# Supplementary material for: Developing functional markers for vitamin E biosynthesis in oil palm
Source: PLoS One. 2021 Nov 19;16(11):e0259684. doi: 10.1371/journal.pone.0259684 (PMC8604351; doi:10.1371/journal.pone.0259684)
Supplement: S1 Table — (XLSX) [file pone.0259684.s002.xlsx]

## Sheet: 工作表1
S1 Table. The detailed information of 20 oil accession used in the study.
Sample	Position	Latitute	Longitude	Origin	Tiological replicates	Technical replicates	δ-t3	γ-t3	α-t3	α-toco	total-t3	total
R01	Wenchang city of Hainan province	19.53	110.76	China	Bio_rep 1	Tech_rep 1	30.8791	245.619	83.3257	52.4233	359.823	412.247
						Tech_rep 2	35.4795	265.275	101.933	51.198	402.687	453.885
						Tech_rep 3	43.4073	244.172	82.6429	21.8795	370.222	392.102
					Bio_rep 2	Tech_rep 1	/	/	/	/	/	/
						Tech_rep 2	27.6335	246.532	155.426	126.812	429.592	556.404
						Tech_rep 3	26.0315	236.241	160.728	100.39	423	523.39
					Bio_rep 3	Tech_rep 1	21.3223	193.799	61.2895	40.5631	276.411	316.974
						Tech_rep 2	37.0606	215.446	68.6898	12.3269	321.197	333.524
						Tech_rep 3	30.9815	170.397	57.7041	19.5698	259.082	278.652
R02	Wenchang city of Hainan province	19.53	110.76	China	Bio_rep 1	Tech_rep 1	132.269	370.805	101.537	97.3165	604.611	701.928
						Tech_rep 2	149.541	374.883	110.246	109.121	634.67	743.791
						Tech_rep 3	157.086	399.732	121.44	110.475	678.257	788.732
					Bio_rep 2	Tech_rep 1	212.089	421.862	119.387	130.473	753.338	883.81
						Tech_rep 2	193.91	435.283	135.228	125.485	764.421	889.906
						Tech_rep 3	166.213	401.459	113.438	109.3	681.109	790.409
					Bio_rep 3	Tech_rep 1	107.977	334.179	95.0271	91.5682	537.184	628.752
						Tech_rep 2	/	/	/	/	/	/
						Tech_rep 3	113.355	349.612	99.3959	97.4603	562.364	659.824
R03	Wenchang city of Hainan province	19.53	110.76	China	Bio_rep 1	Tech_rep 1	202.121	352.91	99.4847	26.5772	654.516	681.093
						Tech_rep 2	254.943	418.923	131.864	34.7751	805.73	840.505
						Tech_rep 3	252.462	387.188	64.0671	17.9481	703.717	721.665
					Bio_rep 2	Tech_rep 1	86.2865	207.246	34.1553	5.72947	327.688	333.417
						Tech_rep 2	88.8744	196.623	21.2757	2.43347	306.773	309.207
						Tech_rep 3	160.887	244.22	19.3413	4.30226	424.448	428.751
					Bio_rep 3	Tech_rep 1	273.737	420.377	96.2871	32.0128	790.401	822.414
						Tech_rep 2	314.589	438.597	91.7936	30.6402	844.98	875.62
						Tech_rep 3	291.771	422.072	133.339	48.3016	847.182	895.484
R04	Wenchang city of Hainan province	19.53	110.76	China	Bio_rep 1	Tech_rep 1	133.926	75.6866	14.331	-4.72755	223.944	219.216
						Tech_rep 2	196.056	305.03	94.5321	26.5285	595.617	622.146
						Tech_rep 3	135.056	336.166	180.232	59.0207	651.454	710.474
					Bio_rep 2	Tech_rep 1	184.834	406.534	218.747	73.4529	810.115	883.568
						Tech_rep 2	182.527	361.205	170.843	66.7063	714.575	781.282
						Tech_rep 3	177.926	354.472	172.976	43.8717	705.373	749.245
					Bio_rep 3	Tech_rep 1	218.63	341.186	235.12	86.0709	794.936	881.007
						Tech_rep 2	225.793	401.317	200.171	83.1384	827.281	910.42
						Tech_rep 3	198.682	383.74	243.453	76.0446	825.875	901.92
R05	Wenchang city of Hainan province	19.53	110.76	China	Bio_rep 1	Tech_rep 1	9.55124	67.957	81.1184	96.6849	158.627	255.312
						Tech_rep 2	13.8712	104.505	83.9261	37.5676	202.303	239.87
						Tech_rep 3	9.49524	63.9955	80.5164	95.3065	154.007	249.314
					Bio_rep 2	Tech_rep 1	18.787	145.443	34.5908	8.11772	198.82	206.938
						Tech_rep 2	26.6318	167.267	41.0741	8.57355	234.973	243.547
						Tech_rep 3	24.5191	164.96	52.795	11.6628	242.274	253.937
					Bio_rep 3	Tech_rep 1	27.4103	178.818	46.0809	10.5351	252.309	262.844
						Tech_rep 2	44.6918	220.02	100.848	24.9477	365.56	390.508
						Tech_rep 3	44.4395	225.284	79.5453	14.8852	349.269	364.154
R06	Wenchang city of Hainan province	19.53	110.76	China	Bio_rep 1	Tech_rep 1	35.2333	176.022	131.969	2.30065	343.224	345.525
						Tech_rep 2	35.332	176.232	111.22	0	322.784	322.784
						Tech_rep 3	38.7963	217.467	93.7121	7.3096	349.975	357.285
					Bio_rep 2	Tech_rep 1	44.1475	208.353	151.326	0	403.826	403.826
						Tech_rep 2	29.364	181.036	116.332	22.2973	326.732	349.029
						Tech_rep 3	37.6003	225.246	160.237	26.3399	423.083	449.423
					Bio_rep 3	Tech_rep 1	43.8927	254.128	196.672	34.3748	494.692	529.067
						Tech_rep 2	59.4791	287.897	150.062	25.4484	497.438	522.886
						Tech_rep 3	62.1078	288.987	149.577	23.1122	500.672	523.784
R07	Wenchang city of Hainan province	19.53	110.76	China	Bio_rep 1	Tech_rep 1	202.499	401.404	410.44	85.6323	1014.34	1099.98
						Tech_rep 2	/	/	/	/	/	/
						Tech_rep 3	177.576	356.266	342.881	65.7932	876.723	942.516
					Bio_rep 2	Tech_rep 1	218.862	427.196	415.563	89.5813	1061.62	1151.2
						Tech_rep 2	177.836	382.409	374.597	79.6932	934.843	1014.54
						Tech_rep 3	216.894	430.493	423.946	93.773	1071.33	1165.11
					Bio_rep 3	Tech_rep 1	228.873	440.62	400.603	73.2696	1070.1	1143.37
						Tech_rep 2	249.338	466.829	410.203	73.9235	1126.37	1200.29
						Tech_rep 3	223.196	418.973	358.271	49.2283	1000.44	1049.67
R08	Wenchang city of Hainan province	19.53	110.76	China	Bio_rep 1	Tech_rep 1	211.705	428.865	248.181	16.122	888.751	904.873
						Tech_rep 2	/	/	/	/	/	/
						Tech_rep 3	227.832	463.777	278.123	27.3792	969.732	997.111
					Bio_rep 2	Tech_rep 1	299.663	519.313	333.715	62.7406	1152.69	1215.43
						Tech_rep 2	307.278	511.664	319.101	83.036	1138.04	1221.08
						Tech_rep 3	336.379	524.437	316.028	86.8585	1176.84	1263.7
					Bio_rep 3	Tech_rep 1	266.504	478.641	310.583	62.4749	1055.73	1118.2
						Tech_rep 2	213.22	433.394	285.707	38.9234	932.321	971.244
						Tech_rep 3	231.572	468.551	304.645	57.6769	1004.77	1062.44
R09	Wenchang city of Hainan province	19.53	110.76	China	Bio_rep 1	Tech_rep 1	218.28	367.508	272.2	18.1533	857.988	876.141
						Tech_rep 2	211.472	361.069	237.008	11.3584	809.549	820.907
						Tech_rep 3	249.632	486.39	153.183	23.6902	889.205	912.896
					Bio_rep 2	Tech_rep 1	330.108	529.172	425.372	92.3357	1284.65	1376.99
						Tech_rep 2	309.077	517.538	433.564	83.3551	1260.18	1343.53
						Tech_rep 3	349.523	576.929	419.617	86.1179	1346.07	1432.19
					Bio_rep 3	Tech_rep 1	234.001	419.708	326.253	35.9389	979.962	1015.9
						Tech_rep 2	323.969	561.715	368.25	37.6797	1253.93	1291.61
						Tech_rep 3	286.826	474.08	415.116	83.7391	1176.02	1259.76
R10	Wenchang city of Hainan province	19.53	110.76	China	Bio_rep 1	Tech_rep 1	167.161	403.205	300.61	39.6041	870.976	910.58
						Tech_rep 2	198.289	441.389	313.357	31.9607	953.035	984.996
						Tech_rep 3	176.133	412.416	266.438	37.2551	854.988	892.243
					Bio_rep 2	Tech_rep 1	243.375	534.763	357.136	55.5228	1135.27	1190.8
						Tech_rep 2	225.729	492.648	306.079	41.0703	1024.46	1065.53
						Tech_rep 3	204.308	444.648	279.406	44.2656	928.362	972.628
					Bio_rep 3	Tech_rep 1	/	/	/	/	/	/
						Tech_rep 2	207.878	526.804	408.739	59.6459	1143.42	1203.07
						Tech_rep 3	/	/	/	/	/	/
R11	Wenchang city of Hainan province	19.53	110.76	China	Bio_rep 1	Tech_rep 1	247.783	477.211	263.587	86.0079	988.581	1074.59
						Tech_rep 2	290.886	517.313	278.342	95.4641	1086.54	1182
						Tech_rep 3	254.299	463.534	231.423	88.0268	949.256	1037.28
					Bio_rep 2	Tech_rep 1	179.385	394.694	231.314	70.92	805.393	876.313
						Tech_rep 2	232.459	430.085	214.122	59.6974	876.666	936.363
						Tech_rep 3	/	/	/	/	/	/
					Bio_rep 3	Tech_rep 1	344.943	580.393	289.435	112.902	1214.77	1327.67
						Tech_rep 2	263.631	495.953	264.192	81.5671	1023.78	1105.34
						Tech_rep 3	334.767	585.611	301.369	104.727	1221.75	1326.48
R12	Wenchang city of Hainan province	19.53	110.76	China	Bio_rep 1	Tech_rep 1	8.52688	92.5231	62.0058	15.2638	163.056	178.32
						Tech_rep 2	6.30095	75.3109	48.8681	10.2251	130.48	140.705
						Tech_rep 3	11.842	118.215	67.9967	6.60675	198.053	204.66
					Bio_rep 2	Tech_rep 1	10.2896	103.442	80.3795	27.3333	194.111	221.444
						Tech_rep 2	21.2913	185.318	149.977	30.8409	356.586	387.427
						Tech_rep 3	18.2366	162.312	115.862	37.8087	296.41	334.219
					Bio_rep 3	Tech_rep 1	26.5752	222.279	205.403	52.2604	454.257	506.518
						Tech_rep 2	28.236	223.372	183.556	57.6696	435.164	492.834
						Tech_rep 3	28.4109	217.226	169.187	49.2519	414.824	464.076
R13	Wenchang city of Hainan province	19.53	110.76	China	Bio_rep 1	Tech_rep 1	28.4508	129.796	41.1733	17.957	199.42	217.377
						Tech_rep 2	28.9392	143.682	54.5541	28.2228	227.175	255.398
						Tech_rep 3	33.4352	163.232	62.5716	32.464	259.238	291.702
					Bio_rep 2	Tech_rep 1	30.2256	135.702	68.4139	54.9856	234.341	289.327
						Tech_rep 2	20.8458	113.104	56.9872	47.2318	190.937	238.169
						Tech_rep 3	26.8181	131.741	70.4536	53.379	229.013	282.392
					Bio_rep 3	Tech_rep 1	/	/	/	/	/	/
						Tech_rep 2	19.2572	113.902	51.1658	20.2151	184.325	204.54
						Tech_rep 3	26.0547	148.552	70.5209	26.3059	245.128	271.434
R14	Wenchang city of Hainan province	19.53	110.76	China	Bio_rep 1	Tech_rep 1	49.3712	485.518	732.625	122.385	1267.51	1389.9
						Tech_rep 2	42.2746	441.204	712.05	94.8388	1195.53	1290.37
						Tech_rep 3	32.7757	376.033	643.267	74.1245	1052.08	1126.2
					Bio_rep 2	Tech_rep 1	56.3977	531.751	737.765	100.034	1325.91	1425.95
						Tech_rep 2	40.4637	462.353	655.997	61.784	1158.81	1220.6
						Tech_rep 3	32.1417	415.142	605.156	64.233	1052.44	1116.67
					Bio_rep 3	Tech_rep 1	61.113	550.478	772.438	95.7014	1384.03	1479.73
						Tech_rep 2	46.9882	469.318	673.941	64.0419	1190.25	1254.29
						Tech_rep 3	32.5313	385.765	555.78	48.6766	974.076	1022.75
R15	Wenchang city of Hainan province	19.53	110.76	China	Bio_rep 1	Tech_rep 1	86.9867	149.017	44.1663	23.658	280.17	303.828
						Tech_rep 2	99.675	184.655	72.6679	38.9857	356.998	395.984
						Tech_rep 3	94.0536	178.998	47.3845	34.7673	320.437	355.204
					Bio_rep 2	Tech_rep 1	100.86	156.488	41.6086	31.2906	298.956	330.247
						Tech_rep 2	69.2578	137.857	28.0239	13.7573	235.139	248.896
						Tech_rep 3	70.4106	112.744	22.1969	9.61744	205.352	214.969
					Bio_rep 3	Tech_rep 1	/	/	/	/	/	/
						Tech_rep 2	/	/	/	/	/	/
						Tech_rep 3	/	/	/	/	/	/
R16	Wenchang city of Hainan province	19.53	110.76	China	Bio_rep 1	Tech_rep 1	46.8244	146.546	73.8894	6.13767	267.259	273.397
						Tech_rep 2	51.4183	167.347	61.4932	0	280.258	280.258
						Tech_rep 3	66.4318	185.655	68.5985	3.04357	320.686	323.729
					Bio_rep 2	Tech_rep 1	36.078	110.409	51.6922	5.24416	198.179	203.423
						Tech_rep 2	62.6364	163.216	51.1578	0	277.01	277.01
						Tech_rep 3	45.7721	130.969	44.0133	0	220.755	220.755
					Bio_rep 3	Tech_rep 1	71.8707	191.057	86.2027	4.58038	349.131	353.711
						Tech_rep 2	58.8993	180.123	68.1212	0	307.143	307.143
						Tech_rep 3	53.9617	187.896	61.9597	0	303.818	303.818
R17	Wenchang city of Hainan province	19.53	110.76	China	Bio_rep 1	Tech_rep 1	0	209.838	0	30.8475	209.838	240.686
						Tech_rep 2	0	190.006	0	25.2532	190.006	215.26
						Tech_rep 3	0	159.362	0	23.0066	159.362	182.369
					Bio_rep 2	Tech_rep 1	/	/	/	/	/	/
						Tech_rep 2	0	298.314	0	31.0204	298.314	329.334
						Tech_rep 3	0	257.875	0	24.1665	257.875	282.041
					Bio_rep 3	Tech_rep 1	0	195.637	0	29.5757	195.637	225.213
						Tech_rep 2	0	183.116	0	21.04	183.116	204.156
						Tech_rep 3	0	184.852	0	24.4744	184.852	209.327
R18	Wenchang city of Hainan province	19.53	110.76	China	Bio_rep 1	Tech_rep 1	19.1448	153.069	79.58	4.54164	251.794	256.335
						Tech_rep 2	17.1524	172.553	133.066	8.11304	322.771	330.884
						Tech_rep 3	25.7842	216.711	94.2814	1.98471	336.776	338.761
					Bio_rep 2	Tech_rep 1	21.8161	213.187	135.353	2.46762	370.356	372.823
						Tech_rep 2	34.7647	233.587	139.427	16.3488	407.779	424.128
						Tech_rep 3	25.5024	214.691	151.123	8.19875	391.316	399.515
					Bio_rep 3	Tech_rep 1	40.7341	271.058	129.873	4.77256	441.665	446.437
						Tech_rep 2	37.6891	276.52	219.361	14.0587	533.57	547.629
						Tech_rep 3	33.1335	269.972	212.282	9.06278	515.388	524.451
R19	Wenchang city of Hainan province	19.53	110.76	China	Bio_rep 1	Tech_rep 1	64.9398	333.084	340.238	86.4548	738.262	824.717
						Tech_rep 2	97.2225	460.835	444.745	66.9265	1002.8	1069.73
						Tech_rep 3	80.0186	386.259	343.544	35.7946	809.822	845.617
					Bio_rep 2	Tech_rep 1	107.009	482.512	413.779	47.4353	1003.3	1050.73
						Tech_rep 2	85.1554	439.753	409.849	122.17	934.757	1056.93
						Tech_rep 3	92.1353	477.779	472.406	117.686	1042.32	1160.01
					Bio_rep 3	Tech_rep 1	86.9457	416.143	377.138	49.7186	880.226	929.945
						Tech_rep 2	53.5678	264.819	267.216	40.0027	585.602	625.605
						Tech_rep 3	68.5965	346.018	348.474	37.7657	763.088	800.854
R20	Wenchang city of Hainan province	19.53	110.76	China	Bio_rep 1	Tech_rep 1	21.988	109.816	37.9534	5.95244	169.758	175.71
						Tech_rep 2	15.8844	121.717	35.6572	3.31241	173.258	176.571
						Tech_rep 3	18.0807	93.0826	46.3604	9.88529	157.524	167.409
					Bio_rep 2	Tech_rep 1	23.6439	101.26	49.6894	3.28273	174.593	177.876
						Tech_rep 2	22.2783	126.657	46.1582	6.33768	195.093	201.431
						Tech_rep 3	21.7345	108.823	50.9379	10.8	181.495	192.295
					Bio_rep 3	Tech_rep 1	12.2906	84.128	32.7281	3.95935	129.147	133.106
						Tech_rep 2	18.4388	105.534	40.4616	0	164.434	164.434
						Tech_rep 3	15.6396	106.411	30.7976	0	152.848	152.848
