# Supplementary material for: Developing functional markers for vitamin E biosynthesis in oil palm
Source: PLoS One. 2021 Nov 19;16(11):e0259684. doi: 10.1371/journal.pone.0259684 (PMC8604351; doi:10.1371/journal.pone.0259684)
Supplement: S2 Table — (XLSX) [file pone.0259684.s003.xlsx]

## Sheet: 工作表2
S2 Table. Primers sequences used in the study.
Gene name	Forward primer (5′–3′)	Reverse primer (5′–3′)	Amplicon (bp)	Genome position
EgCMK-1-1	CTTGTCATTGTAACCGCCAC	GCCAGATGTTGAGCCAGAA	1399	chr5: 38484930-38486328
EgCMK-1-2	CCTGGAGGGAAAACGGAG	GATAAAGAGCCTATGTAAGAAGTCG	1635	chr5: 38485952-38487586
EgCMK-1-3	GATGAGGTGGATAAGAGCG	AAAGAGCCTATGTAAGAAGTCG	1102	chr5: 38486482-38487583
EgCMK-1-4	AGGTTGGTAGGAAATCGG	GACACTTGACAGAACAGAAAAT	1078	chr5: 38487184-38488261
EgCMK-1-5	TAGGGGTGAGGTAGGCTTG	TACACTCTCGTTCGCACATAG	1175	chr5: 38487940-38489114
EgCMK-1-6	AGATGTGTATTGTTCACTGGA	CTCTCTAAGGAATCAAAACTAAG	1527	chr5: 38488686-38490212
EgCMK-1-7	GTGCCAACCCTTATGAGAAATG	ACCACTGAAACCACCTCCTACA	1270	chr5: 38489834-38491103
EgCMK-1-8	TATTGGTCCTCTAAGGCACGAT	AGGTTATTTGGGAAAAGAACTATG	1000	chr5: 38490892-38491891
EgCMK-1-9	CATAATGACGATGCCCTC	TTTCACACCCAATACCCT	858	chr5: 38491492-38492349
EgCMK-1-10	TTAGAAAATCCTCACCTCGT	ATTCAACAGATACAACTCCAGA	1150	chr5: 38492032-38493181
EgCMK-2-1	TGGAGCGGAGCCATCTGTAGGT	GCAGAGGCTTGCTTTGTCACCC	864	chr10: 11328424-11329287
EgCMK-2-2	TGAAATGAAGCCCAAAGAG	GGCAGTTGTGGTCGCAGA	824	chr10: 11329041-11329864
EgCMK-2-3	GAGAAGGTTTAGAGCGATGAGC	CAGCAAAGTGGTTATTGGGTGT	1422	chr10: 11329758-11331179
EgCMK-2-4	TTTCTATTCGTTACCCTG	TCTTCTGTATGTGATTTCC	1038	chr10: 11330717-11331754
EgCMK-2-5	TTGACTAACTCTGTTGGAAA	TAATAAGTTTGGGAGATACA	1084	chr10: 11331555-11332638
EgCMK-2-6	ACCAGCACCAGTAGGAAC	AAGCAAGTGGAGGTAGCA	1242	chr10: 11332173-11333414
EgCMK-2-7	CGAAACAACCCACCAGAAA	TGTGAGGGAAAAGCCAATC	1107	chr10: 11333308-11334414
EgCMK-2-8	TTTGAATGGGAGGCAGAT	CTTTAGTTCCAAGGATACGG	970	chr10: 11333607-11334576
EgGGPS-1-1	CACCGTCGCCATCAACAT	CTCCTGTGGACAAATCACTTCTA	409	NW_011564686.1: 843-1251
EgGGPS-2-1	CGTATCCTTGGCTCCTTCTCT	AAGTCTTTTTACTGTCTACCCTCCT	1165	chr1: 18687566-18688730
EgGGPS-2-2	TAACTTGATAGTCCTCTCATTGG	CTTTGTAGATACCCTGTTTGTG	942	chr1: 18688406-18689347
EgGGPS-2-3	TCTGGGGAGTGGTTAGTA	GAAGGGTTGGCTGTGAT	1097	chr1: 18688998-18690094
EgGGPS-2-4	AACAACTTCACAGATAGCCCAT	TAAAGCAGTAGAGCAGCGACAT	1162	chr1: 18689734-18690895
EgGGPS-2-5	TGAATGACACATCTGCTAAT	TAATACTACCAAAAGGAGGC	1456	chr1: 18690622-18692077
EgGGPS-2-6	ATGTAAACCACACAGGTAAAGAATC	GCGGCGGCATAGTCAGAG	1342	chr1: 18691752-18693093
EgGGPS-2-7	ATCATTACACACGACCACTCTA	TAACACGAAGCCTAACAACTAT	1674	chr1: 18692892-18694565
EgGGPS-2-8	AATAAGGTTAGCAACGATGGA	TTTCAAATGTCAGCAGTAGGTG	1254	chr1: 18694298-18695551
EgGGPS-2-9	TGTATCAAACTTGCTGTATGG	CTCGGTAAACAAACACTCTG	1328	chr1: 18694888-18696215
EgGGPS-2-10	CTGCCAATAAGCCACTAATGAAGC	TGGAACATACAGGAGAGCACAAGA	1444	chr1: 18695832-18697275
EgGGPS-2-11	ATGCCCCTGCCTTGATGTTCTGAT	TCTCCTCCACAACTCCAACTCCCG	1386	chr1: 18697096-18698481
EgGGPS-2-12	CACTCAAAGGGCACCCACAAG	TTCAGAAAATCAACTAATGGCAACAG	1290	chr1: 18697968-18699257
EgGGPS-2-13	TCATCGCAAACAATCCCCAT	AAAAAGGTTCTCCCGTGACAAA	790	chr1: 18698984-18699773
EgGGPS-3-1	CAGTCCTGCTTTATCGTTT	ACAGAATGGATGTAAGTTGC	1082	chr3: 17345491-17346572
EgGGPS-3-2	TTCTCAATCAATAATCAGCAAAC	AGGAATCAATGTGAAGTCGGT	909	chr3: 17346115-17347023
EgGGPS-4-1	TTGGGCGAATAACTACTA	GAGGAGAATGGCAAACAG	1458	chr15: 6659266-6660723
EgGGPS-4-2	GACCCTATCTCCCCCACTC	TCTACACGCCAATGCCAG	442	chr15: 6660124-6660565
EgGGPS-4-3	GACGAAGAATACCAAAATGAC	AGAAGGTTGCTACCACTGAT	1185	chr15: 6660938-6662122
EgGGR-1	TCACTTTATTTTGATGGG	AGGTGTTATTTGGTAGCA	862	NW_011550957.1: 193090-193951
EgHGGT-1	GTGCCTATTACTGTGTGGGG	ATGGGTGGGTGTGGGTCT	1422	chr10: 21138261-21139682
EgHGGT-2	GGAGGGTTCACCAGGGAC	TATTGGAAGCGTAAGGACACT	1557	chr10: 21134049-21135605
EgHGGT-3	CTAATAGGGGAGGGGACT	TTCTTCTAATGCTACTTCG	1511	chr10: 21137371-21138881
EgHGGT-4	ACAATAGCCAGAGAATAGAAAGG	TTAGAGGCAGATGAACAGAAAAT	1121	chr10: 21133661-21134781
EgHGGT-5	TGAAAGGAAAATCTAAGGGT	TGTCACTAACGGTGGTAATG	1168	chr10: 21135449-21136616
EgHGGT-6	CCCTCACACACAGGATGC	TTCAGGCGAGTTCTCTTTG	1425	chr10: 21136273-21137697
EgHGGT-7	TAACAACCACACCTCGCCTTTC	GTTTCAGTCTCCCGTTTTACCAA	723	chr10: 21139501-21140223
EgHPPD-1	CACCCGCCCTTCTGGTATTCTCTC	ATTTCTTGTGCCGCTCTTCCTGCT	1126	NW_011552212.1: 2650-3775
EgHPPD-2	TTGTTCCTGCCATAATCG	TAATCTTGCTTGCTGTCTAA	1526	NW_011552212.1: 3056-4581
EgHPPD-3	CCATAATCGCAAGAAACAC	TTAGAGCGTCCATCAAACT	1263	NW_011552212.1: 3065-4327
EgHPPD-4	ACCGCTTGACCTCCCATA	CCCTCTCATCCACTTTGC	786	NW_011552212.1: 4224-5009
EgHPPD-5	CCAAGTTAGAGCACAAAACATACAT	CGACAGAAGCCGTCAGGAA	1709	NW_011552212.1: 4796-6504
EgHPPD-6	AAAAGACGGCGACTGGTAGA	GTGGAGAGCGGGCTGAAC	1140	NW_011552212.1: 6432-7571
EgHPPD-7	TCATTGCTGGGGTGCGAG	GGCTTCTTACTTTCCGAGGTG	1295	NW_011552212.1: 6556-7850
EgHPT-1-1	TAAACCGATAGAATTGCG	GCATTAGGGATTCACATT	1215	chr6: 1317226-1318440
EgHPT-1-2	TTTGCCAATAACTACTAACC	GAATAATAGGCGACCAAG	1477	chr6: 1318234-1319710
EgHPT-1-3	TTCAGTTTGCGTATCTCCA	GCATTCCTTTCTACCCTCAC	1409	chr6: 1319588-1320996
EgHPT-1-4	TTCACTTCCCATCAGTTTAGGC	ATTTGGTTGTTTATTTCGCTTCA	1415	chr6: 1320241-1321655
EgHPT-1-5	AAGCAAATACATCCATAA	TCATTCTAAAGTTCTGAGTG	774	chr6: 1321543-1322316
EgHPT-1-6	TTCAGGTTCACAAGGCATAG	GCTCAAATCAACTTGGAATG	1225	chr6: 1322038-1323262
EgHPT-1-7	AACCATTGCCACAGATAAG	ACTATTACTCGCCACTTCG	827	chr6: 1322878-1323704
EgHPT-1-8	AATGTCTGAGGGCGAATG	GTCCCAAGGTGGTTATGC	936	chr6: 1323514-1324449
EgHPT-1-9	GCCGAAGGGCATAACCAC	GCACCGAACAACTGCTCTTTA	796	chr6: 1324424-1325219
EgHPT-1-10	TATCGTTGCCTCACATTC	GTTGCTACAGAGCCAGAC	512	chr6: 1324989-1325500
EgHPT-2-1	AAAAAAAGCAGCGGCAGAC	CATTCCTATTTCCAATCGGC	1318	chr8: 30989117-30990434
EgHPT-2-2	CCCGATAGATTTGAGTATGTGAT	TAGCCAATAGAGAAACCGAGA	1539	chr8: 30990313-30991851
EgHPT-2-3	CACTCAACGCCTTCTACCGATT	ACATTCACCCTATTCTTGCCTCTT	1026	chr8: 30991643-30992668
EgHPT-2-4	TAATCCTTATTGCTTTGTCTAT	ATCTTCTCGTCAACCTTTT	1151	chr8: 30992351-30993501
EgHPT-2-5	GCCACACCCCATTGCCTAAC	GCCTACCACCCATCCAACACC	897	chr8: 30993365-30994261
EgHPT-2-6	TAATGGCTACTAAATCCTTCTATC	GTTTCAGGTGTGTTTTGCTAT	791	chr8: 30994089-30994879
EgHPT-2-7	TATTCTCGTGTCTTGCCTTGTC	AGCAGAGGTTTATCCCCTATGA	1186	chr8: 30994479-30995664
EgHPT-2-8	CTTGGGACTCAAACCCTAAAA	GAAATGTGCTATGCCCTATCA	1471	chr8: 30995197-30996667
EgHPT-2-9	GATGCTCGGTGATGGATTGGT	GGTCTTCTGAACACGAAAGTCTGC	1462	chr8: 30996307-30997768
EgHPT-2-10	ACCTTGATGGTTGTGAAA	GTCCTTGTTAGCAAATGG	1534	chr8: 30997469-30999002
EgHPT-2-11	GACAAATACTTGGCTCTT	GCTGTTCCTTCTACTCTCT	1479	chr8: 30998379-30999857
EgHPT-2-12	GAACTGACACGAGACTAGGGAAG	AGCAGGGACTAAAGCAGAACAT	1066	chr8: 30999385-31000450
EgHPT-2-13	TAAGAGAGTAGAAGGAACAGCC	TAGAGCAATACCCAGCGTC	1033	chr8: 30999837-31000869
EgIDI-1	TTTTGTCATCCCTACTCAC	CCTTCCCCTATTACCTTAT	377	NW_011550919.1: 1160425-1160801
EgIDI-2	TGTGACGAAAACCCAATCCA	CTTGAAAGAGCCACGGACGC	679	NW_011550919.1: 1160488-1161166
EgISPF-1-1	GACAGCCAACGGTTCACAGG	AACACGGGTTTTTCTTTTTCG	1577	chr4: 37695092-37696668
EgISPF-1-2	ATTAGTGGCACAAAAGATTC	CCAACAAGTCAGAGCAAA	1442	chr4: 37696753-37698194
EgISPF-1-3	TCCATTTATGTGTTTTGTATT	GCTATTCGGTGTAGATTGA	1403	chr4: 37697866-37699268
EgISPF-1-4	AAGTTACGCAAAAGTGGGAGT	CTCATTGAACACCAAGGCAC	1286	chr4: 37699114-37700399
EgISPF-1-5	TGAAGATTTGAAGCAGGAAG	GCCATTAGATTGAATACCAGTG	1542	chr4: 37699964-37701505
EgISPF-1-6	ATCGCTATCAATAATCGCC	TTTGTCTAAAACTTGCTGGA	978	chr4: 37701344-37702321
EgISPF-1-7	TCCTCCTACCATCAACAT	CTCATCAGAAGAACCACA	1498	chr4: 37701936-37703433
EgISPF-2-1	GACCCTAATCCATCCCCATC	GCTTCTCGCACGACCACA	419	chr11: 17320441-17320859
EgISPF-2-2	TCCTGTGACTGTGGTCGTG	CTTTGGAGGGCAATAGCAT	1258	chr11: 17320833-17322090
EgISPF-2-3	AATGTGAGCAACAGATTAGAAA	GAGATGGAACTGCGAACG	1231	chr11: 17321297-17322527
EgISPF-2-4	CCCTTGTATTCTACCTCTGTCTCC	AGTTGAAGCATTGGGCATCC	818	chr11: 17322376-17323193
EgISPF-2-5	CAAAGGCGTGACTCGTTAT	CCTGGTGTGGAGCAGTATTC	1542	chr11: 17323126-17324667
EgISPF-2-6	ATGTTTTAGTCTGTTTGTAGGTA	TCCATTAGCAGTTGTTTTTAT	983	chr11: 17324358-17325340
EgISPF-2-7	CCTTTTACCTTGTTTCCAATCATCT	AAGCCATCCAGGGTGCGTT	861	chr11: 17324972-17325832
EgMPBQ-MT-1	AAAAGAAGTAACAACTCCCCTAA	AGAGAGACGATACCGCAGC	1407	chr1: 40972321-40973727
EgMPBQ-MT-2	TGTTTTCGTGTGTGATGT	CTGGTGGGGTGACTGAT	1429	chr1: 40973119-40974547
EgMPBQ-MT-3	CCAGCCCAGGTTCATTCAGCACA	CAGCAAAGAAGCGAGAGAGCCAGA	1538	chr1: 40974295-40975832
EgMPBQ-MT-4	ATTCCCCTCCTTGTTCTC	GCATCAGCATACCCTCTA	1154	chr1: 40975390-40976543
EgMPBQ-MT-5	CATTTCCCTTCATTCATTGCTATC	CTTACCCATCTTACCACTCCACCT	1318	chr1: 40976113-40977430
EgMPBQ-MT-6	TTGAACTTGGTTGACTAA	TAACTGTTTTCTTGAGCA	1182	chr1: 40977109-40978290
EgMPBQ-MT-7	ATAGACCACTCCAAACCAC	TAGAGCATTACGCCTTAGA	1485	chr1: 40977855-40979339
EgMPBQ-MT-8	TTTGCTTACTGAACGAATC	AAAGTATGCTGCTGCGAT	1030	chr1: 40978647-40979676
EgPK-1-1	ATCTTTACTGGCAGAAGCACTA	TTCCTGAATCAAGCGGTTAT	718	NW_011551029.1: 413512-414229
EgPK-1-2	GTGGTGTAGTTTATGCGGGGGG	TGAGTCCAGCGAGTCACAGAGG	1116	NW_011551029.1: 415233-416348
EgPK-1-3	TTGGTGGTTGATTCCGTC	CAAGTTTGTGCCTTTCTGCT	518	NW_011551029.1: 416235-416752
EgPK-1-4	CTTCAAGAGCAAGCACAGGCAT	GGAGGACCCAAGGGCGAC	1258	NW_011551029.1: 416477-417734
EgPK-1-5	GCTTGAGTAGAAAGGTCGTC	GGAGAGATTCCACCACAGTAG	929	NW_011551029.1: 418251-419179
EgPK-1-6	CGACAAGAGCCACCAAGAC	ATACTACGGATGATGGGATACAC	1045	NW_011551029.1: 417115-418159
EgPK-1-7	ATAGTGTATCCCATCATCCG	ATCCAACTCTTCTGCCTGT	774	NW_011551029.1: 418134-418907
EgPK-2-1	CAAATACTAATCTGCCAAAGC	TAGCACCAAACCACAAGG	1392	NW_011553013.1: 11563-12954
EgPK-2-2	TATGGTGATGGATGAGGGG	ACTTTGACTGGCTTGTTTCG	1068	NW_011553013.1: 12747-13814
EgPK-2-3	ACCTTGTGGTTTGGTGCTA	CTTTGACTGGCTTGTTTCG	878	NW_011553013.1: 12936-13813
EgPK-2-4	CGAAACAAGCCAGTCAAAG	CATAACCTCCCATCAGCAA	1147	NW_011553013.1: 13795-14941
EgPK-2-5	GACCAGCCTATTTACATCCC	CCCATTATGAGGGTCAGTTT	665	NW_011553013.1: 14702-15366
EgPK-2-6	ACTCAACTGCCCTCGTGC	TCTGTCGGGTCCCAAAGC	1113	NW_011553013.1: 15194-16306
EgPK-2-7	TGTGAACTGATTGTGGGTG	CTCTATTCTTGGATGCGATT	1174	NW_011553013.1: 15683-16856
EgPK-2-8	GACTTACCCAAATCCCTCG	TAGCGTCGTTGCCTTCTTA	664	NW_011553013.1: 16781-17444
EgPK-2-9	CTAAATAGCCAGCAAAAATCGCA	ACAATGTGGTCAGGTTGAGAGTCC	1240	NW_011553013.1: 16821-18060
EgPK-2-10	TAAACTGCCAAGCCATCTC	TGTTGCCCACCTTATTCC	653	NW_011553013.1: 17961-18613
EgPK-2-11	CATTGTGGGTCCTTGTCG	AACCTCGGGCGTTGCTG	1039	NW_011553013.1: 18055-19093
EgTAT-2-1	TCTTTATCCTCTCCACTGCCT	GTCTCTCGCTTCCATACTCAA	1271	NW_011550992.1: 135275-136545
EgTAT-2-2	GCCTATTTTGAAGGAGTAAGATG	GGCTACACAAGATACACACCCA	866	NW_011550992.1: 136349-137214
EgTAT-2-3	CTTGACTTATTTACTTCCCTGG	GTGAATGACCTAATCGTGGC	1106	NW_011550992.1: 137077-138182
EgTAT-2-4	ATCGCTGTTCCTGTATTTGG	TATCATTTAGGTGGTATCTTGGG	1153	NW_011550992.1: 138015-139167
EgTAT-2-5	GCGAATGCCCTCTAAATCACA	CTACAGCCCTTTGCCTTACCC	1283	NW_011550992.1: 138391-139673
EgTAT-3-1	AATGTTATTGAAGTTGTGGTC	CGTAGTTCCTTGTCGTGTA	749	chr1: 32770730-32771478
EgTAT-3-2	GTGTCCAACCTCCGTCAA	AGAATAGGAAGGGAAATCG	999	chr1: 32771346-32772344
EgTAT-3-3	CACACAAACAGTTCTCTCCG	ATACATCACTATGACATTACACACC	1367	chr1: 32771856-32773222
EgTAT-3-4	TAATAGTAATAAAGTGACGAAGAA	GACACATTGAAGACAACCTC	1096	chr1: 32772788-32773883
EgTAT-3-5	AATGAAAGTGAGGGTAAAGAAG	ACCAATAAGGCAGTATGGAGTA	1144	chr1: 32773808-32774951
EgTAT-3-6	ACCTCCATCGCATCCACCTAT	GATTTTCATTCCCATTCTGATTTCG	1331	chr1: 32774848-32776178
EgTAT-3-7	AAGTGTAAATGCTGAAGTAGTT	TATCCCTTTTGAATGTGC	1292	chr1: 32775972-32777263
EgTAT-3-8	ATCATTATGTGGTGGTTCTCT	TGTATTCGTTCAGTTTGTTTTC	1304	chr1: 32777152-32778455
EgTAT-3-9	CTGTCTACACTTATTCCTCCAC	ATTTTCTAACATACCCCACTTC	1086	chr1: 32778266-32779351
EgTAT-3-10	CATTATGAAAACAAACTGAACG	AAAAACTGTAAGACACCAGAGAA	1425	chr1: 32778428-32779852
EgTAT-3-11	TTGAAGTGGGGTATGTTAGAA	GTTGAAACGAACTGGGAGA	1253	chr1: 32779328-32780580
EgTAT-3-12	TATCAGTTCTCTGGTGTCT	TAGCCTCTGTAGTCTTCAT	911	chr1: 32779824-32780734
EgTAT-4-1	GGGATAGGGGGCTTCAGGAG	AGGTGTGAGTCAGAGCAACAGTGG	920	chr2: 8965414-8966333
EgTAT-4-2	CGATAGTGAAAGTAGAACAGATA	GTTTTGTGTCGTAAATAGAGGT	1500	chr2: 8966038-8967537
EgTAT-4-3	TTCAACCTCATTTACACCCA	TATTTACCCACCAGCAACAC	1046	chr2: 8967310-8968355
EgTAT-4-4	GCTTCCCCTTTACACAAC	TCCAATCCTACTGGCTCT	1082	chr2: 8967500-8968581
EgTAT-4-5	ATTGGATTTAGTGCCTGCT	TCGTGTGGTTGTTGGGTT	1448	chr2: 8968054-8969501
EgTAT-4-6	TCCCCTGGCGAACAAACTG	TGAAATCAAGAAGCGGGTAAA	1221	chr2: 8969202-8970422
EgTAT-4-7	CACATTAGGAGGCTCATTG	AGAGAGACACTATCGCTGGA	1278	chr2: 8970229-8971506
EgTAT-4-8	AGAGAGAAGCAAATAACCA	TTGTCTACCCTGAGAACCT	1673	chr2: 8970291-8971963
EgTAT-5-1	CCTTTACTTTCACCTATTCTTCTACCT	GATGCCTTTTCGGGGGAT	1230	chr3: 15318076-15319305
EgTAT-5-2	TATCTCCTCTGACTCCTCTATGCC	ACGCTCTAAAATCCTGACCAAA	1396	chr3: 15319114-15320509
EgTAT-5-3	ACAACTGCTACGCTCCCACCATCG	AGTCGCCAGCCAGGCACTACCC	1250	chr3: 15320284-15321533
EgTAT-5-4	CTGGCAATCCCTGTGGTAGTGTA	TGGGCAGAATCCATAGAGGTGTC	1349	chr3: 15321214-15322562
EgTAT-5-5	TCAAAGAGATGGGTAGTGCCTG	TGTCCAACAAAATCACACGAAC	1564	chr3: 15321502-15323065
EgTAT-5-6	TGAACTACCTGTTTGAAAATCTTG	GACCACCACATTCTACTTATCCA	985	chr3: 15322896-15323880
EgTAT-5-7	ATAATGGGTGGATTGGGTGTT	AAGATGGGTCTATGGCAAAAGTA	1493	chr3: 15323168-15324660
EgTAT-6-1	TGACCAGCCATCTGACAACC	CTTGAAAAATCGGGACTCTGC	1443	chr3: 1646228-1647670
EgTAT-6-2	CTTGGAAAAGGAGAAGAGGTTA	TTAGGATGGGTGAAGCAGAC	840	chr3: 1647212-1648051
EgTAT-6-3	TCTGGTGACAGGATGGCATTACTA	AAGGCATTATGGAAGGCTCTATTA	1018	chr3: 1647978-1648995
EgTAT-6-4	TAGAATCTTTTCCAACCAGC	CCCCTTTTGTATTTAGTGTGA	1403	chr3: 1648646-1650048
EgTAT-6-5	AAACATAACAACTGAGTCCCCA	GACAGCCAAAGTCTGAAATCG	1057	chr3: 1649600-1650656
EgTAT-6-6	ACGCATTTCCATTATCACA	TGCTTGAGCCTAAACCTAT	617	chr3: 1650165-1650781
EgTAT-6-7	GACTTTGGCTGTCGTGAT	TTGGATGAGTGAATGGGT	1057	chr3: 1650644-1651700
EgTAT-6-8	AAAATAAGCAATAACAGGTAA	AAATCAGAAGATGGGTCC	1235	chr3: 1651565-1652799
EgTAT-6-9	AAGACTTGGTTGAAAGCACAC	AGCGAAGAGGAGGTTGGC	976	chr3: 1652364-1653339
EgTAT-6-10	AATCACATTTAGCAACTCAG	TTTTCCCTACAAACTCAAG	1495	chr3: 1652750-1654244
EgTAT-6-11	AAACTTACCTACCAATCTACACCCC	GCTACTGGAGACTGATACGCCTG	1193	chr3: 1654038-1655230
EgTAT-6-12	CATAAATAGGCAGATAAAAGGTC	CAAGAAAATAGAAATCGGTAAAT	1223	chr3: 1654932-1656154
EgTAT-6-13	GTGATAGGATTTACCGATTT	CAACATAGGGGATGAAGAAC	954	chr3: 1656124-1657077
EgTAT-7-1	TGAGCCTGACTCTACTGTCTGGA	GGATTTGTGTGTGCTATTTCTACTTT	1425	chr3: 37743145-37744569
EgTAT-7-2	TGCTTTCGCCATTTCCAAC	CCCTGCCCTCCCTCTTATC	1445	chr3: 37743571-37745015
EgTAT-7-3	CCAAAGTTGACCAAAAGTA	TAGGAAGAGTAAAGACGAGA	878	chr3: 37744531-37745408
EgTAT-7-4	GATAAGAGGGAGGGCAGGG	CGTTCTACATAGCATCGGGG	640	chr3: 37744997-37745636
EgTAT-7-5	AAGTTTCCTCCCGTTACCGT	AGACAAAGTTCATAAGCAGCAA	1432	chr3: 37745269-37746700
EgTAT-7-6	GCTTCTAAGGGGATTTCGTTTC	GGGGACTAAGGGTATGTAATGTTGA	1327	chr3: 37746131-37747457
EgTAT-7-7	ACATCTCCACTCAGTCGCTCT	TCAGTCACAATAAATCAACCTCTC	930	chr3: 37747275-37748204
EgTAT-7-8	TGATGATTTGCCACTTCG	AGAGGTGCCTTTGGGTAA	994	chr3: 37748031-37749024
EgTAT-7-9	ATTCACCACCTTGTCATCGG	ATTAGCAGGAAAACCATCACG	1189	chr3: 37748789-37749977
EgTAT-7-10	TATTCAGGGTATCAAAGGCT	CACATAACAGGGAGGCAA	1120	chr3: 37749905-37751024
EgTAT-7-11	TAAATCCTGGCAATCCTAC	CAAAACAGAACCACGCTAT	1351	chr3: 37750689-37752039
EgTAT-7-12	GGGAAAAACTGAAAAATGG	ACACCTTGGTCACGGAAC	982	chr3: 37751941-37752922
EgTAT-8-1	CTCTATGCTTTCGCTTAC	TTTGTTCGTTGGTGACTG	568	chr4: 37961071-37961638
EgTAT-8-2	CTTGATAGTATTCGGGAC	ATGTTCTTACCTGGTTTTC	1361	chr4: 37961479-37962839
EgTAT-8-3	AATCTCATTCTCCCTCTGTGT	ATACGCTGGATAATACGGC	1247	chr4: 37962561-37963807
EgTAT-8-4	AATCCACAGGTTTCCGTT	AAGTTGACCAGCATTCTTAGT	1589	chr4: 37962863-37964451
EgTAT-8-5	CGGAAAGTGAGAGGAGGAAG	GTGCGGTGACATTAGGCT	1536	chr4: 37963661-37965196
EgTAT-9-1	TCACAGTCAGCCTCATTCAAC	GAGCATTACCTTTTAGATACATTT	1216	chr7: 1448319-1449534
EgTAT-9-2	TAAATCCCGTAGGACAGA	TTGAACAGAGGACTAAGACT	1080	chr7: 1449049-1450128
EgTAT-9-3	TTACATATCCCACACGCCA	GCAACAAACCAATACCCAAG	1390	chr7: 1449657-1451046
EgTAT-9-4	GTAACTGCTTCGTCCATCTAA	CAATCTTGAAAGTATCTGCTGA	1056	chr7: 1450365-1451420
EgTAT-9-5	CATCACTTCAAAATCTCGTC	TAAACATTGTGCTTACCCTA	954	chr7: 1451157-1452110
EgTAT-9-6	CAGTATGTTAGTGATGCCCGTC	GTGTTGGTTTCCTTCTGTATTGG	1250	chr7: 1452000-1453249
EgTAT-9-7	CAGTTCTCTTTCAGATTTTGGTTAT	GGTTTGATTACTTCCAGGGC	998	chr7: 1452911-1453908
EgTAT-9-8	CTCAAAAAAGCAGGGATGT	TGGAAAGGATGGGATAGTT	1129	chr7: 1453477-1454605
EgTAT-9-9	TAGTAAAGACAACAACATACCACTGAAA	GCTATTGACCCCACTGACCAC	1321	chr7: 1454219-1455539
EgTAT-9-10	ACCTAAAAGTAAGAACAACACA	ATCCTTGGAATAATGACAGA	1662	chr7: 1455381-1457042
EgTAT-9-11	AGTCCAACATTGCCGATA	ATGGTGCTGATGAAGGTCT	1411	chr7: 1456655-1458065
EgTAT-9-12	ACATTGAGATTTATTGAGTTGTAGAG	GATAGGCTGGAGTTGGTAGGT	1251	chr7: 1457977-1459227
EgTAT-9-13	AGAAGGCGAGGTCAAAACGAAC	GGCATCACTCTCAAAAGGCAAA	1144	chr7: 1459089-1460232
EgTAT-9-14	CTTTCACTCAAATCGCTCGCTAAC	CTCTGTCCCTTTCGCTTGTGTATG	970	chr7: 1460069-1461038
EgTAT-10-1	TGGCAAAGCACACCCTAAAC	ATTCAGATGGGATTGGCAGA	1494	chr7: 3819527-3821020
EgTAT-10-2	CAAATGAAACCTGTCCAA	GATAAAAAGAATGAGAGAGCA	1261	chr7: 3820843-3822103
EgTAT-10-3	TAAAGGAGAAAATGCTAA	ATGGTCAAGTCTCTGTGT	1360	chr7: 3821783-3823142
EgTAT-11-1	CTCCAACTTGCTCTCACTA	CCATTCTTTATCTGTCGGT	937	chr8: 19031322-19032258
EgTAT-11-2	GAAATGTTCTTTTGAGGTGGTAT	GGGTTATGTCTGTTTGCGA	835	chr8: 19032000-19032834
EgTAT-11-3	TTTCAGGTCTCCTTGCTACT	TTCTTCACATTCTCGTTCAG	910	chr8: 19032312-19033221
EgTAT-11-4	GGCATCCGTGGCAGACCGCTC	CTTCACCCGCCCAACAACAACCTTA	1569	chr8: 19032574-19034142
EgTAT-11-5	TGCTACTATTTAGAAAGGGGG	CAGTGAGACAGAAAAAGAACC	1199	chr8: 19033802-19035000
EgTAT-11-6	GTTAGGACTTTTTGTGCTCA	AGGACACTTATTTCTGCTTT	1064	chr8: 19034800-19035863
EgTAT-11-7	ATTGGCACCTTTTCTCACA	TATCTCCCTTTTTCCCTCTT	934	chr8: 19035276-19036209
EgTAT-11-8	TAAAAGACAGAAAGTCATAC	TCTTGTTAGTGACTGACC	1264	chr8: 19035992-19037255
EgTAT-11-9	TGGAAAAAGGGAGATACAGGGAT	ATGAAAGTGCTAAGGGTGACAAA	655	chr8: 19037016-19037670
EgTAT-11-10	ACCTGGTAAGAAGATGTGCTGTA	ATAAAGGGGGTATTGTGGAACT	926	chr8: 19037570-19038495
EgTAT-11-11	CGGAATAAGGAAGGAAGTTGCT	CATCTCAAAGTATCCTCCACGCT	1249	chr8: 19038084-19039332
EgTAT-11-12	AAAACTTAGTCCTGCTTGC	TCTCATCTACTGTCTGTGCC	1070	chr8: 19039036-19040105
EgTAT-11-13	ATGAAGAATCAGGAAATGGGG	ATCAAAGGAATCAACGCAAGA	1589	chr8: 19039906-19041494
EgTAT-11-14	ACACCAAGTATTGTATCTG	ATTGTTCCATAAACTCAT	1380	chr8: 19040970-19042349
EgTAT-12-1	TGCCCAACAGTAAAATCCAC	GCAACTCTAAATGTCCAATCCT	1564	chr11: 17978714-17980277
EgTAT-12-2	AGGTATCCTGATGCCTAACGA	GGTGTCAACAACCCCCTATTT	1067	chr11: 17980112-17981178
EgTAT-12-3	GTTTGGTTAGGTTGCTTATCTCAG	AGTATGTGCTCCCGAATGGC	1466	chr11: 17980752-17982217
EgTAT-12-4	GTTCAATCTTCCATTCTTAGTCTTT	TTGTCGCTTATTTTTGTCTGC	935	chr11: 17981442-17982376
EgTAT-12-5	CCGCCATTCGGGAGCACATA	ATCAATCTGCCTAGCCCCCAAAA	1117	chr11: 17982196-17983312
EgTAT-12-6	GCCCTTTCCTCACCATCTTC	AAATGCCCACCATCCATAAGT	1026	chr11: 17982420-17983445
EgTAT-13-1	AAGAGGGCGACTGTTGGAAGA	AAATACAAGGGGTAATGTGGCG	1184	chr13: 1583793-1584976
EgTAT-13-2	CAGGTGAATCTACTACCGAAG	TGGTGTTTGATGGTGCTAA	1261	chr13: 1584607-1585867
EgTAT-13-3	TGGCAGGAGTATGAGCAGAAC	TCGGTGTATTTTATCGTGAAGTC	1333	chr13: 1585767-1587099
EgTAT-13-4	GATGTTTGTACCGTCTATAAATGCG	GGAATCTATGAAGGTCTTGAGGC	893	chr13: 1586517-1587409
EgTAT-14-1	TCAGGTGGAGTGGACGATA	CAAACAGACCAAGCGGAG	1110	chr13: 23862926-23864035
EgTAT-14-2	TAATCACCAGACCCACAGCC	TCTCTCCACGGACAGCATACT	1207	chr13: 23863052-23864258
EgTAT-14-3	TTGTTTGGTTTTTTCCCTTCG	CAATAGCACACTGACCTCCCG	1601	chr13: 23864142-23865742
EgTAT-14-4	CTCTATCTTGGCAAATGGTT	ACTACAAAGTTCTGAATGGGG	1105	chr13: 23865286-23866390
EgTAT-14-5	GGCTTTCGGCTTTTAGATAG	AGAACATACAAGAGAACCACCA	1488	chr13: 23866140-23867627
EgTAT-14-6	TCCTAACTGATGGAGCAAGCCC	GTTGGAACAGAGGTTTACCGATG	1479	chr13: 23867390-23868868
EgTAT-14-7	GGGTATTATGGGGAATGTGGAA	GGAATGCCTTGAGACGGGAG	1096	chr13: 23868758-23869853
EgTAT-15-1	AAGCAGACACGAAACCACCCG	GCATTCCTTCTCCCAACTCCA	904	chr15: 13220405-13221308
EgTAT-15-2	AAGTTGGTCCCTGAGTAGA	GTCCCTTTGTTCATCCCT	1047	chr15: 13220909-13221955
EgTAT-15-3	AAAGGAGGAAAGCCACGGTA	AGATTGGAACGGATAGAAGAGC	970	chr15: 13221544-13222513
EgTAT-15-4	ATGTGGACGGCGAACAGTAT	GGGAGTGAATGGCGTAAATG	814	chr15: 13222291-13223104
EgTAT-15-5	GTTTTGTCTTGGGCTTCGTTA	GGGACTCAGGTGTCGGTTC	1080	chr15: 13222652-13223731
EgTAT-16-1	GCCTTCAGAGTGTCCTCATCCTTAC	TCTTTTGAATAGGTTGCTAAGCGTCT	1124	chr15: 14160407-14161530
EgTAT-16-2	TTTATTGCTCCGTGTTTGAT	GTGCTTCTCATTTTGTCCTG	1150	chr15: 14161439-14162588
EgTAT-16-3	TCTCAATAAACAGGGACATA	ACCTTTCAGAAGCAGCA	1517	chr15: 14162291-14163807
EgTAT-16-4	TGGTAATCTTATCAAACTCTGCCCT	AAGGTTGGCTGTCTTGGTATCTG	1217	chr15: 14163503-14164719
EgTAT-16-5	TCCCAAGTATCAGGATGGAACGAGACG	CGATACGGTGCTCGGAAGCCCTC	863	chr15: 14164093-14164955
EgTAT-16-6	ACAAAACAACTCGCAACCTTAT	CCCTTGGATTCTTTACTCTGG	1309	chr15: 14165942-14167250
EgTAT-16-7	GTGATACTTGGCCTGTACGAA	TGCTTGAAATGACGACCTCTA	827	chr15: 14167105-14167931
EgTAT-16-8	TTCCCACAATGTAGACCTT	ATTATTTGCTATCACCGCT	963	chr15: 14167839-14168801
EgTAT-16-9	ATCAGCAACAAAAAAAATCACCT	ATAAACCCTCTCCACCTCACG	1399	chr15: 14167977-14169375
EgTAT-16-10	CAGCAACGATACCTGACTGTGAGC	CTGAATGGAAAGATGTTAGGACGG	1292	chr15: 14169039-14170330
EgTAT-16-11	CATCAACCACCAAAGGCT	TGCTCATAGTCTCACACCGT	1180	chr15: 14170179-14171358
EgTAT-16-12	TTGGTCGGTAGAAGAAGCCCCT	AAGCAATGGAGCAACTTGTTTTATG	1089	chr15: 14171017-14172105
EgTAT-16-13	TTTCATCCATCTTCCACTACAT	TGCTCTTACTCCAAAGGGTC	1392	chr15: 14171487-14172878
EgTAT-16-14	ATGATTTAGTCCAAACGACCAGA	TGTGAAGATCAGATGTACAAGGCT	495	chr15: 14172711-14173205
EgTAT-17-1	CCATTACCGACCCTGCCAGCCTC	ATCAACCCCCAGTCCCACCTACGC	644	chr15: 19807706-19808349
EgTAT-17-2	TATGTATCAAGGAGGGAGAC	AGAGACAAGGTGAGCAGAG	1451	chr15: 19808018-19809468
EgTAT-17-3	CCTCATCCTGTGCCTCTGGT	ATGTTCAAAAAGCATCTGTAGTAAAG	1150	chr15: 19809914-19811063
EgTAT-17-4	ATCCTCACGATTTTAGTCTT	CTGATTAGTCACAAACACCA	1322	chr15: 19810472-19811793
EgTAT-17-5	GTTTCATTGTTGCTCATCGG	ATAACCCCTGACATTGCTTG	1118	chr15: 19811430-19812547
EgTAT-17-6	ATCGGCAATCCCCAGTCTC	ATTCCCCAATAAGCCCCTAA	920	chr15: 19812276-19813195
EgTAT-17-7	GTTATTCACAAGCAATGTCAGGGG	GGAAACCATCACGGGCAGC	1295	chr15: 19812520-19813814
EgTAT-17-8	TATTCTTTTTGTTCCAGGG	GGACTTTGACATTGCTTTA	1299	chr15: 19813740-19815038
EgTAT-17-9	GCTGTTAGGGCAATAGTGGTGAT	TGGTGTCCTTTCGGTGGTTC	1116	chr15: 19814476-19815591
EgTAT-17-10	GTGCGGATGTGAGAGAACAGATTTAC	CTTGAGACGGGCGATGATGG	1028	chr15: 19815398-19816425
EgTC-1	CCCTCCAACTTCTAATGCCG	TGCTCCTCTATGCTTTCTTCTATTC	1275	chr3: 13868584-13869858
EgTC-2	ATGTAGCAATCTCCCAGC	TTCCTCCCTCCATCTCTT	952	chr3: 13869668-13870619
EgTC-3	AGAAAAACTGGAATAGAAGAAAGC	GGAACTGAAGTCAACAATGGG	1157	chr3: 13869824-13870980
EgTC-4	GCAAACCAAGAAAAGAAAAAG	ACCCATAAGATGAGGCTACA	1442	chr3: 13870568-13872009
EgTC-5	CATCCAGATAGGTGCGTCAA	TGTGTGCCATTTTTCCCG	1102	chr3: 13871340-13872441
EgTC-6	GCCTCATCTTATGGGTTTCTA	CCTCTTTTGCCACTATCGTC	1164	chr3: 13871994-13873157
EgTC-7	GAGATAGAAGGATGGGACGGCG	TGGCTGGTCATTTTTACGAGGTT	1163	chr3: 13872612-13873774
EgTC-8	CTTACAGAACTCCAAATAGACCCTC	GTTGAATGACCCTTTCGCCT	1660	chr3: 13873398-13875057
EgTC-9	AAGAATAACATACCAAGGCAAC	ATAGGGATACCAAAAGACGG	606	chr3: 13874910-13875515
EgTC-10	CTAAGCATCTGTTCATCGTTC	GACATAGTAGAGTTGTAAGGCATAA	1223	chr3: 13875356-13876578
EgTC-11	CCCAACTCTCTCCAACCACT	TATTCTGTCTCCATTGATAGCACT	1312	chr3: 13876304-13877615
EgTC-12	ACTAACATCAAACCCTCTCGG	CCCCCTGCTTCCCAAAT	1345	chr3: 13877306-13878650
EgTC-13	CATAATGTCGCCAGGGAGC	TAAAAACAGCAAGTTGGGAATAC	1017	chr3: 13878116-13879132
EgTC-14	ATTTATTTGGGAAGCAGGGG	TAGAAGTTAGGTTTCGTTATGAGGTC	1266	chr3: 13878630-13879895
EgTC-15	GGTTGTTGCTTGGTCAATCTAC	TTGCTGTCAGTTTGTTGTTCTC	1024	chr3: 13879620-13880643
EgTC-16	TTCATCTCTCACCACAGCACCA	AGGATTCCAAGTCAGCCCAA	1158	chr3: 13880072-13881229
EgTC-17	ACACCTAAAGCAGCACATACAGC	TAAAACTTCCGATTCACTTATTACCTC	1219	chr3: 13880802-13882020
EgTC-18	CATAGTGAAGAAGCAAAATAGCC	GAGAAAACCATTAGTTAGTAGCCT	1192	chr3: 13881816-13883007
EgTC-19	CCCTACTCTCCTCCTTCGCTC	CTCAACTGTATTGTATGTCACACTGCT	1285	chr3: 13882662-13883946
EgTC-20	TATGTGTTAGATTGTGAGAT	TAAGATTATGCTTTATTTGA	1424	chr3: 13883674-13885097
EgTC-21	TGGACATAACCTGAGGAGGAACC	GCAGATACCACTTTGATGGGACC	1287	chr3: 13884496-13885782
EgTC-22	CCAGTGTGCTCATTCCATTAG	TACTCTCGTCTGTGCCCAA	729	chr3: 13885642-13886370
EgTC-23	CAAATCACACGGCATTACAAAA	CCAATCGCCAAAAGAACATAGA	1260	chr3: 13886056-13887315
EgTC-24	GACCTATGGACACTTTGCTTG	ATTTGTTATCTACGCTTTCTTGC	1047	chr3: 13887036-13888082
EgTC-25	ACGCAGGTCGTGACTTGTGAG	GGAGTCCAACTCTCTTAACAAAGTATG	1337	chr3: 13887364-13888700
EgTMT-1-1	AGGTTTACGACAGGCAATGATG	CAGGTGATTCGGATGTGACTTT	1072	NW_011551009.1: 36294-37365
EgTMT-1-2	CAGTCGCAAGATGAGGACAAAT	TGAGGAAAATGGGTATGAGCAG	1072	NW_011551009.1: 36838-37909
EgTMT-1-3	ATTATTACAAAGTCACATCC	ACAGTATCTTCCCTATCAA	1215	NW_011551009.1: 37336-38550
EgTMT-1-4	TCCGAAACAGCACCTTAT	TGCCTTACATCTCCACAC	1294	NW_011551009.1: 38406-39699
EgTMT-1-5	GAAGGTAGCAGATGGGGGAC	TTGTTCAAAACCAAGCACGG	1056	NW_011551009.1: 38832-39887
EgTMT-1-6	ATGTGTGGAGATGTAAGGCA	CTATGGTAGTAGTGGTTGAAAAA	1061	NW_011551009.1: 39680-40740
EgTMT-1-7	GATGTATGAAAGTAGGCAAA	GAAAAGCGTAGAGAAGTATG	1166	NW_011551009.1: 40188-41353
EgTMT-1-8	GGAGACATTGACACCATCG	TTACTTTGTTACTCGCTACCG	1257	NW_011551009.1: 40660-41916
EgTMT-1-9	CGGGGAGAAAGTGATAGA	CGAACGAGTCCTTGATAA	958	NW_011551009.1: 41474-42431
EgTMT-1-10	AAGAGACAGGAGAGAAGAGAGC	AAATGATGTATTATGTTTAGTTGGA	691	NW_011551009.1: 42290-42980
EgTMT-1-11	TTCAGGGGTTCAAGGGGTCT	CGCTGCGTAACACTTTTAGGATTT	1470	NW_011551009.1: 44294-45763
EgTMT-1-12	GATTGGGGGAAGTCCGATAC	TTTTTGTTGGGTGGATGTCTG	1509	NW_011551009.1: 45644-47152
EgTMT-1-13	TTTCAGAGGTTCAGGAGGTC	AAAAACTAACATCAGCATTGG	1095	NW_011551009.1: 46872-47966
EgTMT-1-14	AAAAAAGGATGAGTCTTGCGT	CATTTACCCTAATACTATCGGCT	1159	NW_011551009.1: 47706-48864
EgTMT-1-15	TGTAACAATACCTAACCATCCCG	ATTCTTCCTTGCCTCAGTCCTT	1192	NW_011551009.1: 48620-49811
EgTMT-1-16	AGTTATTTGAATCGCTTTG	ATAGATGATACTTTTTTTGTGA	1356	NW_011551009.1: 49638-50993
EgTMT-1-17	CATCAAATAGGCTTATCCACCA	GCAACTCGTCTCAGATTGTCAT	1362	NW_011551009.1: 50778-52139
EgTMT-1-18	CTTCTCACTTGGAGCATAG	AACTCGTCTCAGATTGTCAT	1316	NW_011551009.1: 50822-52137
EgTMT-1-19	CACACAACAGTAGTTAGGAAGG	ATTAGAAGGACCAGTTTGACAC	1200	NW_011551009.1: 51250-52449
EgTMT-1-20	AAAAAGGCTGAACGCAAGT	GGGCAAGGAATGGAGTCG	1360	NW_011551009.1: 51520-52879
EgTMT-1-21	GGATGACAATCTGAGACGAGTT	AGGGGCAAGGAATGGAGT	766	NW_011551009.1: 52116-52881
EgTMT-1-22	TTCTCCAAGCCATCCATAAACC	TGCCAAAATAACCCTTCACATC	1020	NW_011551009.1: 52748-53767
EgTMT-1-23	ATTGAGAGAAAAATCCGACA	TGCTTATGCCAACCTGAG	1358	NW_011551009.1: 53326-54683
EgTMT-1-24	ATGTCATTATCTTCACCCAA	CACCAAAATCCAACCAC	1001	NW_011551009.1:54506-55506
EgTMT-1-25	TCAAAGACCAAACCCCTGTTATTC	TTTCTGCCAACCCAAAACTCAA	850	NW_011551009.1: 55746-56595
EgTMT-1-26	GGCAAGGTGTGTGATTAGTGA	TGAGCATACAGGCTTCCAA	1547	NW_011551009.1: 56454-58000
EgTMT-1-27	AAGTCTGCGATTTGGTT	GAAGCGATAAGAGTTTGTT	1109	NW_011551009.1: 57180-58288
EgTMT-1-28	ATTAGATACTCAGGTTCAA	CCTTTCAGTTTCTCATA	877	NW_011551009.1: 58164-59040
EgTMT-1-29	ATCATTTAGGTTTATCTG	TAAGTTGCTTTATGGTAG	1296	NW_011551009.1: 58864-60159
EgTMT-1-30	CACGGGGAGAGGTGGCGGGG	GTCGTCGGGTCTGTGGGAGAGCATT	1275	NW_011551009.1: 60014-61288
EgTMT-1-31	TAACGGTCATCATACAGCGG	CAAAAAATCTACTTTCCAGCG	1263	NW_011551009.1: 60992-62254
EgTMT-1-32	TTACGATGACTCGGGCAA	CTTATTCCACTGGCAACCTA	890	NW_011551009.1: 61880-62769
EgTMT-2-1	ATCCTTCCCCAGACTCAA	ACCCTTCAGCCTCAATGT	1212	chr4: 6499206-6500417
EgTMT-2-2	GGCTCTTTTGCTGGCTAA	TACTCGTTGATGGTGATGC	1403	chr4: 6500166-6501568
EgTMT-3-1	ATACCCTCTCACTTCCCGCT	GATAGAAAACCTTTGCCGACTG	1098	chr6: 2469277-2470374
EgTMT-3-2	CGCAAGGAAACCAAAAGTC	TGGCAGTCTGGAGAGTCG	805	chr6: 2479155-2479959
EgTMT-3-3	AAGTCTAAAATGCTTGTTGA	GAGATAGTTTGTCTTGTGGG	1454	chr6: 2470375-2471828
EgTMT-3-4	ACATCTTGAATCCTTCTCTAC	TGTGAACTAAAATCCAGCA	1437	chr6: 2471641-2473077
EgTMT-3-5	ATAAAAGGAAGGACTACTAAAAC	AAGAAAAATGGGAACACAA	1611	chr6: 2472669-2474279
EgTMT-3-6	TATCCCTTCAACTAATCTC	TACTCCACCCTTCTTCTC	1352	chr6: 2473455-2474806
EgTMT-3-7	TAAAAGCAAAGAATGGCAG	GCACTATCAAACACCGAGA	1529	chr6: 2474617-2476145
EgTMT-3-8	TGAAAAATAACTAACCTGATGTC	CAAAAGCAAGCCTAAGATGA	948	chr6: 2475989-2476936
EgTMT-3-9	ATAAGACAGTCCACGACAGAG	GACATTCCTTCATCATAGCC	1254	chr6: 2476843-2478096
EgTMT-3-10	TGGCTTTGTATTGGAGTTA	CAGCAGTGGAGCAGTATGT	1227	chr6: 2477571-2478797
EgTMT-3-11	CATCACCACTTTCCACCCTTCA	TACATTCCATCGTCCGCTCTT	1173	chr6: 2478525-2479697
EgTMT-3-12	AAACGAAAACCACGACGCATA	TGAAACACACGGAGAAATCTGAAA	1134	chr6: 2479489-2480622
EgTMT-3-13	ATGCTGTTGTTCAGTCTCGTG	AATCTGCCTTGCTGGTCG	660	chr6: 2480171-2480830
