# Supplementary material for: Developing functional markers for vitamin E biosynthesis in oil palm
Source: PLoS One. 2021 Nov 19;16(11):e0259684. doi: 10.1371/journal.pone.0259684 (PMC8604351; doi:10.1371/journal.pone.0259684)
Supplement: S3 Table — (XLSX) [file pone.0259684.s004.xlsx]

## Sheet: 工作表1
S3 Table. Conserved domains of 37 candidate genes involved in vitamin E biosynthesis.
Gene name	Domain start	Domain end	Domain name	Domain length in Pfama
EgCMK-1	169	227	GHMP_kinases_N	66
EgCMK-2	169	227	GHMP_kinases_N	66
EgHPPD	1	136	Glyoxalase	128
EgHPT-1	125	391	UbiA	252
EgHPT-2	119	388	UbiA	252
EgHGGT	177	450	UbiA	252
EgIDI	123	273	NUDIX	131
EgGGR	111	322	polyprenyl_synt	256
EgGGPS-1	2	139	polyprenyl_synt	256
EgGGPS-2	99	347	polyprenyl_synt	256
EgGGPS-3	83	334	polyprenyl_synt	256
EgGGPS-4	96	355	polyprenyl_synt	256
EgISPF-1	80	234	YgbB	155
EgISPF-2	80	234	YgbB	155
EgMPBQ-MT	118	213	Methyltransf_11	96
EgMPBQ-MT	117	209	Methyltransf_25	97
EgMPBQ-MT	99	232	Ubie_methyltran	233
EgMPBQ-MT	111	251	Methyltransf_31	152
EgMPBQ-MT	118	211	Methyltransf_12	99
EgMPBQ-MT	87	254	Methyltransf_23	165
EgTAT-2	98	461	Aminotran_1_2	363
EgTAT-3	62	458	Aminotran_1_2	363
EgTAT-4	35	398	Aminotran_1_2	363
EgTAT-5	47	413	Aminotran_1_2	363
EgTAT-6	30	382	Aminotran_1_2	363
EgTAT-7	71	460	Aminotran_1_2	363
EgTAT-8	52	433	Aminotran_1_2	363
EgTAT-9	30	382	Aminotran_1_2	363
EgTAT-10	45	425	Aminotran_1_2	363
EgTAT-11	62	460	Aminotran_1_2	363
EgTAT-12	138	519	Aminotran_1_2	363
EgTAT-13	42	422	Aminotran_1_2	363
EgTAT-14	136	513	Aminotran_1_2	363
EgTAT-15	42	423	Aminotran_1_2	363
EgTAT-16	104	457	Aminotran_1_2	363
EgTAT-16	122	289	Aminotran_5	371
EgTAT-16	127	282	Cys_Met_Meta_PP	382
EgTAT-16	122	277	DegT_DnrJ_EryC1	361
EgTAT-17	78	462	Aminotran_1_2	363
EgTC-X1	95	451	Tocopherol_cycl	337
EgTC-X2	95	432	Tocopherol_cycl	337
EgTMT-1	110	208	Methyltransf_11	96
EgTMT-1	109	203	Methyltransf_25	97
EgTMT-1	79	263	Methyltransf_23	165
EgTMT-1	103	282	Methyltransf_31	152
EgTMT-1	38	231	CMAS	273
EgTMT-1	110	206	Methyltransf_12	99
EgTMT-1	72	236	Ubie_methyltran	233
EgTMT-2	131	229	Methyltransf_11	96
EgTMT-2	293	358	Sterol_MT_C	66
EgTMT-2	130	224	Methyltransf_25	97
EgTMT-2	124	258	Methyltransf_31	152
EgTMT-2	71	287	CMAS	273
EgTMT-2	106	281	Methyltransf_23	165
EgTMT-2	107	242	Ubie_methyltran	233
EgTMT-2	131	227	Methyltransf_12	99
EgTMT-3	277	342	Sterol_MT_C	66
EgTMT-3	105	203	Methyltransf_11	96
EgTMT-3	104	198	Methyltransf_25	97
EgTMT-3	98	256	Methyltransf_31	152
EgTMT-3	42	261	CMAS	273
EgTMT-3	79	253	Methyltransf_23	165
EgTMT-3	80	220	Ubie_methyltran	233
EgTMT-3	105	201	Methyltransf_12	99
a The length of the corresponding domain in the Pfam database
