# Supplementary material for: Developing functional markers for vitamin E biosynthesis in oil palm
Source: PLoS One. 2021 Nov 19;16(11):e0259684. doi: 10.1371/journal.pone.0259684 (PMC8604351; doi:10.1371/journal.pone.0259684)
Supplement: S4 Table — (XLSX) [file pone.0259684.s005.xlsx]

## Sheet: 工作表1
S4 Table. Target gene length, amplified gene region, number of variations, total fragment length and coverage ratio of vitamin E biosynthesis genes.
Gene name	Target Gene length (bp)a	Amplified region	SNP	Indel	Fragment length (bp)																						Coverage ratiob																					Densityc
					R01	R02	R03	R04	R05	R06	R07	R08	R09	R10	R11	R12	R13	R14	R15	R16	R17	R18	R19	R20	average		R01	R02	R03	R04	R05	R06	R07	R08	R09	R10	R11	R12	R13	R14	R15	R16	R17	R18	R19	R20		R01	R02
EgCMK-1	7589	1-7328	24	1	7101	7024	7243	7243	7027	6362	7303	7053	7241	7243	6977	7018	7074	7150	7242	6746	4260	6450	7244	6933	6896.7		0.935696	0.92555	0.954408	0.954408	0.925945	0.838319	0.962314	0.929371	0.954144	0.954408	0.919357	0.92476	0.932139	0.942153	0.954276	0.888918	0.561339	0.849914	0.954539	0.913559		287.363	6896.7
EgCMK-2	5083	1-5083	37	1	4989	5079	4644	5042	5081	5000	5083	5056	5044	5003	5043	4709	5080	4953	5083	5083	5047	5081	5082	5072	5012.7		0.981507	0.999213	0.913634	0.991934	0.999607	0.983671	1	0.994688	0.992327	0.984261	0.992131	0.926421	0.99941	0.974425	1	1	0.992918	0.999607	0.999803	0.997836		135.478	5012.7
EgHPPD	5743	449-5649	62	6	5109	3887	4299	2725	3489	3958	4016	4277	3939	4716	4696	2461	4753	4464	3750	4565	4611	4015	3428	2667	3991.25		0.889605	0.676824	0.748563	0.474491	0.607522	0.689187	0.699286	0.744733	0.685878	0.821174	0.817691	0.428522	0.827616	0.777294	0.652969	0.794881	0.80289	0.699112	0.596901	0.464391		64.375	665.208
EgHGGT	7191	349-7191	50	5	3637	6127	5414	5142	4489	5180	6053	5311	6260	6090	5857	5892	5874	6002	6240	6261	6208	3636	6132	5036	5542.05		0.505771	0.852037	0.752886	0.71506	0.624253	0.720345	0.841747	0.738562	0.870533	0.846892	0.81449	0.819358	0.816854	0.834654	0.867751	0.870672	0.863301	0.505632	0.852733	0.70032		110.841	1108.41
EgHPT-1	7259	1-6732	18	1	6532	6622	6574	6573	6573	6459	6197	6532	6559	6532	6689	6572	6486	6574	6553	6560	6573	6561	6532	6574	6541.35		0.899848	0.912247	0.905634	0.905497	0.905497	0.889792	0.853699	0.899848	0.903568	0.899848	0.921477	0.905359	0.893512	0.905634	0.902741	0.903706	0.905497	0.903844	0.899848	0.905634		363.408	6541.35
EgHPT-2	18852	1-11163	54	1	10664	10718	10920	10970	10925	10997	11159	11083	11047	11162	10994	10540	11047	9750	11074	11066	11087	10801	10995	11047	10902.3		0.565669	0.568534	0.579249	0.581901	0.579514	0.583333	0.591927	0.587895	0.585986	0.592086	0.583174	0.559092	0.585986	0.517187	0.587418	0.586993	0.588107	0.572937	0.583227	0.585986		201.894	10902.3
EgIDI	940	1-567	3	2	566	567	566	566	-	566	-	410	424	424	539	566	-	566	-	539	567	539	424	424	515.812		0.602128	0.603191	0.602128	0.602128	-	0.602128	-	0.43617	0.451064	0.451064	0.573404	0.602128	-	0.602128	-	0.573404	0.603191	0.573404	0.451064	0.451064		171.938	257.906
EgGGPS-2	11386	1-10912	27	0	10820	10831	10719	10715	10278	10380	10501	10831	10840	10824	10170	10365	10278	10840	10825	10599	10912	10831	10623	10823	10650.2		0.95029	0.951256	0.941419	0.941068	0.902688	0.911646	0.922273	0.951256	0.952046	0.950641	0.893202	0.910328	0.902688	0.952046	0.950729	0.93088	0.95837	0.951256	0.932988	0.950553		394.454	0
EgISPF-1	6681	1-6354	40	2	6207	6083	6083	6207	6143	6333	6249	6119	6274	6354	6354	5480	6082	6346	6274	6164	5689	6348	5818	6354	6148.05		0.929053	0.910492	0.910492	0.929053	0.919473	0.947912	0.935339	0.915881	0.939081	0.951055	0.951055	0.820236	0.910343	0.949858	0.939081	0.922616	0.851519	0.950157	0.870828	0.951055		153.701	3074.03
EgISPF-2	3774	1-3462	18	1	3336	3365	3401	3462	3398	3395	3218	3082	3202	3462	3278	3462	3335	3336	3298	3440	3266	3462	3461	3335	3349.7		0.883943	0.891627	0.901166	0.917329	0.900371	0.899576	0.852676	0.81664	0.848437	0.917329	0.868574	0.917329	0.883678	0.883943	0.873874	0.9115	0.865395	0.917329	0.917064	0.883678		186.094	3349.7
EgTAT-2	2850	1-2600	19	0	2600	2518	2518	2600	2600	2381	2600	2458	2479	2518	2600	2479	2600	2600	2600	2435	2600	2600	2600	2600	2549.3		0.912281	0.883509	0.883509	0.912281	0.912281	0.835439	0.912281	0.862456	0.869825	0.883509	0.912281	0.869825	0.912281	0.912281	0.912281	0.854386	0.912281	0.912281	0.912281	0.912281		134.174	0
EgTAT-3	9153	1-8895	66	4	8863	8355	8602	7532	8383	8278	8795	8850	8623	8832	6799	8282	7694	8851	8861	8321	8441	8686	8738	7503	8364.45		0.968316	0.912815	0.939801	0.8229	0.915875	0.904403	0.960887	0.966896	0.942095	0.96493	0.742817	0.90484	0.840599	0.967005	0.968098	0.909101	0.922211	0.948978	0.95466	0.819731		126.734	2091.11
EgTAT-4	4940	1-4728	40	3	4346	4471	4554	4252	4214	4396	4447	4542	4478	4524	4489	4543	4346	4397	4482	4346	4481	4551	4277	4651	4439.35		0.879757	0.905061	0.921862	0.860729	0.853036	0.889879	0.900202	0.919433	0.906478	0.915789	0.908704	0.919636	0.879757	0.890081	0.907287	0.879757	0.907085	0.921255	0.865789	0.941498		110.984	1479.78
EgTAT-5	5094	1-4765	38	3	3398	3777	3974	3466	3652	3233	3092	3536	3928	3959	3986	3926	3767	3876	3338	3892	3233	4218	4514	3460	3711.25		0.667059	0.741461	0.780133	0.680408	0.716922	0.634668	0.606989	0.69415	0.771103	0.777189	0.782489	0.770711	0.739497	0.760895	0.655281	0.764036	0.634668	0.828033	0.886141	0.67923		97.6645	1237.08
EgTAT-6	10327	1-9919	40	0	7835	7788	8139	7700	6248	8214	8282	7053	8461	8274	8452	7956	7268	8652	8651	8110	8451	8260	8534	8731	8052.95		0.758691	0.75414	0.788128	0.745618	0.605016	0.795391	0.801975	0.682967	0.819309	0.801201	0.818437	0.770408	0.703786	0.837804	0.837707	0.78532	0.81834	0.799845	0.826377	0.845454		201.324	0
EgTAT-7	8295	1-7908	59	4	7650	7268	7470	7793	7446	7751	7770	7502	7720	7810	7779	7822	7886	7907	7632	7746	7907	7195	7801	7907	7688.1		0.922242	0.87619	0.900542	0.939482	0.897649	0.934418	0.936709	0.9044	0.930681	0.941531	0.937794	0.942978	0.950693	0.953225	0.920072	0.933816	0.953225	0.86739	0.940446	0.953225		130.307	1922.03
EgTAT-8	3010	10-2645	53	2	2279	2612	2585	2385	2131	2572	2502	2274	2534	2421	2378	2479	2416	2628	2645	2388	2590	2635	2517	2634	2480.25		0.757143	0.867774	0.858804	0.792359	0.707973	0.854485	0.831229	0.755482	0.84186	0.804319	0.790033	0.823588	0.802658	0.87309	0.878738	0.793355	0.860465	0.875415	0.836213	0.875083		46.7972	1240.12
EgTAT-9	15209	2127-14846	143	4	11433	10963	11009	10643	10799	11610	12513	11711	12118	11223	11451	9841	10978	11149	12454	10269	11046	11949	11255	11922	11316.8		0.751726	0.720823	0.723848	0.699783	0.71004	0.763364	0.822737	0.770005	0.796765	0.737918	0.752909	0.647051	0.721809	0.733053	0.818857	0.675192	0.72628	0.785653	0.740022	0.783878		79.1385	2829.2
EgTAT-10	2155	1-1898	36	0	1711	1727	1216	1815	1288	1561	865	1770	1750	1724	1459	1641	780	1898	1738	1621	866	1155	1211	1711	1475.35		0.793968	0.801392	0.564269	0.842227	0.59768	0.724362	0.401392	0.821346	0.812065	0.8	0.67703	0.761485	0.361949	0.880742	0.806497	0.752204	0.401856	0.535963	0.561949	0.793968		40.9819	0
EgTAT-11	10084	1-9769	56	0	9483	7895	9528	9678	9176	9221	9296	9286	9338	9769	9582	8745	9692	9769	8040	9693	9769	9366	9625	9769	9336		0.940401	0.782923	0.944863	0.959738	0.909956	0.914419	0.921856	0.920865	0.926021	0.968762	0.950218	0.867215	0.961127	0.968762	0.797303	0.961226	0.968762	0.928798	0.954482	0.968762		166.714	0
EgTAT-12	5290	1-4587	32	3	4388	4069	3936	3715	2763	3408	4349	3955	3860	3944	3080	3961	3912	4016	4144	2964	3708	3996	2956	3749	3743.65		0.82949	0.769187	0.744045	0.702268	0.522306	0.644234	0.822117	0.747637	0.729679	0.745558	0.582231	0.748771	0.739509	0.759168	0.783365	0.560302	0.700945	0.755388	0.55879	0.708696		116.989	1247.88
EgTAT-13	2139	1-1807	6	2	1107	691	1292	722	684	648	759	1004	1194	684	684	685	975	624	685	684	1056	690	983	680	826.55		0.517532	0.323048	0.604021	0.337541	0.319776	0.302945	0.354839	0.469378	0.558205	0.319776	0.319776	0.320243	0.45582	0.291725	0.320243	0.319776	0.493689	0.322581	0.459561	0.317906		137.758	413.275
EgTAT-14	7017	1-6770	52	1	4985	5284	5126	5879	4957	4256	5810	5428	4998	5219	4954	3866	5088	4408	5761	4766	5732	5314	5186	6002	5150.95		0.710418	0.753028	0.730512	0.837822	0.706427	0.606527	0.827989	0.77355	0.71227	0.743765	0.706	0.550948	0.725096	0.628189	0.821006	0.679208	0.816873	0.757304	0.739062	0.855351		99.0567	5150.95
EgTAT-15	2319	1-1623	2	0	1466	916	1473	916	787	857	848	510	1227	841	848	834	916	923	928	887	557	923	857	923	921.85		0.632169	0.394998	0.635188	0.394998	0.33937	0.369556	0.365675	0.219922	0.529107	0.362656	0.365675	0.359638	0.394998	0.398016	0.400172	0.382492	0.24019	0.398016	0.369556	0.398016		460.925	0
EgTAT-16	11240	1-10977	98	3	6164	7700	7687	7541	8541	9089	7907	9155	7637	9912	6224	5878	7470	8669	6702	6971	9208	4875	9356	6892	7678.9		0.548399	0.685053	0.683897	0.670907	0.759875	0.80863	0.70347	0.814502	0.679448	0.881851	0.553737	0.522954	0.664591	0.771263	0.596263	0.620196	0.819217	0.433719	0.832384	0.613167		78.3561	2559.63
EgTAT-17	7350	1-7099	28	1	5335	5680	5570	6066	5130	5309	5089	4518	5528	5374	5276	4900	4745	5574	6025	4980	5302	4879	5246	5661	5309.35		0.72585	0.772789	0.757823	0.825306	0.697959	0.722313	0.692381	0.614694	0.752109	0.731156	0.717823	0.666667	0.645578	0.758367	0.819728	0.677551	0.721361	0.66381	0.713741	0.770204		189.62	5309.35
EgMPBQ-MT	6402	1-6033	39	1	5086	5144	5142	5113	4883	4778	5188	4953	5199	5048	4231	4978	4871	5199	5145	5139	4874	4890	4475	4363	4934.95		0.794439	0.803499	0.803187	0.798657	0.76273	0.746329	0.810372	0.773664	0.81209	0.788504	0.660887	0.77757	0.760856	0.81209	0.803655	0.802718	0.761325	0.763824	0.699	0.681506		126.537	4934.95
EgPK-1	4138	36-3982	11	0	3432	3901	3901	3668	3431	3611	3946	3787	3947	3930	3747	3659	3822	3822	3830	3777	3620	3830	3947	3868	3773.8		0.829386	0.942726	0.942726	0.886419	0.829145	0.872644	0.953601	0.915176	0.953842	0.949734	0.90551	0.884244	0.923635	0.923635	0.925568	0.91276	0.874819	0.925568	0.953842	0.934751		343.073	0
EgPK-2	6539	1-5684	8	0	5684	5684	5602	5684	5673	5673	5606	5684	5684	5684	5387	5464	5439	5294	5684	5684	5684	5673	5642	5526	5606.75		0.869246	0.869246	0.856706	0.869246	0.867564	0.867564	0.857318	0.869246	0.869246	0.869246	0.823826	0.835602	0.831779	0.809604	0.869246	0.869246	0.869246	0.867564	0.862823	0.845083		700.844	0
EgTC	19129	1-18460	153	7	15598	16199	16242	16536	15366	14948	17911	16237	15630	16311	16243	15822	17307	16299	16511	16269	15921	15726	15969	17688	16236.6		0.815411	0.846829	0.849077	0.864447	0.803283	0.781431	0.936327	0.848816	0.817084	0.852684	0.84913	0.827121	0.904752	0.852057	0.86314	0.850489	0.832297	0.822103	0.834806	0.924669		106.122	2319.52
EgTMT-1	25717	1-6007, 6247-25459	304	20	19279	13116	19333	16946	16334	18423	18210	18159	19298	16001	17509	15965	17223	20829	20178	19731	19591	19827	19935	20180	18303.3		0.74966	0.510013	0.75176	0.658942	0.635144	0.716374	0.708092	0.706109	0.750399	0.622195	0.680834	0.620796	0.669713	0.809931	0.784617	0.767236	0.761792	0.770969	0.775168	0.784695		60.2084	915.168
EgTMT-3	11273	1-10627	87	7	10048	10292	9663	10146	9080	7831	8641	7249	8648	7879	9807	9397	9059	8838	10246	9956	10197	7920	7842	8208	9047.35		0.891333	0.912978	0.857181	0.900027	0.805464	0.694669	0.766522	0.643041	0.767143	0.698927	0.869955	0.833585	0.803602	0.783997	0.908897	0.883172	0.904551	0.702564	0.695644	0.728111		103.993	1292.48
a Target gene length includes the length of promoter
b Coverage ratio is equal to Fragment length divided by Target Gene length
c Density is equal to averagecength of fragments divided by the number of variations
