# Supplementary material for: Developing functional markers for vitamin E biosynthesis in oil palm
Source: PLoS One. 2021 Nov 19;16(11):e0259684. doi: 10.1371/journal.pone.0259684 (PMC8604351; doi:10.1371/journal.pone.0259684)
Supplement: S5 Table — (XLSX) [file pone.0259684.s006.xlsx]

## Sheet:  20 samples
S5 Table. SNP markers across the 37 candidate genes involved in vitamin E biosynthesis and the correlation coefficients with vitamin E content.
Gene name	Position in Genomea	Location	Reference Genomeb	R01	R02	R03	R04	R05	R06	R07	R08	R09	R10	R11	R12	R13	R14	R15	R16	R17	R18	R19	R20	Correlation coefficient
																								δ-t3		γ-t3		α-t3		α-toco		total-t3		total
																								r	p	r	p	r	p	r	p	r	p	r	p
EgCMK-1	chr5: 38485917	UTR	C	N	N	C	C	N	N	G	C	C	C	C	N	C	C	C	N	C	N	C	N	0.176827	0.582479	0.126079	0.69621	0.2292	0.473639	0.33736	0.283542	0.220345	0.491349	0.230255	0.471548
EgCMK-1	chr5: 38485929	UTR	T	N	N	T	T	N	N	C	C	C	T	C	N	C	T	T	N	T	N	T	N	0.475924	0.117824	0.247584	0.437841	0.0852034	0.792336	0.346249	0.270234	0.271391	0.393515	0.279443	0.379061
EgCMK-1	chr5: 38487880	intron	T	C	C	T	T	C	T	T	T	T	T	C	C	C	C	T	T	N	T	T	C	0.399987	0.0897301	0.25532	0.291438	0.110071	0.653732	0.2714	0.261034	0.263088	0.27649	0.22679	0.350465
EgCMK-1	chr5: 38487904	CDS	T	T	T	T	T	T	T	T	T	T	T	T	C	T	T	T	T	N	T	T	T	0.248725	0.304506	0.257917	0.286386	0.115876	0.636642	0.10892	0.657141	0.225179	0.353989	0.221279	0.362607
EgCMK-1	chr5: 38489215	CDS	A	C	C	A	A	C	A	A	A	C	A	A	C	A	A	A	A	N	A	A	C	0.215026	0.376669	0.270909	0.261931	0.296536	0.217658	0.0535391	0.827676	0.306105	0.202466	0.284746	0.237375
EgCMK-1	chr5: 38489786	Intron	A	A	A	A	A	A	A	A	A	A	A	A	A	A	A	A	T	N	A	A	T	0.292583	0.224145	0.428455	0.0672156	0.313388	0.191384	.495*	0.0310791	0.397769	0.0916908	0.414994	0.0772638
EgCMK-1	chr5: 38489826	Intron	C	C	T	T	C	C	C	C	T	C	C	C	C	C	C	C	C	N	C	C	T	0.243273	0.315573	0.0915742	0.709261	0.215493	0.375607	0.042003	0.864435	0.00180598	0.994145	0.00505045	0.983629
EgCMK-1	chr5: 38490010	Intron	T	C	C	C	T	C	N	C	C	C	T	N	C	N	N	T	T	N	T	T	T	0.299554	0.278066	0.25088	0.367106	0.0886013	0.753521	0.435444	0.104733	0.221862	0.426787	0.246479	0.375851
EgCMK-1	chr5: 38490070	Intron	C	C	T	C	C	T	T	T	C	C	C	N	T	N	C	C	N	N	C	C	T	0.332519	0.208259	0.436663	0.0908189	0.313762	0.236642	0.0192936	0.943461	0.416419	0.108618	0.396785	0.128093
EgCMK-1	chr5: 38490139	Intron	T	C	C	C	T	C	C	C	C	C	T	N	C	C	C	T	N	N	T	T	C	0.0309112	0.90625	0.0637254	0.808021	0.025447	0.922771	0.12379	0.635964	0.0455474	0.862194	0.0340134	0.896887
EgCMK-1	chr5: 38490149	Intron	A	A	G	A	A	G	A	A	A	A	A	N	G	G	A	A	N	N	A	A	G	0.45082	0.0693433	.564*	0.0182579	0.481035	0.0506076	0.0568615	0.828393	.577*	0.0153748	.553*	0.0213362
EgCMK-1	chr5: 38490183	Intron	C	C	T	C	C	T	C	C	C	C	C	N	T	T	C	C	N	N	C	C	T	0.45082	0.0693433	.564*	0.0182579	0.481035	0.0506076	0.0568615	0.828393	.577*	0.0153748	.553*	0.0213362
EgCMK-1	chr5: 38490332	Intron	G	G	G	G	G	G	G	G	G	G	G	G	A	G	G	G	G	G	G	G	G	0.225218	0.339731	0.246426	0.294937	0.0975168	0.682536	0.0999108	0.675146	0.203562	0.389345	0.200123	0.397577
EgCMK-1	chr5: 38490411	Intron	A	A	A	A	A	A	A	A	A	A	A	A	A	G	A	A	A	A	A	A	A	0.203623	0.3892	0.281632	0.229001	0.182917	0.440171	0.0743535	0.75539	0.251514	0.284757	0.243451	0.300991
EgCMK-1	chr5: 38490471	Intron	G	T	T	T	G	T	G	G	T	T	G	T	T	G	T	G	G	T	G	G	T	0.0892968	0.708119	0.139888	0.556383	0.000523888	0.998251	0.242388	0.303173	0.0785425	0.742046	0.093077	0.696315
EgCMK-1	chr5: 38491203	Intron	G	A	A	G	G	A	G	A	G	G	G	G	A	G	G	G	G	A	G	G	A	0.35423	0.125437	0.350406	0.129859	0.320726	0.16798	0.0922846	0.698784	0.384738	0.0939335	0.356359	0.123022
EgCMK-1	chr5: 38491533	Intron	A	C	A	A	A	C	N	A	C	N	A	C	C	A	A	A	N	A	A	A	C	0.0431704	0.869327	0.185039	0.477084	0.191708	0.461059	0.0977134	0.709082	0.178295	0.493564	0.176118	0.498939
EgCMK-1	chr5: 38491623	Intron	T	C	T	T	T	C	N	T	C	T	T	C	C	C	T	T	N	T	T	T	C	0.209809	0.403381	0.365305	0.136046	0.306575	0.215948	0.154281	0.541038	0.345707	0.159966	0.339724	0.167807
EgCMK-1	chr5: 38491858	Intron	G	C	C	C	G	C	C	C	G	C	G	G	C	G	C	G	G	C	G	G	C	0.200001	0.39787	0.108974	0.647431	0.0168397	0.943824	0.067155	0.778476	0.105346	0.658475	0.0943142	0.692466
EgCMK-1	chr5: 38492142	Intron	A	A	G	G	A	G	A	A	A	A	A	A	G	A	G	A	G	A	A	A	G	0.27852	0.234406	0.26397	0.260762	0.110557	0.642635	0.0928024	0.69717	0.231228	0.326653	0.225708	0.338654
EgCMK-1	chr5: 38492579	Intron	G	G	A	A	G	A	G	G	G	A	G	G	G	A	A	G	G	N	G	G	A	0.071646	0.770691	0.0617558	0.801697	0.0184695	0.940177	0.0813109	0.74071	0.0528865	0.829747	0.0434579	0.859782
EgCMK-1	chr5: 38492640	Intron	C	C	T	C	C	T	C	C	C	C	C	C	C	T	C	C	C	N	C	C	T	0.33605	0.159526	0.419081	0.0741025	0.415178	0.0771191	0.00827162	0.97319	0.45396	0.0508958	0.427953	0.0675712
EgCMK-1	chr5: 38493052	Intron	A	G	G	A	A	G	A	G	N	G	A	A	G	G	A	A	G	A	A	A	N	0.0824664	0.744945	0.260563	0.296352	0.192625	0.443806	0.103582	0.682529	0.217251	0.386513	0.196929	0.43349
EgCMK-1	chr5: 38493093	CDS	A	A	G	A	A	A	A	G	N	G	A	A	A	A	A	A	A	A	A	A	N	.519*	0.0274809	0.442511	0.0659278	0.238494	0.340564	.523*	0.0260945	0.42856	0.0759856	0.446807	0.0630404
EgCMK-2	chr10: 11333821	UTR	G	T	N	T	T	T	T	T	T	T	T	T	T	T	T	T	T	T	T	T	T	/	/	/	/	/	/	/	/	/	/	/	/
EgCMK-2	chr10: 11333820	UTR	T	N	N	T	G	G	G	G	G	T	T	G	N	N	T	G	G	G	G	G	G	0.349581	0.18443	.501*	0.0480896	0.461093	0.072237	0.189177	0.482866	.511*	0.0430047	0.493672	0.0519677
EgCMK-2	chr10: 11333789	UTR	T	N	C	N	C	C	C	T	T	T	C	T	N	T	T	C	T	T	C	C	T	0.149778	0.566128	0.124221	0.63478	0.188193	0.469471	0.0268687	0.918469	0.177009	0.496736	0.168822	0.517161
EgCMK-2	chr10: 11333728	UTR	G	N	C	N	C	C	C	G	G	G	G	G	N	G	C	C	G	G	C	C	G	0.345222	0.174738	0.130663	0.617179	0.0566243	0.829099	0.115204	0.659728	0.115	0.660297	0.0992503	0.704697
EgCMK-2	chr10: 11333691	UTR	A	A	A	N	A	A	A	A	A	A	C	A	A	A	A	A	A	A	A	A	A	0.239975	0.322383	0.28802	0.231788	0.174998	0.473637	0.0107134	0.96528	0.25697	0.288223	0.241944	0.318306
EgCMK-2	chr10: 11333636	UTR	A	A	G	N	A	A	A	A	A	A	A	A	G	A	A	A	A	A	A	A	A	0.0735993	0.764606	0.0665064	0.786766	0.164926	0.499843	0.296328	0.217996	0.122229	0.618139	0.0927725	0.705617
EgCMK-2	chr10: 11333475	CDS	G	G	A	N	G	G	G	G	G	G	G	G	G	G	G	G	G	G	G	G	G	0.11815	0.629996	0.152121	0.534141	0.119303	0.626634	.518*	0.0230076	0.0347648	0.88764	0.0725442	0.767891
EgCMK-2	chr10: 11333460	CDS	G	G	G	N	G	G	G	G	G	G	G	G	G	G	G	A	G	G	A	G	G	0.175426	0.472541	0.270953	0.261851	0.212368	0.382736	0.34452	0.148616	0.250513	0.300929	0.263055	0.276554
EgCMK-2	chr10: 11333230	Intron	A	A	A	A	A	A	A	A	G	A	A	A	A	G	A	A	A	A	A	A	A	0.113351	0.634202	0.0176391	0.941161	0.0211613	0.929438	0.00465343	0.984466	0.0281421	0.906247	0.02695	0.910202
EgCMK-2	chr10: 11332944	Intron	T	T	A	T	T	A	T	T	T	T	A	T	T	T	T	A	A	T	A	A	T	0.162539	0.493553	0.122367	0.60729	0.129735	0.585652	0.0764604	0.74867	0.153451	0.518339	0.150944	0.525278
EgCMK-2	chr10: 11332800	Intron	G	C	C	G	G	G	G	G	G	G	C	G	C	G	G	C	G	G	C	C	G	0.195296	0.409289	0.0665356	0.780471	0.073906	0.75682	0.10242	0.66743	0.114549	0.630602	0.100269	0.674042
EgCMK-2	chr10: 11332753	Intron	A	A	G	A	A	A	A	A	A	A	A	A	N	A	A	A	G	A	A	A	A	0.0437045	0.858994	0.084778	0.730039	0.217813	0.370362	0.123581	0.614228	0.14895	0.542796	0.130879	0.593298
EgCMK-2	chr10: 11332522	Intron	G	G	T	G	G	G	G	G	G	G	G	G	G	G	G	G	G	G	G	G	G	0.10149	0.670285	0.147579	0.534659	0.109286	0.646486	.519*	0.0190956	0.0335703	0.888263	0.072085	0.762645
EgCMK-2	chr10: 11332410	Intron	C	T	T	T	T	T	T	C	T	T	T	T	N	T	T	T	T	T	T	T	T	0.234588	0.333691	0.191274	0.432791	0.280204	0.245266	0.25361	0.294794	0.272111	0.259738	0.276982	0.250964
EgCMK-2	chr10: 11332279	Intron	C	C	T	C	C	C	C	C	C	C	C	C	C	C	C	C	T	C	C	C	C	0.0252341	0.9159	0.0630784	0.791631	0.208683	0.377265	0.130243	0.584171	0.129837	0.585354	0.112552	0.636611
EgCMK-2	chr10: 11332238	Intron	A	T	T	A	T	T	T	A	A	A	T	A	A	A	A	T	T	A	T	T	A	0.235454	0.317638	0.204984	0.385971	0.223427	0.343687	0.0993334	0.676926	0.249754	0.288254	0.243724	0.300432
EgCMK-2	chr10: 11331790	Intron	A	A	T	A	A	A	A	A	A	A	T	A	A	A	A	A	A	A	A	A	A	0.233149	0.322537	0.312746	0.179416	0.0520192	0.827581	0.375935	0.102354	0.209943	0.374325	0.22763	0.334446
EgCMK-2	chr10: 11331778	Intron	G	G	A	G	G	G	G	G	G	G	G	G	G	G	G	G	G	G	G	G	G	0.10149	0.670285	0.147579	0.534659	0.109286	0.646486	.519*	0.0190956	0.0335703	0.888263	0.072085	0.762645
EgCMK-2	chr10: 11331647	Intron	T	T	A	T	T	T	T	T	T	T	T	T	A	T	T	T	T	T	T	T	T	0.0898863	0.706274	0.071811	0.763523	0.150239	0.527237	0.304294	0.192092	0.123496	0.603954	0.0930174	0.6965
EgCMK-2	chr10: 11331482	Intron	A	A	G	A	A	A	A	A	A	A	G	A	G	A	A	A	A	A	A	A	A	0.0584179	0.806736	0.112349	0.637223	0.0158162	0.947233	0.254866	0.27817	0.0521401	0.827187	0.0690988	0.772223
EgCMK-2	chr10: 11331346	Intron	G	G	C	G	G	G	G	G	G	G	C	G	G	G	G	G	G	G	G	G	G	0.233149	0.322537	0.312746	0.179416	0.0520192	0.827581	0.375935	0.102354	0.209943	0.374325	0.22763	0.334446
EgCMK-2	chr10: 11331253	Intron	C	C	T	C	C	C	C	C	C	C	T	C	C	C	C	C	C	C	C	C	C	0.233149	0.322537	0.312746	0.179416	0.0520192	0.827581	0.375935	0.102354	0.209943	0.374325	0.22763	0.334446
EgCMK-2	chr10: 11330974	Intron	A	A	C	A	A	A	A	A	A	A	A	A	C	A	A	A	A	A	A	A	A	0.0898863	0.706274	0.071811	0.763523	0.150239	0.527237	0.304294	0.192092	0.123496	0.603954	0.0930174	0.6965
EgCMK-2	chr10: 11330975	Intron	A	A	C	A	A	A	A	A	A	A	A	A	C	A	A	A	A	A	A	A	A	0.0898863	0.706274	0.071811	0.763523	0.150239	0.527237	0.304294	0.192092	0.123496	0.603954	0.0930174	0.6965
EgCMK-2	chr10: 11330712	Intron	A	A	C	A	A	A	A	A	A	A	A	A	C	A	A	A	A	A	A	A	A	0.0898863	0.706274	0.071811	0.763523	0.150239	0.527237	0.304294	0.192092	0.123496	0.603954	0.0930174	0.6965
EgCMK-2	chr10: 11330699	Intron	C	C	T	C	C	C	C	C	C	C	C	C	T	C	C	C	C	C	C	C	C	0.0898863	0.706274	0.071811	0.763523	0.150239	0.527237	0.304294	0.192092	0.123496	0.603954	0.0930174	0.6965
EgCMK-2	chr10: 11330603	CDS	G	G	A	G	G	G	G	G	G	G	G	G	N	G	G	G	G	G	G	G	G	0.0921282	0.707576	0.139085	0.570123	0.115126	0.638841	.517*	0.0234682	0.0233777	0.924318	0.0629103	0.798062
EgCMK-2	chr10: 11330309	Intron	G	G	A	G	G	G	G	G	G	G	G	G	G	G	G	G	G	G	G	G	G	0.10149	0.670285	0.147579	0.534659	0.109286	0.646486	.519*	0.0190956	0.0335703	0.888263	0.072085	0.762645
EgCMK-2	chr10: 11330256	Intron	C	C	A	C	C	C	C	C	C	C	C	C	C	C	C	C	C	C	C	C	C	0.10149	0.670285	0.147579	0.534659	0.109286	0.646486	.519*	0.0190956	0.0335703	0.888263	0.072085	0.762645
EgCMK-2	chr10: 11330165	Intron	T	T	A	T	T	T	T	T	T	T	T	T	T	T	T	T	T	T	T	T	T	0.10149	0.670285	0.147579	0.534659	0.109286	0.646486	.519*	0.0190956	0.0335703	0.888263	0.072085	0.762645
EgCMK-2	chr10: 11330066	Intron	T	T	C	T	T	T	T	T	T	T	T	T	T	T	T	T	T	T	T	T	T	0.10149	0.670285	0.147579	0.534659	0.109286	0.646486	.519*	0.0190956	0.0335703	0.888263	0.072085	0.762645
EgCMK-2	chr10: 11330048	Intron	T	T	A	T	T	T	T	T	T	T	T	T	A	T	T	T	T	T	T	T	T	0.0898863	0.706274	0.071811	0.763523	0.150239	0.527237	0.304294	0.192092	0.123496	0.603954	0.0930174	0.6965
EgCMK-2	chr10: 11329700	Intron	G	G	T	G	G	G	G	G	G	G	G	G	T	G	G	G	G	G	G	G	G	0.0898863	0.706274	0.071811	0.763523	0.150239	0.527237	0.304294	0.192092	0.123496	0.603954	0.0930174	0.6965
EgCMK-2	chr10: 11329372	Intron	A	A	T	A	A	A	A	A	A	A	A	A	A	A	A	A	A	A	A	A	A	0.10149	0.670285	0.147579	0.534659	0.109286	0.646486	.519*	0.0190956	0.0335703	0.888263	0.072085	0.762645
EgCMK-2	chr10: 11329357	Intron	C	C	A	C	C	C	C	C	C	C	C	C	C	C	C	C	C	C	C	C	C	0.10149	0.670285	0.147579	0.534659	0.109286	0.646486	.519*	0.0190956	0.0335703	0.888263	0.072085	0.762645
EgCMK-2	chr10: 11329323	Intron	A	A	A	A	A	A	A	A	A	A	G	A	A	A	A	A	A	A	A	A	A	0.219437	0.352597	0.282914	0.226797	0.18089	0.445341	0.00129796	0.995667	0.255416	0.277099	0.241246	0.305527
EgCMK-2	chr10: 11329262	CDS	G	G	A	G	G	G	G	G	G	G	G	G	G	G	G	G	G	G	G	G	G	0.10149	0.670285	0.147579	0.534659	0.109286	0.646486	.519*	0.0190956	0.0335703	0.888263	0.072085	0.762645
EgHGGT	chr10: 21141853	Intron	T	C	T	T	N	T	N	N	N	N	N	N	N	N	N	C	N	N	C	T	N	0.516981	0.234766	0.591712	0.161665	0.301481	0.511129	0.459837	0.299202	0.585259	0.167455	0.602724	0.152018
EgHGGT	chr10: 21141760	Intron	A	G	G	G	A	G	N	G	N	A	G	N	G	G	N	A	A	G	G	G	N	0.303549	0.271392	0.0082148	0.97682	0.0240169	0.932294	0.199021	0.477023	0.0739614	0.793354	0.0541044	0.84813
EgHGGT	chr10: 21141586	CDS	A	A	A	A	A	A	A	A	A	A	A	A	A	A	T	A	A	A	A	A	N	0.179275	0.462722	0.267895	0.267484	.688**	0.00113554	0.290428	0.227733	0.383137	0.105412	0.385497	0.103105
EgHGGT	chr10: 21141477	Intron	A	A	A	A	A	A	A	A	A	A	A	A	A	A	T	A	A	A	A	A	N	0.179275	0.462722	0.267895	0.267484	.688**	0.00113554	0.290428	0.227733	0.383137	0.105412	0.385497	0.103105
EgHGGT	chr10: 21141340	Intron	C	T	C	C	N	C	T	N	T	C	C	T	T	C	C	C	C	C	T	C	N	0.010992	0.966602	0.0108696	0.966974	0.0501757	0.848337	0.0614403	0.814791	0.0253188	0.923159	0.0288059	0.912612
EgHGGT	chr10: 21141190	Intron	T	T	G	G	T	G	T	T	G	T	T	T	G	T	T	T	T	G	T	G	N	0.0712952	0.771786	0.0388679	0.874474	0.218613	0.368564	0.0795702	0.746085	0.140189	0.567035	0.126691	0.605272
EgHGGT	chr10: 21141133	Intron	G	G	A	A	G	A	G	G	A	G	G	G	A	G	G	G	G	A	G	A	N	0.0712952	0.771786	0.0388679	0.874474	0.218613	0.368564	0.0795702	0.746085	0.140189	0.567035	0.126691	0.605272
EgHGGT	chr10: 21141124	Intron	A	C	A	A	C	A	C	C	A	C	C	C	A	C	C	C	C	A	C	A	N	0.0712952	0.771786	0.0388679	0.874474	0.218613	0.368564	0.0795702	0.746085	0.140189	0.567035	0.126691	0.605272
EgHGGT	chr10: 21141021	Intron	G	C	A	A	C	A	N	G	A	G	G	A	A	N	A	G	C	A	C	A	N	0.137993	0.597387	0.0696222	0.790612	0.0981882	0.707726	0.339417	0.182586	0.0357712	0.891587	0.0604877	0.817617
EgHGGT	chr10: 21140974	Intron	T	C	C	C	C	N	N	T	C	T	T	C	C	N	C	T	C	C	C	C	N	0.376437	0.150688	0.193604	0.472486	0.186192	0.489925	0.004502	0.986798	0.27537	0.301949	0.260073	0.330661
EgHGGT	chr10: 21140834	Intron	C	C	G	G	C	G	N	N	G	C	G	N	G	N	N	C	C	G	C	G	N	0.0466099	0.874281	0.244547	0.399449	0.121822	0.678236	0.298708	0.299554	0.158799	0.587656	0.17616	0.546895
EgHGGT	chr10: 21140832	Intron	T	T	A	A	T	A	N	N	A	T	A	N	A	N	N	T	T	A	T	A	N	0.0466099	0.874281	0.244547	0.399449	0.121822	0.678236	0.298708	0.299554	0.158799	0.587656	0.17616	0.546895
EgHGGT	chr10: 21140770	Intron	G	T	G	G	T	G	N	N	G	G	G	G	G	G	G	T	T	G	T	G	N	0.254728	0.323802	0.432159	0.0832054	0.33581	0.187578	0.410879	0.101347	0.402703	0.109014	0.414214	0.0983327
EgHGGT	chr10: 21140675	Intron	A	A	A	A	A	A	N	A	A	G	G	G	A	G	G	G	A	A	A	A	N	0.224447	0.37058	0.26226	0.293103	0.343901	0.162306	0.155602	0.537536	0.329701	0.181515	0.324794	0.188492
EgHGGT	chr10: 21140395	Intron	T	C	C	C	C	C	T	T	C	T	T	T	C	C	C	T	C	C	C	C	C	.481*	0.0316174	0.349734	0.130647	0.235233	0.318106	0.135275	0.5696	0.379261	0.0991102	0.368894	0.109473
EgHGGT	chr10: 21140044	CDS	C	C	T	T	C	T	T	T	T	C	T	T	T	T	T	C	C	T	C	T	T	0.00640173	0.97863	0.181971	0.442581	0.189667	0.423184	0.262207	0.264079	0.16167	0.495897	0.173166	0.465329
EgHGGT	chr10: 21139840	CDS	A	G	A	A	G	A	G	A	A	A	A	A	A	A	G	G	G	A	G	A	A	0.33938	0.143226	0.249329	0.289102	0.00228027	0.992387	0.253762	0.280329	0.18912	0.424546	0.198449	0.401617
EgHGGT	chr10: 21139805	Intron	G	A	G	G	G	G	A	G	G	G	G	G	G	G	G	A	A	G	A	G	G	0.378727	0.0996262	0.436133	0.0545575	0.327101	0.159212	.476*	0.0337822	0.427677	0.0599711	0.441175	0.051512
EgHGGT	chr10: 21139749	Intron	T	C	T	T	T	T	C	T	T	T	T	T	T	T	T	C	C	T	C	T	T	0.378727	0.0996262	0.436133	0.0545575	0.327101	0.159212	.476*	0.0337822	0.427677	0.0599711	0.441175	0.051512
EgHGGT	chr10: 21139504	Intron	C	T	C	C	C	C	C	C	C	C	C	C	C	C	C	T	T	C	T	C	C	0.320089	0.168875	0.401566	0.079266	0.316067	0.174595	0.390021	0.0891301	0.392906	0.0865846	0.40161	0.0792301
EgHGGT	chr10: 21139360	Intron	G	A	A	A	A	A	A	G	A	G	G	G	A	G	A	A	A	A	A	A	A	.520*	0.0187561	0.419532	0.0655602	0.29594	0.2052	0.298543	0.201055	.446*	0.0489669	.444*	0.0497194
EgHGGT	chr10: 21139338	Intron	C	A	A	A	A	A	A	C	A	C	C	C	A	C	A	A	A	A	A	A	A	.520*	0.0187561	0.419532	0.0655602	0.29594	0.2052	0.298543	0.201055	.446*	0.0489669	.444*	0.0497194
EgHGGT	chr10: 21139049	Intron	C	T	T	T	T	T	T	C	T	C	C	C	T	C	T	T	T	T	T	T	T	.520*	0.0187561	0.419532	0.0655602	0.29594	0.2052	0.298543	0.201055	.446*	0.0489669	.444*	0.0497194
EgHGGT	chr10: 21138869	Intron	A	A	A	A	A	A	G	A	A	A	A	A	A	A	G	G	G	A	A	A	A	0.285286	0.22276	0.187605	0.428336	0.124476	0.601064	0.234741	0.319148	0.0926488	0.697649	0.105813	0.657051
EgHGGT	chr10: 21138647	Intron	A	C	A	A	C	A	A	A	A	A	A	A	A	A	C	C	C	A	C	A	C	0.365653	0.112868	0.341171	0.140991	0.0611314	0.797933	0.293607	0.208964	0.261838	0.264775	0.27026	0.249149
EgHGGT	chr10: 21138586	Intron	C	T	C	C	C	C	N	C	C	C	C	C	C	C	T	T	T	C	T	C	T	.500*	0.0293061	0.406794	0.0839052	0.0617248	0.801794	0.402585	0.0874733	0.323979	0.176006	0.33737	0.157791
EgHGGT	chr10: 21138522	Intron	G	G	G	G	A	G	N	A	G	G	N	G	G	A	G	A	A	G	G	G	G	0.0151083	0.952554	0.255663	0.305854	0.146676	0.561393	0.144737	0.566637	0.164726	0.513636	0.166686	0.508568
EgHGGT	chr10: 21138458	Intron	G	G	G	G	G	G	N	G	G	G	N	G	G	C	G	C	C	G	G	G	G	0.24974	0.31758	.480*	0.0440385	0.344659	0.161321	0.383395	0.116288	0.41959	0.0830219	0.425745	0.078145
EgHGGT	chr10: 21138425	Intron	G	G	G	G	G	G	N	G	G	G	G	G	G	G	G	A	A	G	G	G	G	0.157457	0.519717	0.366174	0.123103	0.286167	0.234939	0.386694	0.101948	0.320741	0.180617	0.33309	0.163466
EgHGGT	chr10: 21138383	Intron	A	G	G	G	G	G	N	G	G	G	A	G	G	A	G	G	G	G	G	G	G	0.00114717	0.996281	0.00907464	0.970588	0.00684687	0.977807	0.0747994	0.760873	0.00707877	0.977055	0.0124226	0.959744
EgHGGT	chr10: 21138364	Intron	C	C	C	C	C	C	N	C	C	C	C	C	C	C	T	T	T	C	C	C	T	0.342463	0.151217	0.316715	0.186461	0.0412282	0.866914	0.319314	0.182673	0.197036	0.418787	0.210874	0.386171
EgHGGT	chr10: 21138329	Intron	T	T	T	T	T	T	N	T	T	T	T	T	T	T	T	C	C	T	T	T	T	0.157457	0.519717	0.366174	0.123103	0.286167	0.234939	0.386694	0.101948	0.320741	0.180617	0.33309	0.163466
EgHGGT	chr10: 21138283	Intron	G	G	G	G	N	G	N	G	G	G	G	G	G	G	G	A	A	G	G	G	G	0.146522	0.561809	0.364122	0.137416	0.289817	0.243386	0.38224	0.117486	0.318271	0.198041	0.330399	0.180537
EgHGGT	chr10: 21137943	Intron	A	N	A	A	A	A	A	A	A	A	A	A	A	A	A	T	T	A	N	A	A	0.182475	0.468626	0.381272	0.118495	0.300293	0.225987	0.39615	0.103641	0.341609	0.165309	0.352912	0.150862
EgHGGT	chr10: 21137709	Intron	C	N	C	C	T	C	T	C	C	C	C	C	C	C	T	T	T	C	N	C	T	0.357932	0.144733	0.350959	0.153294	0.0360575	0.887047	0.36972	0.131023	0.251086	0.314892	0.265369	0.287206
EgHGGT	chr10: 21137581	Intron	C	N	C	C	G	C	G	C	C	C	C	C	C	C	G	G	G	C	N	C	G	0.357932	0.144733	0.350959	0.153294	0.0360575	0.887047	0.36972	0.131023	0.251086	0.314892	0.265369	0.287206
EgHGGT	chr10: 21137567	Intron	A	N	A	A	G	A	G	A	A	A	A	A	A	A	G	G	G	A	N	A	G	0.357932	0.144733	0.350959	0.153294	0.0360575	0.887047	0.36972	0.131023	0.251086	0.314892	0.265369	0.287206
EgHGGT	chr10: 21137399	Intron	A	N	A	A	G	A	G	G	A	G	G	G	A	A	G	G	G	A	N	G	G	0.173064	0.492244	0.244502	0.328167	0.433547	0.0722685	0.0318383	0.900197	0.349436	0.155209	0.3326	0.177475
EgHGGT	chr10: 21137276	Intron	A	N	C	C	A	N	A	C	C	C	C	C	C	C	A	A	A	C	N	C	A	0.417794	0.0951687	0.42113	0.0922867	0.0702523	0.788757	0.394323	0.117291	0.311563	0.223473	0.324693	0.203528
EgHGGT	chr10: 21137230	Intron	T	N	C	T	T	N	C	C	T	C	C	C	C	C	C	C	C	C	N	C	C	0.447442	0.0717172	0.223979	0.387476	0.0622988	0.812246	0.0322652	0.902162	0.17864	0.492714	0.165943	0.524436
EgHGGT	chr10: 21137229	Intron	T	N	C	T	T	N	C	C	T	C	C	C	C	C	C	C	C	C	N	C	C	0.447442	0.0717172	0.223979	0.387476	0.0622988	0.812246	0.0322652	0.902162	0.17864	0.492714	0.165943	0.524436
EgHGGT	chr10: 21137149	Intron	T	N	A	T	T	N	T	A	T	A	A	A	T	A	T	T	T	A	N	A	T	0.260793	0.312013	0.381277	0.131038	0.148817	0.568649	.501*	0.0402993	0.291512	0.256267	0.314168	0.219419
EgHGGT	chr10: 21137034	Intron	A	N	G	G	A	N	G	G	G	G	G	G	G	G	A	A	A	G	N	G	G	0.196188	0.450448	0.167557	0.520352	0.105405	0.687231	0.101607	0.697991	0.0672341	0.797652	0.0713584	0.785504
EgHGGT	chr10: 21136955	Intron	T	N	T	T	T	N	T	T	T	T	T	T	T	T	T	A	A	T	N	T	T	0.210193	0.418089	0.42322	0.0905135	0.323087	0.205903	0.408064	0.103943	0.378807	0.133761	0.389181	0.122582
EgHGGT	chr10: 21136619	CDS	C	N	C	T	T	N	C	C	C	C	C	C	C	C	C	C	C	C	N	C	C	0.273627	0.287913	0.0506773	0.846837	0.173495	0.505456	0.0867288	0.740661	0.00986557	0.970023	0.00251514	0.992356
EgHGGT	chr10: 21136549	Intron	G	N	G	G	N	N	C	G	G	G	G	G	G	G	G	C	C	G	N	G	G	0.299342	0.260033	0.463083	0.0708556	0.340095	0.197446	.502*	0.047387	0.425823	0.10007	0.440831	0.08743
EgHGGT	chr10: 21136515	Intron	G	N	A	G	N	N	G	A	G	A	A	A	A	A	G	G	G	A	N	A	G	0.175571	0.515434	0.257838	0.334982	0.0801076	0.768061	0.484498	0.0571852	0.186378	0.489484	0.213597	0.427013
EgHGGT	chr10: 21136241	Intron	T	N	T	N	N	N	T	T	N	T	T	T	N	T	A	A	A	T	N	T	T	0.29928	0.320534	0.215636	0.479232	0.125518	0.682844	0.204929	0.501829	0.0935255	0.761204	0.10442	0.734245
EgHGGT	chr10: 21136001	Intron	T	N	C	N	N	N	T	C	N	C	C	C	C	C	T	T	T	C	N	C	T	0.451988	0.104685	0.42488	0.129932	0.0709363	0.809574	0.502849	0.0668419	0.311954	0.277572	0.333176	0.244407
EgHGGT	chr10: 21135981	Intron	G	N	G	N	N	N	G	G	N	G	G	G	G	G	G	A	A	G	N	G	G	0.15456	0.597791	0.410425	0.144938	0.347907	0.222875	0.430611	0.124283	0.368346	0.195019	0.380479	0.179585
EgHPPD	Scaffold_NW_011552212.1: 7626	UTR	C	G	N	C	C	C	G	N	C	G	C	G	N	G	N	G	G	C	N	G	N	0.192194	0.510373	0.166657	0.569056	0.0686481	0.815619	0.0593187	0.84036	0.0986296	0.737285	0.0906659	0.757894
EgHPPD	Scaffold_NW_011552212.1: 7509	CDS	C	G	G	G	G	G	G	N	G	G	G	G	N	G	N	C	C	C	G	G	N	0.413067	0.125941	0.509869	0.0521794	.545*	0.0358166	0.436198	0.104065	.533*	0.0406263	.542*	0.0370147
EgHPPD	Scaffold_NW_011552212.1: 7446	CDS	C	C	C	C	C	C	C	N	C	C	C	C	T	C	N	C	C	C	C	C	N	0.271938	0.308258	0.280785	0.292151	0.0928855	0.732242	0.094164	0.728686	0.232212	0.386807	0.227889	0.395956
EgHPPD	Scaffold_NW_011552212.1: 7077	Intron	T	C	T	C	N	N	C	C	T	C	C	C	C	T	C	C	C	C	T	C	C	0.0551584	0.833464	0.105445	0.687116	0.0969462	0.711273	0.170623	0.512635	0.102608	0.69515	0.110251	0.673581
EgHPPD	Scaffold_NW_011552212.1: 7029	Intron	G	G	G	G	N	N	G	G	G	G	G	G	A	G	G	N	G	G	G	G	G	0.260022	0.330758	0.310559	0.241719	0.139401	0.606625	0.106917	0.693499	0.259313	0.332125	0.252586	0.345264
EgHPPD	Scaffold_NW_011552212.1: 7014	Intron	A	A	A	A	N	N	N	A	A	A	A	A	A	A	G	N	G	G	A	N	G	.530*	0.0421121	0.351385	0.199046	0.016209	0.954279	0.340143	0.214797	0.291075	0.292553	0.30225	0.273552
EgHPPD	Scaffold_NW_011552212.1: 7004	Intron	C	C	C	T	N	N	N	T	N	T	T	C	C	C	C	N	C	C	C	N	C	.720**	0.00548356	0.542354	0.0555059	0.296302	0.325607	0.0857173	0.780683	0.549845	0.0515685	0.523964	0.0660715
EgHPPD	Scaffold_NW_011552212.1: 6994	Intron	G	G	G	G	N	N	N	G	N	G	G	G	A	G	G	N	G	G	G	N	G	0.281374	0.3517	0.315318	0.293985	0.12566	0.682503	0.111303	0.717352	0.259045	0.392763	0.252766	0.404738
EgHPPD	Scaffold_NW_011552212.1: 6988	Intron	G	A	G	G	N	N	N	G	N	G	G	A	G	G	G	N	G	G	G	N	G	0.158829	0.587585	0.165523	0.571725	0.0340955	0.907881	0.320535	0.263857	0.0896432	0.760552	0.110911	0.705825
EgHPPD	Scaffold_NW_011552212.1: 6976	Intron	C	C	C	T	N	N	N	T	N	T	T	C	T	C	T	N	T	T	C	N	T	0.0157627	0.959239	0.00213191	0.994485	0.205621	0.500353	0.305825	0.309543	0.0978997	0.750348	0.0665074	0.829088
EgHPPD	Scaffold_NW_011552212.1: 6910	Intron	A	A	A	G	N	N	N	G	N	G	G	A	G	A	G	N	G	G	N	N	G	0.0194165	0.9498	1.17885e-05	0.99997	0.233448	0.442727	0.49037	0.0888893	0.110166	0.720135	0.0654173	0.831853
EgHPPD	Scaffold_NW_011552212.1: 6887	Intron	T	T	T	C	N	N	N	C	N	C	C	T	T	T	T	N	T	T	N	N	T	.720**	0.00549511	0.541869	0.0557683	0.306955	0.307667	0.0159886	0.958655	0.552397	0.0502736	0.523729	0.0662155
EgHPPD	Scaffold_NW_011552212.1: 6865	Intron	T	C	C	C	N	N	N	C	N	C	C	C	C	T	C	N	C	C	N	N	C	0.257064	0.39652	0.358034	0.229685	0.213967	0.482722	0.120372	0.695274	0.311028	0.30096	0.303698	0.313091
EgHPPD	Scaffold_NW_011552212.1: 6846	Intron	T	C	C	C	N	N	N	C	N	C	C	C	C	T	C	N	C	C	N	N	C	0.257064	0.39652	0.358034	0.229685	0.213967	0.482722	0.120372	0.695274	0.311028	0.30096	0.303698	0.313091
EgHPPD	Scaffold_NW_011552212.1: 6831	Intron	G	G	N	A	N	N	N	G	N	A	A	G	A	G	A	N	N	A	N	N	A	0.105331	0.757916	0.00433014	0.989919	0.056627	0.868652	0.48975	0.126235	0.00263683	0.993861	0.0322655	0.92497
EgHPPD	Scaffold_NW_011552212.1: 6821	Intron	G	G	N	A	N	N	N	G	N	A	A	G	A	G	A	N	N	A	N	N	A	0.105331	0.757916	0.00433014	0.989919	0.056627	0.868652	0.48975	0.126235	0.00263683	0.993861	0.0322655	0.92497
EgHPPD	Scaffold_NW_011552212.1: 6791	Intron	C	C	N	C	N	N	N	C	N	C	C	C	T	C	C	N	N	C	N	N	C	0.297415	0.374422	0.351379	0.289321	0.156262	0.646365	0.188118	0.57963	0.289759	0.387425	0.28731	0.391631
EgHPPD	Scaffold_NW_011552212.1: 6783	Intron	C	C	N	T	N	N	N	C	N	C	C	T	T	C	T	N	N	T	N	N	T	0.260835	0.438523	0.170553	0.616101	0.116517	0.732978	0.199146	0.557169	0.192977	0.569691	0.195837	0.563873
EgHPPD	Scaffold_NW_011552212.1: 6732	Intron	C	C	N	C	N	N	N	C	N	C	C	N	T	C	C	N	N	C	N	N	C	0.283408	0.427487	0.340669	0.335416	0.150404	0.678333	0.16019	0.658438	0.273721	0.444115	0.270902	0.44901
EgHPPD	Scaffold_NW_011552212.1: 6730	Intron	G	A	N	G	N	N	N	A	N	A	G	N	G	G	G	N	N	G	N	N	G	0.444984	0.197522	0.344757	0.32927	0.205326	0.569311	0.521321	0.122272	0.34572	0.32783	0.359681	0.307328
EgHPPD	Scaffold_NW_011552212.1: 6699	Intron	C	C	N	T	N	N	N	C	N	N	T	N	C	C	C	N	N	C	N	N	C	.743*	0.0217633	0.495875	0.174592	0.000351413	0.999284	0.188946	0.62635	0.350435	0.35518	0.322873	0.396743
EgHPPD	Scaffold_NW_011552212.1: 6672	Intron	G	G	N	G	N	N	N	G	N	N	N	N	A	N	G	N	N	G	N	N	G	0.277401	0.546977	0.389948	0.387165	0.143978	0.758101	0.15891	0.73362	0.279557	0.543734	0.274252	0.551725
EgHPPD	Scaffold_NW_011552212.1: 6625	Intron	T	G	N	T	N	N	N	G	N	N	N	N	G	N	T	N	N	T	N	N	T	0.101993	0.82775	0.0526103	0.91081	0.00939367	0.984054	0.378623	0.402294	0.0119788	0.979666	0.0364801	0.938111
EgHPPD	Scaffold_NW_011552212.1: 6339	Intron	C	C	C	C	N	N	C	C	C	N	N	C	T	C	N	N	N	C	C	C	N	0.286718	0.366243	0.380907	0.221863	0.130143	0.68685	0.171118	0.594903	0.291674	0.357642	0.289712	0.361035
EgHPPD	Scaffold_NW_011552212.1: 6262	Intron	C	C	C	C	N	N	T	T	C	N	N	T	C	C	N	N	N	T	C	T	N	0.0804294	0.803766	0.286735	0.366213	0.419837	0.174228	0.160639	0.617967	0.304049	0.336643	0.300392	0.342777
EgHPPD	Scaffold_NW_011552212.1: 6260	Intron	A	G	G	G	N	N	G	G	A	N	N	G	G	G	N	N	N	G	G	G	N	0.458693	0.133652	0.427439	0.165748	0.310283	0.326321	0.0557944	0.863262	0.436209	0.156294	0.4151	0.179648
EgHPPD	Scaffold_NW_011552212.1: 6253	Intron	A	G	G	G	N	N	G	G	A	N	N	G	G	G	N	N	N	G	G	G	N	0.458693	0.133652	0.427439	0.165748	0.310283	0.326321	0.0557944	0.863262	0.436209	0.156294	0.4151	0.179648
EgHPPD	Scaffold_NW_011552212.1: 6236	Intron	G	G	G	G	N	N	A	G	G	N	N	G	A	G	N	N	N	A	G	A	N	0.544609	0.0671201	0.353452	0.259719	0.076393	0.813457	0.323129	0.305609	0.341989	0.276566	0.350819	0.263536
EgHPPD	Scaffold_NW_011552212.1: 6235	Intron	C	T	T	T	N	C	C	T	C	N	N	T	C	T	N	N	N	C	T	C	N	0.317484	0.290499	0.194946	0.523322	0.0201456	0.947917	0.303398	0.313595	0.168818	0.581405	0.185553	0.543906
EgHPPD	Scaffold_NW_011552212.1: 6222	Intron	C	T	T	T	N	C	C	T	C	N	C	T	C	T	T	N	T	C	T	C	N	0.130638	0.629635	0.0711405	0.793468	0.0566486	0.834932	0.226804	0.39827	0.0911795	0.736996	0.104651	0.699713
EgHPPD	Scaffold_NW_011552212.1: 6204	Intron	G	G	G	G	N	G	A	G	G	N	G	G	G	G	G	N	G	A	G	A	N	0.321496	0.22466	0.110442	0.683874	0.075981	0.779727	0.168598	0.532508	0.168094	0.533752	0.172461	0.523019
EgHPPD	Scaffold_NW_011552212.1: 6134	Intron	A	G	G	G	N	A	A	G	A	N	G	G	A	G	G	N	G	A	G	A	N	0.270808	0.310352	0.229755	0.391994	0.147639	0.585302	0.221349	0.410015	0.235361	0.380216	0.240261	0.370083
EgHPPD	Scaffold_NW_011552212.1: 6096	Intron	G	G	G	G	N	G	G	G	G	N	G	G	A	G	G	N	G	G	G	G	N	0.238495	0.373719	0.304157	0.252071	0.120828	0.65578	0.128964	0.634068	0.241303	0.367947	0.238289	0.374144
EgHPPD	Scaffold_NW_011552212.1: 6037	Intron	T	A	A	T	N	T	T	T	T	N	A	T	T	A	T	N	T	T	A	T	N	0.110213	0.684499	0.106187	0.6955	0.21385	0.426453	0.0701406	0.796313	0.177634	0.510431	0.161873	0.549211
EgHPPD	Scaffold_NW_011552212.1: 5990	Intron	A	A	A	A	N	G	A	A	A	A	A	A	A	A	A	N	A	A	A	A	N	0.225926	0.383255	0.321259	0.208628	0.209795	0.418992	0.111283	0.670685	0.286575	0.264776	0.280374	0.275709
EgHPPD	Scaffold_NW_011552212.1: 5943	Intron	C	C	C	C	N	C	C	C	C	C	C	C	T	C	C	N	C	C	C	C	N	0.242565	0.348216	0.308253	0.228691	0.130394	0.617909	0.131511	0.614874	0.248073	0.337033	0.245456	0.342319
EgHPPD	Scaffold_NW_011552212.1: 5905	Intron	G	A	A	G	N	G	G	N	G	A	G	G	G	A	G	N	G	G	A	A	N	0.0623577	0.818543	0.0194894	0.942888	0.0396406	0.884114	0.238597	0.373507	0.0445154	0.869969	0.0235361	0.931054
EgHPPD	Scaffold_NW_011552212.1: 5885	Intron	C	T	T	T	N	C	C	N	C	T	C	T	C	T	T	N	T	C	T	T	N	0.129422	0.632854	0.182955	0.497634	0.18209	0.499704	0.291439	0.273435	0.195315	0.468506	0.208381	0.438653
EgHPPD	Scaffold_NW_011552212.1: 5880	Intron	G	A	A	G	N	G	G	N	G	A	G	G	G	A	G	N	G	G	A	A	N	0.0623577	0.818543	0.0194894	0.942888	0.0396406	0.884114	0.238597	0.373507	0.0445154	0.869969	0.0235361	0.931054
EgHPPD	Scaffold_NW_011552212.1: 5870	Intron	A	G	G	G	N	G	A	N	G	G	G	G	G	G	G	N	G	A	G	G	N	0.329786	0.212251	0.268921	0.313869	0.286321	0.282333	0.320041	0.226884	0.336125	0.203066	0.344362	0.19152
EgHPPD	Scaffold_NW_011552212.1: 5863	Intron	C	C	C	C	N	C	C	N	T	C	C	C	C	C	C	C	C	C	C	C	N	0.39992	0.111715	0.326965	0.200198	0.167548	0.520376	0.0914687	0.726983	0.319882	0.210696	0.310788	0.224687
EgHPPD	Scaffold_NW_011552212.1: 5837	Intron	T	T	T	T	N	C	T	N	T	T	C	C	T	T	T	T	T	T	T	T	N	0.279226	0.277764	0.22863	0.377433	0.0751206	0.774462	0.183901	0.479845	0.203307	0.433843	0.20728	0.424716
EgHPPD	Scaffold_NW_011552212.1: 5815	Intron	T	T	T	T	N	T	T	N	T	T	T	T	C	T	T	T	T	T	T	T	N	0.230818	0.372758	0.272777	0.289473	0.101385	0.698624	0.107539	0.681208	0.219612	0.397038	0.216837	0.40318
EgHPPD	Scaffold_NW_011552212.1: 5692	Intron	G	G	G	G	N	A	G	N	G	G	G	G	G	G	G	G	G	G	G	G	N	0.213681	0.410226	0.285495	0.266661	0.181907	0.484705	0.0869122	0.74013	0.258559	0.316325	0.252207	0.328778
EgHPPD	Scaffold_NW_011552212.1: 5645	Intron	A	A	A	A	N	A	A	A	A	T	A	A	A	A	A	A	A	A	A	A	N	0.415842	0.0860989	0.306117	0.21667	0.201135	0.423531	0.0565584	0.823607	0.329057	0.182421	0.316233	0.201089
EgHPPD	Scaffold_NW_011552212.1: 5600	Intron	C	C	C	C	N	C	C	C	C	C	C	C	T	C	C	C	C	C	C	C	N	0.237808	0.341995	0.278544	0.263031	0.11356	0.653674	0.118962	0.638245	0.226949	0.365128	0.224264	0.370982
EgHPPD	Scaffold_NW_011552212.1: 5439	Intron	C	T	T	T	N	C	T	C	C	T	T	T	C	T	T	T	T	C	T	C	N	0.0968424	0.70226	0.0384158	0.879709	0.0440156	0.862322	0.062359	0.805828	0.0203162	0.936226	0.0144437	0.954639
EgHPPD	Scaffold_NW_011552212.1: 5141	Intron	C	T	T	T	N	C	T	T	C	T	T	T	C	T	C	T	T	C	T	T	N	0.277038	0.265728	0.0869759	0.731473	0.122918	0.627034	0.00837115	0.973701	0.0508223	0.84127	0.0488092	0.847486
EgHPPD	Scaffold_NW_011552212.1: 5047	Intron	C	T	T	T	N	C	T	N	N	C	T	T	C	T	T	C	T	C	T	T	N	0.116109	0.668493	0.321539	0.224594	0.267628	0.31629	0.218301	0.416654	0.290428	0.275179	0.292583	0.27147
EgHPPD	Scaffold_NW_011552212.1: 4668	Intron	A	A	T	A	T	T	A	A	A	A	A	A	N	A	A	A	A	A	T	A	A	0.102661	0.675788	0.135737	0.579531	0.217695	0.370629	0.121996	0.618815	0.184612	0.449281	0.164674	0.50051
EgHPPD	Scaffold_NW_011552212.1: 4630	Intron	C	C	C	C	C	C	C	C	C	C	C	C	N	C	C	C	C	C	C	C	T	0.240853	0.320562	0.354891	0.135976	0.215028	0.376664	0.324882	0.174734	0.305259	0.20378	0.313906	0.190611
EgHPPD	Scaffold_NW_011552212.1: 4564	Intron	T	T	T	T	T	T	T	T	T	T	T	T	N	T	T	T	T	T	T	T	C	0.240853	0.320562	0.354891	0.135976	0.215028	0.376664	0.324882	0.174734	0.305259	0.20378	0.313906	0.190611
EgHPPD	Scaffold_NW_011552212.1: 4532	Intron	T	T	T	T	T	T	T	T	T	T	T	T	N	T	T	T	T	T	T	T	A	0.240853	0.320562	0.354891	0.135976	0.215028	0.376664	0.324882	0.174734	0.305259	0.20378	0.313906	0.190611
EgHPPD	Scaffold_NW_011552212.1: 4527	Intron	C	C	C	C	C	C	C	C	C	C	C	C	N	C	C	C	C	C	C	C	G	0.240853	0.320562	0.354891	0.135976	0.215028	0.376664	0.324882	0.174734	0.305259	0.20378	0.313906	0.190611
EgHPPD	Scaffold_NW_011552212.1: 4504	Intron	A	A	A	A	A	A	A	A	A	A	A	A	N	A	A	A	A	A	A	A	T	0.240853	0.320562	0.354891	0.135976	0.215028	0.376664	0.324882	0.174734	0.305259	0.20378	0.313906	0.190611
EgHPPD	Scaffold_NW_011552212.1: 4003	Intron	A	A	A	A	A	A	A	A	A	A	A	A	N	A	A	A	C	A	A	C	C	0.293387	0.222816	0.272643	0.25877	0.0835795	0.733723	0.301934	0.208999	0.225145	0.354063	0.236447	0.329763
EgHPPD	Scaffold_NW_011552212.1: 3960	Intron	T	C	C	C	C	C	C	C	C	C	C	C	N	C	C	C	C	T	C	C	C	0.287387	0.232862	0.172035	0.481275	0.273165	0.257823	0.152354	0.533506	0.275869	0.252952	0.272524	0.258987
EgHPPD	Scaffold_NW_011552212.1: 3943	Intron	A	A	A	A	A	A	A	A	A	A	A	A	N	A	A	A	G	A	A	G	G	0.293387	0.222816	0.272643	0.25877	0.0835795	0.733723	0.301934	0.208999	0.225145	0.354063	0.236447	0.329763
EgHPPD	Scaffold_NW_011552212.1: 3823	Intron	A	A	A	A	A	A	A	A	A	A	A	A	N	A	A	A	G	A	A	G	G	0.293387	0.222816	0.272643	0.25877	0.0835795	0.733723	0.301934	0.208999	0.225145	0.354063	0.236447	0.329763
EgHPPD	Scaffold_NW_011552212.1: 3695	Intron	C	A	C	C	C	C	A	C	C	A	A	A	N	C	A	A	A	A	C	N	A	0.178225	0.479221	0.0367817	0.884792	0.0979957	0.69887	0.173524	0.491074	0.0175844	0.944788	0.0303129	0.904958
EgHPPD	Scaffold_NW_011552212.1: 3576	Intron	T	T	T	N	T	T	T	T	T	T	T	T	N	T	T	T	T	C	T	N	T	0.288462	0.261504	0.161764	0.535077	0.281482	0.273735	0.157981	0.544792	0.270129	0.294367	0.267503	0.299269
EgHPPD	Scaffold_NW_011552212.1: 3197	Intron	A	A	T	A	T	T	A	A	T	A	A	A	N	T	A	A	A	A	N	N	A	0.0409277	0.876065	0.0518981	0.84319	0.166883	0.522056	0.266895	0.300409	0.087683	0.737901	0.062697	0.811067
EgHPT-1	chr6: 1323938	UTR	A	A	A	A	A	A	A	A	A	A	A	A	A	G	A	G	A	A	A	A	A	0.191192	0.419396	0.386433	0.0923724	0.282893	0.226834	0.16496	0.487051	0.335807	0.147756	0.330149	0.155133
EgHPT-1	chr6: 1323802	UTR	G	G	G	G	G	G	G	G	G	G	G	G	G	C	G	C	G	G	C	G	G	0.282504	0.227501	0.403025	0.078079	0.277112	0.236877	0.31824	0.171488	0.364713	0.113867	0.369389	0.108962
EgHPT-1	chr6: 1323600	CDS	A	A	A	A	A	C	A	A	A	A	A	A	A	A	A	A	A	A	A	A	A	0.209328	0.37576	0.258139	0.271832	0.172761	0.466389	0.0811848	0.733665	0.239212	0.309749	0.232346	0.324254
EgHPT-1	chr6: 1323579	CDS	A	A	A	A	A	A	A	A	C	A	A	A	A	A	A	A	A	A	A	A	A	0.359651	0.119354	0.305912	0.18962	0.153789	0.517407	0.0807589	0.735014	0.290251	0.214457	0.280548	0.230874
EgHPT-1	chr6: 1323541	CDS	A	A	A	A	A	C	A	A	C	A	A	A	C	A	A	A	A	A	A	A	A	0.0457138	0.848233	0.121251	0.610597	0.0711013	0.765797	0.0612424	0.797573	0.0930947	0.69626	0.0927276	0.697403
EgHPT-1	chr6: 1323511	Intron	A	A	A	A	A	A	A	A	A	C	A	A	A	A	A	A	A	A	A	A	C	0.130015	0.584837	0.0196763	0.934379	0.000392348	0.99869	0.183177	0.43951	0.028469	0.905162	0.0126491	0.957789
EgHPT-1	chr6: 1323386	Intron	T	T	T	T	T	T	T	T	T	T	T	T	T	C	T	T	T	T	C	T	T	0.292985	0.209976	0.297865	0.202129	0.179823	0.448076	0.267838	0.253581	0.281009	0.230076	0.286374	0.220922
EgHPT-1	chr6: 1322815	Intron	C	C	C	C	C	C	C	C	C	C	C	C	C	T	C	C	C	C	T	C	C	0.292985	0.209976	0.297865	0.202129	0.179823	0.448076	0.267838	0.253581	0.281009	0.230076	0.286374	0.220922
EgHPT-1	chr6: 1322663	Intron	C	C	C	C	C	C	C	C	C	C	C	C	C	T	C	T	C	C	T	C	C	0.282504	0.227501	0.403025	0.078079	0.277112	0.236877	0.31824	0.171488	0.364713	0.113867	0.369389	0.108962
EgHPT-1	chr6: 1322880	Intron	C	C	C	C	C	C	C	C	C	C	C	C	C	T	C	C	C	C	T	C	C	0.292985	0.209976	0.297865	0.202129	0.179823	0.448076	0.267838	0.253581	0.281009	0.230076	0.286374	0.220922
EgHPT-1	chr6: 1321036	Intron	T	T	T	T	T	T	T	T	T	T	T	T	T	C	T	T	T	T	C	T	T	0.292985	0.209976	0.297865	0.202129	0.179823	0.448076	0.267838	0.253581	0.281009	0.230076	0.286374	0.220922
EgHPT-1	chr6: 1320717	Intron	C	C	C	C	C	C	C	C	C	C	C	C	C	T	C	T	C	C	C	C	C	0.191192	0.419396	0.386433	0.0923724	0.282893	0.226834	0.16496	0.487051	0.335807	0.147756	0.330149	0.155133
EgHPT-1	chr6: 1320361	Intron	A	A	A	A	A	A	T	A	A	A	A	A	A	N	A	A	A	A	A	A	A	0.179713	0.461612	0.150625	0.538215	0.0809005	0.741976	0.23524	0.332311	0.146748	0.548842	0.157196	0.520419
EgHPT-1	chr6: 1320110	Intron	G	G	G	G	G	G	G	G	G	G	G	G	G	A	G	A	G	G	G	G	G	0.191192	0.419396	0.386433	0.0923724	0.282893	0.226834	0.16496	0.487051	0.335807	0.147756	0.330149	0.155133
EgHPT-1	chr6: 1319700	Intron	C	C	C	C	C	C	N	N	C	C	C	C	C	T	C	T	C	C	C	C	C	0.19431	0.439752	0.393944	0.105754	0.279193	0.261875	0.173955	0.489982	0.341531	0.165412	0.337045	0.171399
EgHPT-1	chr6: 1319567	Intron	T	T	T	T	T	T	T	T	T	T	T	T	T	C	T	T	T	T	C	T	T	0.292985	0.209976	0.297865	0.202129	0.179823	0.448076	0.267838	0.253581	0.281009	0.230076	0.286374	0.220922
EgHPT-1	chr6: 1319268	Intron	T	T	T	T	T	T	T	T	T	T	T	T	T	C	T	T	T	T	T	T	T	0.203623	0.3892	0.281632	0.229001	0.182917	0.440171	0.0743535	0.75539	0.251514	0.284757	0.243451	0.300991
EgHPT-1	chr6: 1319216	Intron	A	A	A	A	A	A	A	A	A	A	A	A	A	G	A	A	A	A	A	A	A	0.203623	0.3892	0.281632	0.229001	0.182917	0.440171	0.0743535	0.75539	0.251514	0.284757	0.243451	0.300991
EgHPT-2	chr8: 30990042	Intron	T	T	T	T	T	T	T	T	T	T	G	T	T	T	T	T	T	T	T	T	T	0.219437	0.352597	0.282914	0.226797	0.18089	0.445341	0.00129796	0.995667	0.255416	0.277099	0.241246	0.305527
EgHPT-2	chr8: 30990050	Intron	T	T	T	T	T	T	T	T	T	T	T	T	T	T	T	T	G	T	T	T	T	0.136225	0.566868	0.234406	0.319861	0.177965	0.452856	0.339491	0.143086	0.212291	0.368884	0.227012	0.335797
EgHPT-2	chr8: 30990051	Intron	T	T	T	T	T	T	T	T	T	T	T	T	T	T	T	T	G	T	T	T	T	0.136225	0.566868	0.234406	0.319861	0.177965	0.452856	0.339491	0.143086	0.212291	0.368884	0.227012	0.335797
EgHPT-2	chr8: 30990052	Intron	T	T	T	T	T	T	T	T	G	T	T	T	T	T	T	T	G	T	T	T	T	0.162315	0.494158	0.0519483	0.827813	0.0175639	0.941412	0.187965	0.427435	0.056637	0.812525	0.0388931	0.870679
EgHPT-2	chr8: 30990054	Intron	T	T	T	T	T	T	T	T	G	T	T	T	T	T	G	T	G	T	G	T	T	0.0757753	0.750854	0.116064	0.626057	0.323603	0.163983	0.142388	0.549279	0.176664	0.456221	0.155855	0.511725
EgHPT-2	chr8: 30990057	Intron	A	A	A	A	A	A	A	A	A	A	A	G	A	A	A	A	A	A	A	A	A	0.375829	0.102458	0.330739	0.154352	0.0972713	0.683296	0.346138	0.134924	0.277664	0.235906	0.289296	0.216039
EgHPT-2	chr8: 30990095	Intron	G	G	A	A	A	A	A	A	G	G	A	A	A	A	A	G	A	A	G	A	G	0.0415543	0.861909	0.106424	0.655186	0.117848	0.620721	0.260487	0.26734	0.0853126	0.72063	0.10088	0.672162
EgHPT-2	chr8: 30990311	Intron	A	A	N	A	A	A	A	A	A	A	A	A	T	A	A	A	A	A	A	A	A	0.221325	0.362504	0.241636	0.318943	0.104035	0.671678	0.0850471	0.729213	0.202189	0.406474	0.197114	0.4186
EgHPT-2	chr8: 30990560	Intron	A	A	A	A	G	A	A	G	A	A	G	A	A	A	A	A	A	A	A	A	A	0.385808	0.0929455	0.3247	0.162477	0.266534	0.255988	0.216702	0.358781	0.357935	0.121257	0.355084	0.124464
EgHPT-2	chr8: 30990650	Intron	G	G	T	G	G	G	G	G	G	G	G	G	G	G	G	G	G	G	G	G	G	0.10149	0.670285	0.147579	0.534659	0.109286	0.646486	.519*	0.0190956	0.0335703	0.888263	0.072085	0.762645
EgHPT-2	chr8: 30990680	Intron	G	G	G	G	G	A	G	G	G	A	A	G	G	G	A	G	G	A	G	G	G	0.00957855	0.96803	0.223751	0.34297	0.3189	0.170552	0.0646921	0.786416	0.234395	0.319884	0.226521	0.33687
EgHPT-2	chr8: 30991717	Intron	T	T	C	T	T	T	T	T	T	T	T	T	T	T	T	T	T	T	T	T	T	0.10149	0.670285	0.147579	0.534659	0.109286	0.646486	.519*	0.0190956	0.0335703	0.888263	0.072085	0.762645
EgHPT-2	chr8: 30991801	Intron	T	T	G	T	T	T	T	T	T	T	T	T	N	G	T	T	T	T	T	T	G	0.226694	0.350673	0.318559	0.183769	0.318045	0.184515	0.0684662	0.780626	0.336859	0.158461	0.312668	0.192462
EgHPT-2	chr8: 30991826	CDS	C	C	C	C	T	C	C	T	C	C	T	C	C	C	T	C	C	T	C	C	C	0.101419	0.670504	0.326319	0.16027	0.429347	0.058871	0.251983	0.28383	0.35685	0.122471	0.356804	0.122522
EgHPT-2	chr8: 30991835	CDS	G	G	G	G	G	G	G	G	G	G	G	G	G	G	G	G	G	G	G	G	A	0.222486	0.345777	0.3305	0.154668	0.208574	0.377521	0.31755	0.17247	0.287739	0.218632	0.296597	0.204148
EgHPT-2	chr8: 30992135	Intron	T	T	T	T	T	T	T	T	T	T	T	T	G	T	T	T	T	T	T	T	T	0.225218	0.339731	0.246426	0.294937	0.0975168	0.682536	0.0999108	0.675146	0.203562	0.389345	0.200123	0.397577
EgHPT-2	chr8: 30992522	Intron	T	T	T	C	T	T	T	T	T	T	T	T	T	T	T	T	T	T	T	T	T	0.245059	0.29771	0.0743108	0.755527	0.158551	0.504358	0.175458	0.459351	0.0216253	0.927894	0.00678284	0.977358
EgHPT-2	chr8: 30992820	Intron	C	C	A	C	C	C	C	C	C	C	C	C	C	C	C	C	C	C	C	C	C	0.10149	0.670285	0.147579	0.534659	0.109286	0.646486	.519*	0.0190956	0.0335703	0.888263	0.072085	0.762645
EgHPT-2	chr8: 30992915	Intron	A	A	G	A	A	A	A	A	A	A	A	A	A	A	A	A	A	A	A	A	A	0.10149	0.670285	0.147579	0.534659	0.109286	0.646486	.519*	0.0190956	0.0335703	0.888263	0.072085	0.762645
EgHPT-2	chr8: 30993226	Intron	G	G	A	G	G	G	G	G	G	G	G	G	A	G	G	G	G	G	G	G	G	0.0898863	0.706274	0.071811	0.763523	0.150239	0.527237	0.304294	0.192092	0.123496	0.603954	0.0930174	0.6965
EgHPT-2	chr8: 30993266	Intron	C	C	C	C	C	C	C	C	C	C	C	C	A	C	C	C	C	C	C	C	C	0.225218	0.339731	0.246426	0.294937	0.0975168	0.682536	0.0999108	0.675146	0.203562	0.389345	0.200123	0.397577
EgHPT-2	chr8: 30994582	Intron	A	T	A	A	T	T	A	T	A	T	T	A	T	T	T	A	A	T	A	T	A	0.131037	0.581864	0.0939856	0.693487	0.326026	0.160668	0.247176	0.293422	0.154001	0.516822	0.164754	0.487602
EgHPT-2	chr8: 30994687	Intron	C	N	N	C	G	G	G	G	C	G	G	C	G	G	G	C	G	G	C	C	C	0.188939	0.452739	0.0882399	0.727709	0.102587	0.685431	0.0560429	0.825191	0.0373794	0.882932	0.0315482	0.901102
EgHPT-2	chr8: 30994881	Intron	C	N	T	C	C	C	C	C	C	C	C	C	N	C	C	C	C	C	C	C	C	0.0824416	0.745019	0.132764	0.599467	0.124097	0.623705	.522*	0.0261397	0.0137574	0.956792	0.0546988	0.829325
EgHPT-2	chr8: 30995146	Intron	G	G	G	G	G	G	G	G	G	G	G	G	T	G	G	G	G	G	G	G	G	0.225218	0.339731	0.246426	0.294937	0.0975168	0.682536	0.0999108	0.675146	0.203562	0.389345	0.200123	0.397577
EgHPT-2	chr8: 30995288	Intron	T	T	C	C	C	T	T	C	T	C	C	T	C	C	C	T	T	C	T	T	T	0.22695	0.335932	0.281401	0.2294	0.22399	0.342442	0.320421	0.168408	0.277241	0.23665	0.286902	0.220034
EgHPT-2	chr8: 30995572	Intron	T	T	T	C	T	T	T	T	T	T	T	T	T	T	T	T	T	T	T	T	T	0.245059	0.29771	0.0743108	0.755527	0.158551	0.504358	0.175458	0.459351	0.0216253	0.927894	0.00678284	0.977358
EgHPT-2	chr8: 30995590	Intron	G	G	A	G	G	G	G	G	G	G	G	G	G	G	G	G	G	G	G	G	G	0.10149	0.670285	0.147579	0.534659	0.109286	0.646486	.519*	0.0190956	0.0335703	0.888263	0.072085	0.762645
EgHPT-2	chr8: 30995992	Intron	T	T	C	T	T	T	T	T	T	T	T	T	C	T	T	T	T	T	T	T	T	0.0898863	0.706274	0.071811	0.763523	0.150239	0.527237	0.304294	0.192092	0.123496	0.603954	0.0930174	0.6965
EgHPT-2	chr8: 30996012	Intron	G	G	A	G	G	G	G	G	G	G	G	G	A	G	G	G	G	G	G	G	G	0.0898863	0.706274	0.071811	0.763523	0.150239	0.527237	0.304294	0.192092	0.123496	0.603954	0.0930174	0.6965
EgHPT-2	chr8: 30996117	Intron	T	T	C	T	T	T	T	T	T	T	T	T	C	T	T	T	T	T	T	T	T	0.0898863	0.706274	0.071811	0.763523	0.150239	0.527237	0.304294	0.192092	0.123496	0.603954	0.0930174	0.6965
EgHPT-2	chr8: 30996359	Intron	G	G	T	G	G	G	G	G	G	G	G	G	G	G	G	G	G	G	G	G	G	0.10149	0.670285	0.147579	0.534659	0.109286	0.646486	.519*	0.0190956	0.0335703	0.888263	0.072085	0.762645
EgHPT-2	chr8: 30996416	Intron	T	T	G	T	T	T	T	T	T	T	T	T	T	T	T	T	T	T	T	T	T	0.10149	0.670285	0.147579	0.534659	0.109286	0.646486	.519*	0.0190956	0.0335703	0.888263	0.072085	0.762645
EgHPT-2	chr8: 30996538	Intron	T	T	C	T	T	T	T	T	T	T	T	T	T	T	T	T	T	T	T	T	T	0.10149	0.670285	0.147579	0.534659	0.109286	0.646486	.519*	0.0190956	0.0335703	0.888263	0.072085	0.762645
EgHPT-2	chr8: 30997102	Intron	T	T	G	T	T	T	T	T	T	T	T	T	G	T	T	T	T	T	T	T	T	0.0898863	0.706274	0.071811	0.763523	0.150239	0.527237	0.304294	0.192092	0.123496	0.603954	0.0930174	0.6965
EgHPT-2	chr8: 30997178	Intron	T	T	C	T	T	T	T	T	T	T	T	T	C	T	T	T	T	T	T	T	T	0.0898863	0.706274	0.071811	0.763523	0.150239	0.527237	0.304294	0.192092	0.123496	0.603954	0.0930174	0.6965
EgHPT-2	chr8: 30997300	Intron	T	T	T	T	T	T	T	T	T	T	T	T	A	T	T	T	T	T	T	T	T	0.225218	0.339731	0.246426	0.294937	0.0975168	0.682536	0.0999108	0.675146	0.203562	0.389345	0.200123	0.397577
EgHPT-2	chr8: 30997627	Intron	C	C	C	C	T	T	C	T	C	C	T	C	C	C	T	C	C	T	C	T	C	0.0364172	0.878851	0.257306	0.273436	0.432516	0.0568258	0.275241	0.240188	0.293575	0.209016	0.298826	0.200606
EgHPT-2	chr8: 30997850	Intron	T	T	T	T	T	T	T	T	T	T	T	T	G	T	T	T	T	T	T	T	T	0.225218	0.339731	0.246426	0.294937	0.0975168	0.682536	0.0999108	0.675146	0.203562	0.389345	0.200123	0.397577
EgHPT-2	chr8: 30998087	Intron	C	C	C	C	C	C	C	C	C	C	C	C	C	T	C	C	C	C	C	C	C	0.203623	0.3892	0.281632	0.229001	0.182917	0.440171	0.0743535	0.75539	0.251514	0.284757	0.243451	0.300991
EgHPT-2	chr8: 30998106	Intron	A	A	A	A	A	A	A	A	A	A	A	A	T	A	A	A	A	A	A	A	A	0.225218	0.339731	0.246426	0.294937	0.0975168	0.682536	0.0999108	0.675146	0.203562	0.389345	0.200123	0.397577
EgHPT-2	chr8: 30998707	CDS	T	T	C	T	T	T	T	T	T	T	T	T	C	T	T	T	T	T	T	T	T	0.0898863	0.706274	0.071811	0.763523	0.150239	0.527237	0.304294	0.192092	0.123496	0.603954	0.0930174	0.6965
EgHPT-2	chr8: 30998968	Intron	T	T	C	T	T	T	T	T	T	T	T	T	C	T	T	T	T	T	T	T	T	0.0898863	0.706274	0.071811	0.763523	0.150239	0.527237	0.304294	0.192092	0.123496	0.603954	0.0930174	0.6965
EgHPT-2	chr8: 30998989	Intron	T	T	A	T	T	T	T	T	T	T	T	T	A	T	T	T	T	T	T	T	T	0.0898863	0.706274	0.071811	0.763523	0.150239	0.527237	0.304294	0.192092	0.123496	0.603954	0.0930174	0.6965
EgHPT-2	chr8: 30999000	Intron	G	G	G	G	G	G	G	G	G	G	G	G	A	A	G	G	G	G	G	G	G	0.311546	0.18118	0.383625	0.0949687	0.203731	0.388945	0.1266	0.594819	0.330605	0.15453	0.322249	0.165856
EgHPT-2	chr8: 30999068	Intron	A	A	A	A	C	C	A	C	A	A	C	A	A	A	C	A	C	C	A	A	A	0.0658231	0.782768	0.0711843	0.765531	0.229519	0.330342	0.0365381	0.878452	0.117655	0.621299	0.114024	0.632179
EgHPT-2	chr8: 30999165	Intron	G	G	G	G	G	G	G	G	G	G	G	G	A	G	G	G	G	G	G	G	G	0.225218	0.339731	0.246426	0.294937	0.0975168	0.682536	0.0999108	0.675146	0.203562	0.389345	0.200123	0.397577
EgHPT-2	chr8: 30999478	Intron	G	G	G	G	C	G	C	C	G	G	C	G	G	G	C	G	C	C	G	C	C	0.172636	0.466717	0.0555659	0.816012	0.290442	0.214144	0.0893012	0.708105	0.110866	0.641701	0.0978124	0.681622
EgHPT-2	chr8: 30999631	Intron	G	G	G	G	G	G	G	G	G	G	G	G	A	A	N	G	G	G	G	G	G	0.329345	0.168544	0.378082	0.110479	0.207977	0.392881	0.109354	0.655854	0.327056	0.1717	0.31809	0.184451
EgHPT-2	chr8: 30999772	Intron	A	A	A	A	A	A	A	A	A	A	A	A	C	A	N	A	A	A	A	A	A	0.23728	0.328012	0.241505	0.319212	0.0843996	0.731202	0.0885248	0.718561	0.198773	0.414615	0.195098	0.423469
EgHPT-2	chr8: 30999921	Intron	T	A	A	A	A	N	N	A	N	A	A	N	N	T	N	A	A	T	N	N	A	0.529435	0.0766971	0.389557	0.210668	0.39723	0.201029	0.180719	0.574069	0.453534	0.138647	0.44601	0.146144
EgHPT-2	chr8: 30999922	Intron	A	T	T	T	T	N	N	T	N	T	T	N	N	A	N	T	T	A	N	N	T	0.529435	0.0766971	0.389557	0.210668	0.39723	0.201029	0.180719	0.574069	0.453534	0.138647	0.44601	0.146144
EgHPT-2	chr8: 30999995	Intron	A	G	G	G	G	A	A	A	A	A	A	A	N	A	N	A	A	G	A	A	A	/	/	/	/	/	/	/	/	/	/	/	/
EgHPT-2	chr8: 31000302	Intron	T	T	T	T	T	T	T	T	T	T	C	T	T	T	N	T	T	T	T	T	T	0.214016	0.378967	0.308997	0.198015	0.297145	0.21667	0.0147158	0.952321	0.298462	0.214541	0.283421	0.239659
EgIDI	Scaffold_NW_011550919.1: 1160725	UTR	G	G	T	G	T	N	G	N	T	N	N	T	G	N	G	N	T	G	G	N	N	.667*	0.0177877	0.445059	0.14711	0.00461816	0.988635	0.425578	0.167799	0.372263	0.233401	0.388102	0.212525
EgIDI	Scaffold_NW_011550919.1: 1160989	CDS	T	C	C	T	C	N	C	N	C	C	T	T	C	N	C	N	C	C	T	C	C	0.353986	0.178583	0.26857	0.314524	0.00910352	0.973307	0.0815254	0.764064	0.20221	0.452628	0.18353	0.496261
EgIDI	Scaffold_NW_011550919.1: 1160967	CDS	A	A	G	G	A	N	G	N	N	A	G	G	A	N	G	N	A	A	G	A	A	0.278363	0.315087	0.439899	0.100829	0.282309	0.307988	0.249819	0.369205	0.390778	0.149813	0.388714	0.152166
EgGGPS-2	chr1: 18698470	UTR	A	A	C	C	A	A	A	A	A	A	A	A	A	N	A	A	A	A	A	A	A	0.241954	0.318287	0.145981	0.550957	0.212769	0.381817	0.245119	0.3118	0.0216213	0.929991	0.0399959	0.87086
EgGGPS-2	chr1: 18698464	UTR	A	A	C	A	A	A	A	A	A	A	A	C	A	N	A	A	A	A	A	C	A	0.233813	0.335336	0.38778	0.100907	0.140589	0.565919	.637**	0.00334864	0.281459	0.243068	0.316355	0.186989
EgGGPS-2	chr1: 18698457	UTR	T	T	T	T	T	T	T	T	T	T	T	T	T	N	T	T	C	T	T	T	T	0.150295	0.539117	0.260103	0.282178	0.191077	0.433274	0.344836	0.14822	0.233342	0.336338	0.247608	0.306756
EgGGPS-2	chr1: 18698300	UTR	T	T	T	C	N	N	N	T	T	C	T	N	T	T	T	T	N	T	T	T	T	.556*	0.0313355	0.293842	0.287778	0.00289683	0.991825	0.120969	0.667598	0.259946	0.349454	0.238694	0.391587
EgGGPS-2	chr1: 18698299	UTR	C	C	C	T	N	N	N	C	C	T	T	N	C	C	C	C	N	C	C	C	C	.634*	0.0112085	0.442518	0.0985824	0.105796	0.707472	0.114033	0.685729	0.388187	0.152771	0.361345	0.185729
EgGGPS-2	chr1: 18698271	UTR	A	C	A	N	N	N	N	A	A	A	A	N	A	A	A	A	N	A	A	C	C	0.325408	0.256253	0.231665	0.425494	0.123121	0.674976	0.112815	0.700986	0.230632	0.427618	0.227741	0.433593
EgGGPS-2	chr1: 18698171	UTR	C	C	C	N	N	N	T	T	C	T	T	T	T	N	C	T	C	T	T	C	C	0.173363	0.520813	0.0139697	0.959048	0.123781	0.647869	0.195051	0.469118	0.0177615	0.947945	0.0324669	0.904987
EgGGPS-2	chr1: 18697946	CDS	G	G	G	G	A	G	G	A	G	G	G	A	A	G	G	G	G	G	G	G	G	0.306901	0.18812	0.181642	0.443419	0.139235	0.558246	0.328312	0.157583	0.22073	0.349696	0.234117	0.320474
EgGGPS-2	chr1: 18697791	CDS	T	T	T	C	C	T	T	C	T	C	C	C	C	T	T	C	T	T	C	T	T	.513*	0.0208452	0.269575	0.250397	0.0945841	0.691627	0.0193524	0.935457	0.290478	0.214083	0.275985	0.238868
EgGGPS-2	chr1: 18697661	intron	T	T	T	T	C	T	T	T	T	C	C	T	C	C	T	C	C	T	T	T	T	0.077143	0.746497	0.171558	0.469546	0.138318	0.560868	0.229965	0.329376	0.110348	0.643267	0.122165	0.60789
EgGGPS-2	chr1: 18697608	intron	T	T	T	T	G	T	T	T	T	T	G	T	G	G	T	G	G	T	T	T	T	0.110635	0.642399	0.322866	0.165001	0.243419	0.301057	0.270463	0.248779	0.270339	0.249005	0.276494	0.237968
EgGGPS-2	chr1: 18697184	intron	A	A	A	A	A	G	A	A	A	A	A	A	A	A	A	A	A	A	A	A	A	0.209328	0.37576	0.258139	0.271832	0.172761	0.466389	0.0811848	0.733665	0.239212	0.309749	0.232346	0.324254
EgGGPS-2	chr1: 18697036	intron	T	T	G	G	G	T	T	T	T	G	G	G	T	T	T	G	T	T	T	T	T	.665**	0.00136497	0.429356	0.0588649	0.00679594	0.977315	0.319824	0.169248	0.346692	0.134258	0.352478	0.127449
EgGGPS-2	chr1: 18694641	intron	A	A	A	A	A	A	A	G	A	G	G	A	A	A	A	A	A	A	G	A	A	0.360327	0.11861	0.357452	0.121795	0.331827	0.152919	0.014731	0.950849	0.394375	0.0853093	0.373803	0.104474
EgGGPS-2	chr1: 18694600	intron	A	A	A	T	A	A	A	A	A	T	T	A	A	A	A	A	T	A	A	A	A	0.397598	0.0825596	0.23224	0.324481	0.0291433	0.902926	0.245645	0.29652	0.21341	0.366305	0.182543	0.441122
EgGGPS-2	chr1: 18694568	intron	A	A	A	A	C	A	A	C	A	C	C	C	C	A	A	A	A	A	C	A	A	.450*	0.0465799	0.361586	0.117235	0.265452	0.257996	0.170139	0.473285	0.389383	0.0897002	0.381174	0.0972788
EgGGPS-2	chr1: 18693416	intron	A	A	A	A	G	A	A	G	A	G	A	G	A	A	A	A	A	A	A	A	A	.648**	0.00198892	.481*	0.0317	0.306307	0.189021	0.418388	0.0663756	.510*	0.0216694	.514*	0.0203569
EgGGPS-2	chr1: 18693202	intron	A	A	A	A	G	A	A	N	A	A	A	A	A	A	A	A	A	A	G	A	A	0.00138048	0.995525	0.0420394	0.864318	0.0475501	0.846721	0.126793	0.604981	0.0393604	0.872895	0.0471803	0.8479
EgGGPS-2	chr1: 18693062	intron	A	A	G	A	A	A	A	N	A	G	G	G	G	N	A	G	G	A	G	A	A	0.239858	0.337725	0.08248	0.744904	0.0606423	0.811081	0.0593799	0.814948	0.0709633	0.779623	0.0717876	0.777124
EgGGPS-2	chr1: 18692620	intron	T	T	T	T	C	T	T	T	T	T	T	T	C	T	T	T	T	T	C	T	T	0.154015	0.516784	0.197656	0.403539	0.115941	0.626426	0.180151	0.447234	0.173714	0.463896	0.178162	0.452349
EgGGPS-2	chr1: 18690549	intron	G	G	A	G	G	G	G	G	G	G	G	G	G	G	G	G	G	G	G	G	G	0.10149	0.670285	0.147579	0.534659	0.109286	0.646486	.519*	0.0190956	0.0335703	0.888263	0.072085	0.762645
EgGGPS-2	chr1: 18689955	intron	A	A	A	A	A	A	A	G	A	A	A	A	A	A	A	A	A	A	A	A	A	0.240098	0.307906	0.198088	0.402492	0.283615	0.2256	0.257249	0.273545	0.276758	0.237502	0.281536	0.229167
EgGGPS-2	chr1: 18689903	intron	A	A	A	A	A	A	A	G	A	A	A	A	A	A	A	A	A	A	A	A	A	0.240098	0.307906	0.198088	0.402492	0.283615	0.2256	0.257249	0.273545	0.276758	0.237502	0.281536	0.229167
EgGGPS-2	chr1: 18689648	intron	G	G	G	G	T	G	G	T	G	G	T	T	T	G	G	G	G	G	T	G	G	0.277288	0.236569	0.232048	0.324893	0.176838	0.455771	0.145978	0.539148	0.249798	0.288165	0.247398	0.292976
EgGGPS-2	chr1: 18689629	intron	T	T	A	A	T	T	T	T	T	A	A	T	T	T	T	T	T	T	T	T	T	.527*	0.016931	0.440368	0.0519904	0.0665641	0.780379	0.221989	0.346882	0.347371	0.133447	0.34551	0.13568
EgGGPS-2	chr1: 18689246	intron	A	A	G	A	G	A	A	A	A	G	A	A	G	A	A	A	A	A	A	A	A	0.24534	0.297139	0.139234	0.55825	0.0139029	0.95361	0.317846	0.172048	0.115067	0.629045	0.13346	0.574838
EgGGPS-2	chr1: 18688067	CDS	T	T	T	T	A	T	T	A	T	A	T	A	A	T	T	T	T	T	T	T	T	.486*	0.0299797	0.32051	0.168284	0.233872	0.320996	0.336203	0.147249	0.368451	0.109933	0.374316	0.103961
EgISPF-1	chr4: 37697114	CDS	G	G	G	T	G	T	G	G	G	G	G	G	T	G	G	G	G	N	G	G	G	0.14751	0.546748	0.28205	0.242038	0.299579	0.212747	0.235321	0.332139	0.293346	0.222883	0.2957	0.21902
EgISPF-1	chr4: 37697219	CDS	T	T	T	A	T	A	T	A	T	T	T	T	A	T	T	T	T	N	T	T	T	0.00327894	0.989371	0.146807	0.54868	0.114541	0.640557	0.0721134	0.769234	0.112958	0.645213	0.112385	0.6469
EgISPF-1	chr4: 37697440	intron	T	A	T	A	A	A	A	A	A	T	A	T	A	A	A	T	A	A	A	A	T	0.300349	0.19821	0.101139	0.671365	0.109703	0.645221	0.231555	0.32595	0.070314	0.768322	0.0844551	0.723333
EgISPF-1	chr4: 37697635	CDS	A	A	A	A	A	A	A	A	A	A	A	A	G	A	A	A	A	A	A	A	A	0.225218	0.339731	0.246426	0.294937	0.0975168	0.682536	0.0999108	0.675146	0.203562	0.389345	0.200123	0.397577
EgISPF-1	chr4: 37697662	CDS	G	A	A	A	A	A	G	A	A	G	G	G	A	A	G	G	A	A	G	A	G	0.0832792	0.727043	0.154943	0.514228	0.276053	0.238748	0.130332	0.583913	0.213196	0.366797	0.191308	0.419107
EgISPF-1	chr4: 37697824	intron	G	C	C	C	G	C	G	C	G	G	G	C	C	C	G	G	G	G	G	G	C	/	/	/	/	/	/	/	/	/	/	/	/
EgISPF-1	chr4: 37698108	intron	C	T	C	T	C	N	C	T	C	T	T	T	C	C	C	C	C	C	C	C	T	.469*	0.0425853	0.307049	0.201005	0.0984026	0.68858	0.10013	0.683382	0.295861	0.218757	0.287071	0.233398
EgISPF-1	chr4: 37698326	intron	C	C	C	C	C	C	C	C	C	C	C	C	T	C	C	C	C	C	C	C	C	0.225218	0.339731	0.246426	0.294937	0.0975168	0.682536	0.0999108	0.675146	0.203562	0.389345	0.200123	0.397577
EgISPF-1	chr4: 37698362	intron	T	G	T	G	G	G	T	G	G	T	T	T	G	T	T	T	T	T	T	T	T	0.178568	0.451301	0.000359398	0.9988	0.0686693	0.773604	0.069112	0.772181	0.0170474	0.943132	0.0214924	0.928336
EgISPF-1	chr4: 37698715	intron	A	A	A	A	A	G	A	A	A	A	A	A	G	A	A	A	A	A	A	A	A	0.31569	0.175137	0.366558	0.111913	0.196352	0.406711	0.131563	0.580335	0.321668	0.166665	0.314181	0.177322
EgISPF-1	chr4: 37698738	intron	C	C	T	C	C	C	C	C	C	C	C	C	T	C	C	C	C	C	C	C	C	0.0898863	0.706274	0.071811	0.763523	0.150239	0.527237	0.304294	0.192092	0.123496	0.603954	0.0930174	0.6965
EgISPF-1	chr4: 37698961	intron	A	A	T	A	A	A	A	A	A	A	A	A	T	A	A	A	A	A	A	A	A	0.0898863	0.706274	0.071811	0.763523	0.150239	0.527237	0.304294	0.192092	0.123496	0.603954	0.0930174	0.6965
EgISPF-1	chr4: 37699108	intron	G	G	G	A	G	G	G	A	G	A	A	A	G	G	G	G	G	G	G	G	A	.599**	0.00526156	0.408521	0.0737287	0.192029	0.417324	0.0829862	0.727968	0.414077	0.0695171	0.397727	0.0824512
EgISPF-1	chr4: 37699226	intron	A	A	A	A	A	A	T	A	A	T	T	A	A	A	T	A	A	A	T	A	A	0.0470121	0.843972	0.301155	0.196951	.472*	0.035504	0.0849786	0.721683	0.352336	0.127613	0.326315	0.160276
EgISPF-1	chr4: 37699269	intron	A	A	G	G	A	A	A	A	A	A	A	A	G	A	A	A	A	A	A	A	A	0.0740567	0.756339	0.0149763	0.950032	0.223	0.344634	0.148565	0.531902	0.0905581	0.704173	0.0740102	0.756487
EgISPF-1	chr4: 37699376	intron	C	C	C	C	C	C	T	C	C	T	T	C	C	C	T	C	C	C	T	C	C	0.0470121	0.843972	0.301155	0.196951	.472*	0.035504	0.0849786	0.721683	0.352336	0.127613	0.326315	0.160276
EgISPF-1	chr4: 37699407	intron	A	A	A	A	A	A	A	A	A	A	A	A	G	A	A	A	A	A	A	A	A	0.225218	0.339731	0.246426	0.294937	0.0975168	0.682536	0.0999108	0.675146	0.203562	0.389345	0.200123	0.397577
EgISPF-1	chr4: 37699478	intron	C	C	C	C	C	C	C	C	C	C	C	C	T	C	C	C	N	C	C	C	C	0.2349	0.333028	0.266549	0.269988	0.108768	0.657591	0.125389	0.609015	0.220049	0.365349	0.218058	0.369811
EgISPF-1	chr4: 37699479	intron	A	G	A	A	G	A	G	A	G	G	G	A	G	G	G	A	N	G	G	G	A	0.196956	0.41898	0.0832425	0.73476	0.254537	0.292971	0.133148	0.586849	0.0978462	0.690258	0.0827616	0.73624
EgISPF-1	chr4: 37699487	intron	A	A	A	A	A	A	A	A	A	A	A	A	C	A	A	A	N	A	A	A	A	0.2349	0.333028	0.266549	0.269988	0.108768	0.657591	0.125389	0.609015	0.220049	0.365349	0.218058	0.369811
EgISPF-1	chr4: 37699495	intron	A	A	A	A	A	A	A	A	A	A	A	A	G	A	A	A	N	A	A	A	A	0.2349	0.333028	0.266549	0.269988	0.108768	0.657591	0.125389	0.609015	0.220049	0.365349	0.218058	0.369811
EgISPF-1	chr4: 37699758	intron	G	G	N	N	A	G	A	G	G	A	G	G	G	N	A	A	A	A	A	N	G	0.197227	0.464074	0.112492	0.678297	0.00705471	0.979313	0.287161	0.28086	0.0996022	0.713615	0.113308	0.676081
EgISPF-1	chr4: 37699851	intron	T	N	N	N	N	C	T	T	N	T	T	T	C	N	T	T	N	N	T	N	T	0.420263	0.198106	0.46993	0.144702	0.352628	0.28749	0.149134	0.661646	0.459369	0.155198	0.442649	0.172761
EgISPF-1	chr4: 37699963	intron	A	N	N	N	N	N	A	C	N	A	A	C	A	N	A	C	N	N	A	N	C	0.21062	0.559168	0.137618	0.704598	0.280953	0.431673	0.163479	0.651794	0.132688	0.714802	0.112712	0.756552
EgISPF-1	chr4: 37700172	intron	A	A	G	A	A	A	A	G	A	A	A	A	G	A	A	A	A	N	A	N	A	0.038391	0.879786	0.0648371	0.798259	0.0508971	0.841039	0.431973	0.0734273	0.0597794	0.813724	0.0908443	0.719975
EgISPF-1	chr4: 37700208	intron	C	A	C	C	A	N	C	N	C	C	C	C	A	C	C	C	C	N	C	N	C	0.207992	0.439527	0.221625	0.409416	0.168745	0.532145	0.07323	0.787529	0.226991	0.397872	0.208385	0.438643
EgISPF-1	chr4: 37700293	intron	C	C	C	C	C	N	C	N	C	C	C	C	T	C	C	C	N	N	C	N	C	0.287436	0.298904	0.300221	0.276946	0.12043	0.669001	0.124716	0.657871	0.260264	0.348843	0.25684	0.355448
EgISPF-1	chr4: 37700661	intron	G	A	G	G	A	G	A	G	A	G	A	G	N	A	A	A	A	A	A	A	G	0.404	0.0862618	0.179223	0.462855	0.0442947	0.857109	0.268612	0.266158	0.15842	0.517134	0.170815	0.484439
EgISPF-1	chr4: 37701702	intron	T	T	A	A	T	A	T	A	A	T	T	T	A	T	T	T	T	T	T	A	T	0.200998	0.395474	0.180145	0.44725	0.0756591	0.751224	0.312149	0.180293	0.160905	0.497966	0.176336	0.457071
EgISPF-1	chr4: 37701761	intron	T	C	C	C	C	C	C	T	C	T	C	T	C	T	C	C	C	C	C	C	T	0.443384	0.0502194	0.300007	0.198746	0.221804	0.347296	0.323889	0.163589	0.343173	0.138522	0.349469	0.130959
EgISPF-1	chr4: 37701864	intron	A	A	A	A	A	A	A	A	A	A	A	A	T	A	A	A	A	A	A	A	A	0.225218	0.339731	0.246426	0.294937	0.0975168	0.682536	0.0999108	0.675146	0.203562	0.389345	0.200123	0.397577
EgISPF-1	chr4: 37702092	intron	G	A	A	A	A	A	G	A	A	G	G	G	A	A	G	G	A	A	G	A	G	0.0832792	0.727043	0.154943	0.514228	0.276053	0.238748	0.130332	0.583913	0.213196	0.366797	0.191308	0.419107
EgISPF-1	chr4: 37702124	intron	A	A	A	A	A	A	A	A	A	A	A	A	G	G	A	A	A	G	A	A	A	0.425184	0.0616416	0.416019	0.0680886	0.333742	0.15042	0.195554	0.408659	0.435852	0.0547312	0.427064	0.0603788
EgISPF-1	chr4: 37702414	intron	C	C	C	C	C	C	C	T	C	C	C	C	T	C	C	C	C	T	C	C	C	0.154351	0.515857	0.123213	0.60479	0.0489855	0.837504	0.00684559	0.977149	0.113412	0.634019	0.106628	0.654564
EgISPF-1	chr4: 37702417	intron	G	G	A	A	G	G	G	A	A	G	G	G	A	G	G	G	A	A	G	A	G	0.109094	0.647068	0.117647	0.621322	0.0471477	0.843527	0.123989	0.602499	0.0534096	0.823042	0.0601188	0.801215
EgISPF-1	chr4: 37702498	intron	A	A	A	A	A	A	A	A	A	A	A	A	G	A	A	A	A	A	A	A	A	0.225218	0.339731	0.246426	0.294937	0.0975168	0.682536	0.0999108	0.675146	0.203562	0.389345	0.200123	0.397577
EgISPF-1	chr4: 37702535	intron	A	G	A	A	G	A	G	A	G	A	A	A	G	A	G	A	G	G	G	G	A	0.387234	0.0916405	0.0943641	0.692311	0.11668	0.624212	0.167821	0.479421	0.0883868	0.710971	0.0965772	0.685444
EgISPF-1	chr4: 37702578	intron	G	G	A	A	G	A	G	A	G	A	A	A	G	A	G	A	G	G	G	G	A	0.387234	0.0916405	0.0943641	0.692311	0.11668	0.624212	0.167821	0.479421	0.0883868	0.710971	0.0965772	0.685444
EgISPF-1	chr4: 37702593	intron	T	T	A	A	T	A	T	A	T	A	A	A	T	A	T	A	T	T	T	T	A	0.387234	0.0916405	0.0943641	0.692311	0.11668	0.624212	0.167821	0.479421	0.0883868	0.710971	0.0965772	0.685444
EgISPF-1	chr4: 37703077	intron	C	C	C	C	C	C	C	C	C	C	C	C	A	C	C	C	C	C	C	C	C	0.225218	0.339731	0.246426	0.294937	0.0975168	0.682536	0.0999108	0.675146	0.203562	0.389345	0.200123	0.397577
EgISPF-2	chr11: 17322488	CDS	T	T	T	T	T	T	T	T	T	T	T	N	T	T	T	T	T	C	T	T	T	0.267971	0.267344	0.144439	0.555217	0.262843	0.276955	0.136522	0.577318	0.254748	0.292559	0.251991	0.297991
EgISPF-2	chr11: 17322494	CDS	T	T	T	T	T	T	C	N	T	N	T	N	T	T	T	T	T	T	T	T	T	0.136359	0.601777	0.0945465	0.718143	0.0381601	0.88439	0.215328	0.406539	0.091576	0.726674	0.104365	0.690171
EgISPF-2	chr11: 17322499	CDS	T	T	T	T	T	C	T	N	T	N	T	N	T	T	T	T	T	T	T	T	T	0.193866	0.455932	0.245532	0.342166	0.150125	0.565219	0.0471715	0.857327	0.223554	0.3884	0.215311	0.406577
EgISPF-2	chr11: 17323214	intron	G	N	A	G	G	G	G	G	N	G	G	A	A	N	N	N	G	G	A	G	G	0.0106805	0.969865	0.05621	0.842286	0.0771062	0.784754	0.320894	0.243548	0.010658	0.969928	0.0186806	0.947316
EgISPF-2	chr11: 17323270	intron	T	N	C	T	T	T	T	T	N	T	T	C	C	N	N	N	T	T	C	T	T	0.0106805	0.969865	0.05621	0.842286	0.0771062	0.784754	0.320894	0.243548	0.010658	0.969928	0.0186806	0.947316
EgISPF-2	chr11: 17323304	intron	T	N	C	T	T	T	T	T	N	T	T	C	C	N	N	N	T	T	C	T	T	0.0106805	0.969865	0.05621	0.842286	0.0771062	0.784754	0.320894	0.243548	0.010658	0.969928	0.0186806	0.947316
EgISPF-2	chr11: 17323332	intron	T	T	C	T	T	T	T	T	N	T	T	C	C	T	T	T	T	T	C	T	T	0.0753276	0.759232	0.0967377	0.693604	0.0786906	0.748805	0.268358	0.266626	0.0191919	0.937842	0.0397598	0.871616
EgISPF-2	chr11: 17323339	intron	G	G	A	G	G	G	G	G	N	G	G	A	A	G	G	G	G	G	A	G	G	0.0753276	0.759232	0.0967377	0.693604	0.0786906	0.748805	0.268358	0.266626	0.0191919	0.937842	0.0397598	0.871616
EgISPF-2	chr11: 17323393	intron	T	T	C	C	C	C	C	C	N	T	C	C	C	C	C	T	T	C	C	C	C	0.0525319	0.830872	0.13873	0.571116	0.152087	0.534233	0.18659	0.444352	0.113362	0.644024	0.12187	0.619179
EgISPF-2	chr11: 17323547	intron	T	T	N	T	T	T	T	N	A	T	T	T	T	T	T	T	T	T	T	T	A	0.132794	0.599383	0.0104434	0.967194	0.0271294	0.914903	0.136553	0.588992	0.0281769	0.911629	0.0177794	0.944177
EgISPF-2	chr11: 17323830	intron	C	C	T	C	C	C	C	C	C	T	T	T	T	C	C	C	T	C	C	C	C	0.350401	0.129864	0.27766	0.235913	0.0487519	0.83827	0.232859	0.323156	0.227203	0.335378	0.232804	0.323273
EgISPF-2	chr11: 17324042	intron	G	G	G	A	A	A	A	G	G	G	G	G	G	A	A	G	G	A	A	G	G	0.351713	0.128336	0.247359	0.293055	0.115719	0.627089	0.271813	0.246333	0.247431	0.29291	0.254952	0.278002
EgISPF-2	chr11: 17324141	intron	T	C	C	C	C	C	C	C	C	C	C	C	C	C	C	C	C	C	C	T	T	0.213845	0.365305	0.11448	0.630808	0.0419303	0.860671	0.0978154	0.681613	0.0835686	0.726129	0.0865757	0.716657
EgISPF-2	chr11: 17324493	intron	A	G	A	A	G	A	A	A	A	A	G	A	A	A	A	G	A	A	A	A	A	0.0765092	0.748515	0.0219774	0.926723	0.1005	0.673333	0.00860037	0.971294	0.0347947	0.884213	0.0322083	0.89277
EgISPF-2	chr11: 17325115	Intron	A	A	T	A	A	A	N	A	A	A	T	A	T	A	A	A	A	T	T	A	A	0.213735	0.379609	0.0675568	0.783473	0.191012	0.433432	0.0435746	0.85941	0.175487	0.472384	0.169398	0.488122
EgISPF-2	chr11: 17325181	Intron	T	T	T	T	T	T	T	T	C	T	T	T	T	T	T	T	T	T	T	T	T	0.359651	0.119354	0.305912	0.18962	0.153789	0.517407	0.0807589	0.735014	0.290251	0.214457	0.280548	0.230874
EgISPF-2	chr11: 17325291	intron	T	T	T	T	T	T	T	T	T	T	C	T	T	T	T	T	T	T	T	T	T	0.219437	0.352597	0.282914	0.226797	0.18089	0.445341	0.00129796	0.995667	0.255416	0.277099	0.241246	0.305527
EgISPF-2	chr11: 17325772	intron	T	T	C	N	C	T	C	C	N	T	T	T	T	C	C	T	T	T	T	T	N	0.0665199	0.79976	0.150765	0.563541	0.259927	0.31368	0.382423	0.129787	0.202058	0.436732	0.220904	0.394196
EgTAT-2	Scaffold_NW_011550992.1: 137823	UTR	T	C	T	T	T	T	T	T	T	T	T	T	C	T	T	T	T	T	C	C	T	0.37529	0.102991	0.177524	0.453995	0.0146366	0.951164	0.0766151	0.748177	0.179233	0.44959	0.175321	0.459705
EgTAT-2	Scaffold_NW_011550992.1: 137785	CDS	C	T	C	C	C	C	T	C	T	C	C	C	T	C	C	T	T	C	T	T	C	0.306918	0.188094	0.282099	0.228197	0.145618	0.54016	0.348077	0.132606	0.262616	0.263307	0.275235	0.240199
EgTAT-2	Scaffold_NW_011550992.1: 137402	CDS	A	A	A	A	A	A	A	A	G	A	A	G	A	A	A	A	A	A	A	A	G	0.313115	0.178876	0.186865	0.430192	0.0259323	0.913581	0.0667414	0.779808	0.171011	0.470985	0.166781	0.482188
EgTAT-2	Scaffold_NW_011550992.1: 137367	CDS	T	T	T	T	T	T	T	T	T	T	C	T	T	T	T	T	T	C	T	T	T	0.0351069	0.883181	0.0939964	0.693454	0.0620878	0.794835	0.107099	0.653131	0.00260767	0.991295	0.0107965	0.963967
EgTAT-2	Scaffold_NW_011550992.1: 137065	Intron	C	T	T	T	C	T	T	T	T	T	T	T	T	T	T	T	T	T	T	T	C	0.0362735	0.879326	0.203073	0.39051	0.171741	0.469064	0.158713	0.503917	0.169626	0.47464	0.172631	0.46673
EgTAT-2	Scaffold_NW_011550992.1: 136732	Intron	A	T	A	A	A	T	T	A	N	A	A	A	T	A	T	T	A	T	T	T	A	.664**	0.00194533	0.330439	0.167049	0.00602308	0.980476	0.189157	0.437995	0.302985	0.207339	0.300716	0.210931
EgTAT-2	Scaffold_NW_011550992.1: 136697	Intron	A	T	A	A	A	T	N	A	N	A	A	A	T	A	T	T	N	A	T	T	A	.577*	0.0153355	0.307777	0.229448	0.117714	0.652747	0.150684	0.563753	0.216426	0.404093	0.216437	0.404068
EgTAT-2	Scaffold_NW_011550992.1: 136693	Intron	C	T	C	C	C	T	N	C	N	C	C	C	T	C	T	T	N	C	T	T	C	.577*	0.0153355	0.307777	0.229448	0.117714	0.652747	0.150684	0.563753	0.216426	0.404093	0.216437	0.404068
EgTAT-2	Scaffold_NW_011550992.1: 136613	CDS	A	A	A	A	C	C	N	C	C	A	A	A	A	A	A	C	N	C	A	A	C	0.0502186	0.843133	0.283723	0.253887	0.259903	0.297621	0.25043	0.3162	0.247525	0.322032	0.253502	0.310102
EgTAT-2	Scaffold_NW_011550992.1: 136384	Intron	A	G	G	A	G	G	A	G	G	G	A	A	G	G	G	G	A	G	G	G	G	0.271348	0.247173	0.163104	0.492034	0.0645023	0.787029	0.20156	0.394126	0.107619	0.651547	0.0860036	0.718456
EgTAT-2	Scaffold_NW_011550992.1: 136383	Intron	G	A	A	G	G	A	G	A	A	G	G	G	G	G	G	A	G	G	G	A	G	0.0769787	0.74702	0.0877948	0.712828	0.0384441	0.87216	0.400506	0.0801362	0.073361	0.758562	0.100489	0.673366
EgTAT-2	Scaffold_NW_011550992.1: 136372	Intron	T	C	T	T	T	C	T	C	C	T	T	T	T	T	T	C	T	T	T	C	T	0.0318536	0.893945	0.0211921	0.929335	0.0919897	0.699703	0.170135	0.473294	0.0603907	0.800333	0.0703087	0.768339
EgTAT-2	Scaffold_NW_011550992.1: 136225	CDS	C	C	N	N	C	C	N	C	C	C	N	C	C	C	T	C	C	T	C	C	C	0.303694	0.25283	0.128694	0.634786	0.303518	0.253118	0.144282	0.593955	0.111696	0.680461	0.115056	0.671344
EgTAT-2	Scaffold_NW_011550992.1: 136216	CDS	A	A	N	N	A	A	N	A	A	A	N	A	A	A	C	A	A	C	A	A	A	0.303694	0.25283	0.128694	0.634786	0.303518	0.253118	0.144282	0.593955	0.111696	0.680461	0.115056	0.671344
EgTAT-2	Scaffold_NW_011550992.1: 136143	Intron	G	G	N	N	G	G	N	G	G	G	N	G	G	G	A	G	G	A	G	G	G	0.303694	0.25283	0.128694	0.634786	0.303518	0.253118	0.144282	0.593955	0.111696	0.680461	0.115056	0.671344
EgTAT-2	Scaffold_NW_011550992.1: 135926	Intron	C	C	C	T	C	C	C	C	C	C	T	C	C	C	T	C	C	T	C	C	C	0.0184737	0.938382	0.258037	0.272027	0.239024	0.31014	0.016973	0.94338	0.21773	0.35645	0.204417	0.387314
EgTAT-2	Scaffold_NW_011550992.1: 135808	CDS	C	A	C	A	C	A	A	A	A	A	A	A	C	C	A	A	A	A	A	A	A	0.0843422	0.723688	0.179537	0.44881	0.227506	0.334718	0.241695	0.3046	0.200103	0.397624	0.170279	0.472914
EgTAT-2	Scaffold_NW_011550992.1: 135395	Intron	A	G	A	G	G	G	G	G	G	N	A	G	N	A	G	G	G	G	G	G	G	0.101276	0.68926	0.105593	0.676679	0.0586752	0.817109	0.271466	0.275857	0.0386143	0.879091	0.0588091	0.816699
EgTAT-2	Scaffold_NW_011550992.1: 135354	CDS	G	A	G	A	G	G	A	G	N	N	G	G	N	G	A	A	N	A	A	A	G	0.407697	0.116994	0.117913	0.663625	0.0493516	0.855973	0.314399	0.235641	0.125075	0.644414	0.143872	0.595014
EgTAT-3	chr1: 32771891	UTR	T	T	G	T	T	T	T	T	T	G	G	T	T	N	T	T	T	T	T	N	N	0.415935	0.0968028	0.460375	0.0629415	0.173071	0.506514	0.364094	0.150797	0.376235	0.136638	0.3851	0.126899
EgTAT-3	chr1: 32771910	UTR	T	T	T	T	T	T	T	T	T	T	T	T	T	N	T	T	C	T	T	T	N	0.168667	0.50347	0.300769	0.225217	0.208965	0.405317	0.383881	0.115787	0.264165	0.289481	0.280461	0.259624
EgTAT-3	chr1: 32771919	UTR	C	C	C	C	T	C	C	C	C	C	C	T	C	N	C	C	C	C	C	C	N	0.385221	0.114414	0.256205	0.304794	0.0197864	0.937886	0.311098	0.208902	0.216187	0.388901	0.229273	0.360106
EgTAT-3	chr1: 32772016	UTR	T	T	T	C	T	T	N	T	T	T	T	T	T	C	T	T	T	T	T	T	N	0.00123254	0.996127	0.202642	0.419993	0.279306	0.261674	0.248107	0.320858	0.213203	0.395639	0.221187	0.377753
EgTAT-3	chr1: 32772087	UTR	G	A	A	A	A	N	N	A	A	A	A	A	A	A	A	A	A	A	A	A	N	/	/	/	/	/	/	/	/	/	/	/	/
EgTAT-3	chr1: 32772238	UTR	T	T	T	T	T	T	N	T	C	T	T	N	T	T	T	T	T	T	N	T	N	/	/	/	/	/	/	/	/	/	/	/	/
EgTAT-3	chr1: 32772242	UTR	T	T	T	N	C	T	N	T	T	T	C	N	T	C	T	T	T	T	N	T	N	0.146943	0.601261	0.0112986	0.968122	0.0731406	0.795602	0.0900677	0.749562	0.00537016	0.984846	0.000971123	0.997259
EgTAT-3	chr1: 32772259	UTR	G	C	C	N	C	C	N	G	C	G	C	N	G	C	G	C	G	C	N	C	N	0.131799	0.639626	0.234369	0.400481	0.115817	0.68105	0.462842	0.0823279	0.179009	0.523252	0.202525	0.469138
EgTAT-3	chr1: 32772271	UTR	A	A	A	N	A	A	A	A	A	A	A	N	C	A	A	A	A	A	N	A	N	0.252185	0.346057	0.286324	0.282328	0.124608	0.645659	0.157102	0.5612	0.233559	0.383982	0.233843	0.383385
EgTAT-3	chr1: 32772279	UTR	T	T	T	N	T	T	T	T	T	T	T	N	T	T	T	T	C	T	N	T	N	0.146719	0.587667	0.272545	0.307136	0.20926	0.436679	0.45234	0.0785446	0.243207	0.364063	0.263846	0.323438
EgTAT-3	chr1: 32772299	UTR	T	T	T	N	T	T	T	T	T	T	C	N	T	T	T	T	T	T	T	T	N	0.281219	0.274203	0.325418	0.202461	0.172684	0.50748	0.0114528	0.965203	0.27946	0.277345	0.264912	0.304152
EgTAT-3	chr1: 32772345	UTR	T	T	T	T	G	T	T	T	T	T	T	N	T	T	T	T	T	T	T	T	N	0.200851	0.424199	0.0574464	0.82088	0.0350147	0.890295	0.113572	0.653641	0.0584725	0.817731	0.0642067	0.800183
EgTAT-3	chr1: 32772417	intron	A	T	T	A	A	A	A	A	A	A	T	N	A	A	A	T	A	T	T	A	N	0.187006	0.45746	0.123491	0.625416	0.317147	0.199717	0.00249656	0.992156	0.255172	0.306815	0.242533	0.3322
EgTAT-3	chr1: 32772419	intron	T	T	T	T	G	T	T	T	T	T	T	N	T	T	T	T	T	T	T	T	N	0.200851	0.424199	0.0574464	0.82088	0.0350147	0.890295	0.113572	0.653641	0.0584725	0.817731	0.0642067	0.800183
EgTAT-3	chr1: 32772497	UTR	G	T	T	T	T	G	T	T	T	T	T	N	T	T	T	T	T	T	T	T	N	0.22274	0.374326	0.290841	0.241648	0.184227	0.464294	0.0897969	0.723082	0.261125	0.295274	0.255167	0.306826
EgTAT-3	chr1: 32772518	UTR	T	T	T	T	C	T	T	T	T	T	T	N	T	N	T	T	T	T	T	T	N	0.193022	0.457934	0.0409653	0.875952	0.0474552	0.856477	0.109301	0.676249	0.0440915	0.866562	0.0503993	0.847668
EgTAT-3	chr1: 32772549	UTR	A	A	A	A	G	A	A	A	A	A	A	N	A	N	A	A	A	A	A	A	N	0.193022	0.457934	0.0409653	0.875952	0.0474552	0.856477	0.109301	0.676249	0.0440915	0.866562	0.0503993	0.847668
EgTAT-3	chr1: 32772804	intron	A	A	A	A	G	A	A	G	A	A	A	N	A	A	G	A	A	A	A	G	N	0.0216383	0.932085	0.263525	0.290695	.482*	0.0427438	0.323965	0.189689	0.345056	0.160806	0.352716	0.151105
EgTAT-3	chr1: 32772809	intron	G	G	G	G	G	G	G	G	G	G	G	N	G	A	G	G	G	G	G	G	N	0.216413	0.388393	0.317312	0.19947	0.194682	0.438859	0.0820901	0.746072	0.274523	0.270272	0.267342	0.283503
EgTAT-3	chr1: 32772850	intron	C	A	A	A	A	C	A	A	A	A	A	N	A	A	A	A	A	A	A	A	N	0.22274	0.374326	0.290841	0.241648	0.184227	0.464294	0.0897969	0.723082	0.261125	0.295274	0.255167	0.306826
EgTAT-3	chr1: 32773010	intron	A	T	T	T	N	A	T	T	T	T	T	N	T	N	T	T	T	T	T	T	N	0.234398	0.382225	0.325288	0.218928	0.203434	0.449839	0.0889857	0.743123	0.286935	0.281256	0.279364	0.294705
EgTAT-3	chr1: 32773096	intron	T	T	T	T	N	T	T	T	T	T	T	C	T	N	T	T	T	T	T	T	N	0.386161	0.125767	0.334259	0.189753	0.0762028	0.771294	0.351299	0.16677	0.272241	0.290461	0.285444	0.266751
EgTAT-3	chr1: 32773180	intron	C	T	T	T	C	T	T	T	T	T	T	C	T	N	T	T	T	T	T	T	N	0.385221	0.114414	0.256205	0.304794	0.0197864	0.937886	0.311098	0.208902	0.216187	0.388901	0.229273	0.360106
EgTAT-3	chr1: 32773303	intron	A	G	G	G	A	A	G	G	G	G	G	G	G	A	G	G	G	G	G	G	A	0.252206	0.283388	.446*	0.0484918	0.322602	0.165367	0.203782	0.388823	0.394597	0.0851177	0.388717	0.0902984
EgTAT-3	chr1: 32773304	intron	T	A	A	A	A	A	A	A	A	A	A	A	A	A	A	A	A	A	A	A	T	0.222486	0.345777	0.3305	0.154668	0.208574	0.377521	0.31755	0.17247	0.287739	0.218632	0.296597	0.204148
EgTAT-3	chr1: 32774277	intron	G	C	C	C	G	C	C	C	C	C	C	G	C	G	C	C	C	C	C	C	G	0.0666233	0.780188	0.125548	0.597909	0.175471	0.459316	0.0290503	0.903234	0.112971	0.635348	0.104494	0.661078
EgTAT-3	chr1: 32774447	intron	A	C	C	C	C	N	C	C	C	C	C	A	C	A	C	C	C	C	C	C	A	0.0522588	0.83174	0.204481	0.401062	0.200159	0.411301	0.0360445	0.883531	0.189063	0.438229	0.181223	0.457792
EgTAT-3	chr1: 32774531	intron	T	C	C	C	C	N	C	C	C	C	C	T	C	C	C	C	C	C	C	C	C	0.373595	0.115122	0.328735	0.169381	0.089649	0.715128	0.343473	0.149936	0.273379	0.257435	0.285258	0.236494
EgTAT-3	chr1: 32775022	intron	A	T	T	T	T	A	T	T	T	T	T	A	T	T	T	T	T	T	T	T	A	0.0341712	0.886275	0.157413	0.507461	0.173383	0.46476	0.0321039	0.893116	0.152156	0.521916	0.146273	0.53832
EgTAT-3	chr1: 32775171	intron	C	T	T	T	C	C	T	T	T	T	T	C	T	C	T	T	T	T	T	T	C	0.0438152	0.85447	0.245903	0.295996	0.249048	0.289664	0.0140266	0.953197	0.224758	0.340744	0.213472	0.366162
EgTAT-3	chr1: 32775524	intron	G	A	A	A	A	A	A	A	A	A	A	A	A	G	A	A	A	A	A	A	A	0.203623	0.3892	0.281632	0.229001	0.182917	0.440171	0.0743535	0.75539	0.251514	0.284757	0.243451	0.300991
EgTAT-3	chr1: 32775670	intron	G	C	C	C	C	G	C	C	C	C	C	C	C	C	C	C	C	C	C	C	G	0.313705	0.178014	0.427636	0.059998	0.277033	0.237016	0.289674	0.215411	0.382821	0.0957223	0.384268	0.0943694
EgTAT-3	chr1: 32775944	intron	T	G	G	T	T	G	T	T	G	T	G	G	T	G	T	G	G	G	G	T	G	0.193192	0.414454	0.308594	0.185571	.484*	0.0305759	0.173795	0.463683	0.401137	0.0796169	0.392566	0.0868821
EgTAT-3	chr1: 32775967	intron	G	G	G	G	A	G	G	G	G	G	G	A	G	A	G	G	G	G	G	G	G	0.210431	0.37319	0.0610847	0.798084	0.0692604	0.771704	0.226365	0.337211	0.0490743	0.837214	0.0639768	0.788727
EgTAT-3	chr1: 32776050	intron	A	C	C	C	A	A	C	C	C	C	C	A	C	A	C	C	C	C	C	C	A	0.0438152	0.85447	0.245903	0.295996	0.249048	0.289664	0.0140266	0.953197	0.224758	0.340744	0.213472	0.366162
EgTAT-3	chr1: 32776168	intron	G	G	G	G	A	G	G	G	G	G	G	A	G	N	G	G	G	G	G	G	G	0.392161	0.0967857	0.267342	0.268511	0.0371965	0.879834	0.319577	0.182293	0.22994	0.34363	0.242374	0.31742
EgTAT-3	chr1: 32776196	intron	A	G	G	G	G	G	G	G	G	G	G	G	G	N	G	G	G	G	G	G	A	0.238524	0.325406	0.36039	0.129589	0.222254	0.360442	0.322803	0.177671	0.311405	0.19436	0.319451	0.182475
EgTAT-3	chr1: 32776280	intron	A	G	G	G	G	A	G	G	G	G	G	G	G	G	G	G	G	G	G	G	A	0.313705	0.178014	0.427636	0.059998	0.277033	0.237016	0.289674	0.215411	0.382821	0.0957223	0.384268	0.0943694
EgTAT-3	chr1: 32776394	intron	G	G	G	G	A	G	G	G	G	G	G	A	G	A	G	G	G	G	G	G	G	0.210431	0.37319	0.0610847	0.798084	0.0692604	0.771704	0.226365	0.337211	0.0490743	0.837214	0.0639768	0.788727
EgTAT-3	chr1: 32776407	intron	T	T	T	T	G	T	T	T	T	T	T	T	T	G	T	T	T	T	T	T	T	0.02257	0.924753	0.167571	0.480085	0.153102	0.5193	0.0179656	0.940074	0.143308	0.546673	0.134021	0.573217
EgTAT-3	chr1: 32776420	intron	T	C	C	C	C	T	C	C	C	C	C	C	C	C	C	C	C	C	C	C	C	0.209328	0.37576	0.258139	0.271832	0.172761	0.466389	0.0811848	0.733665	0.239212	0.309749	0.232346	0.324254
EgTAT-3	chr1: 32776448	intron	A	G	G	G	G	A	G	G	G	G	G	G	G	G	G	G	G	G	G	G	A	0.313705	0.178014	0.427636	0.059998	0.277033	0.237016	0.289674	0.215411	0.382821	0.0957223	0.384268	0.0943694
EgTAT-3	chr1: 32776650	intron	T	T	T	T	G	T	T	T	T	T	T	T	T	G	T	T	T	T	T	T	T	0.02257	0.924753	0.167571	0.480085	0.153102	0.5193	0.0179656	0.940074	0.143308	0.546673	0.134021	0.573217
EgTAT-3	chr1: 32776794	intron	A	A	A	A	A	A	A	A	A	A	A	C	A	A	A	A	A	A	A	A	A	0.375829	0.102458	0.330739	0.154352	0.0972713	0.683296	0.346138	0.134924	0.277664	0.235906	0.289296	0.216039
EgTAT-3	chr1: 32776798	intron	G	C	C	C	C	G	C	C	C	C	C	G	C	C	C	C	C	C	C	C	C	0.12096	0.611459	0.0527433	0.825217	0.0548421	0.81837	0.192484	0.4162	0.0279354	0.906932	0.0413735	0.862504
EgTAT-3	chr1: 32776834	intron	A	T	A	T	A	A	A	A	A	A	T	A	A	A	A	T	A	T	T	A	T	0.217956	0.355938	0.287597	0.21887	0.390548	0.0886611	.465*	0.0390359	0.355736	0.123726	0.372289	0.105998
EgTAT-3	chr1: 32777098	intron	A	A	A	A	G	A	A	A	A	A	A	A	A	G	A	A	A	N	A	A	A	0.0448088	0.855467	0.181996	0.455843	0.180501	0.459617	0.00688515	0.977683	0.169374	0.488186	0.159373	0.514586
EgTAT-3	chr1: 32777296	intron	T	T	T	T	C	T	T	T	T	T	T	C	T	C	T	T	T	N	T	T	T	0.192519	0.429743	0.047063	0.848274	0.0989484	0.686936	0.21559	0.375388	0.0250816	0.918819	0.0408405	0.868155
EgTAT-3	chr1: 32777400	intron	T	A	A	T	T	A	T	T	A	A	A	T	T	T	T	A	T	N	A	T	A	0.0335306	0.891606	0.0562611	0.819049	0.220748	0.363789	0.0817727	0.739286	0.116977	0.63342	0.116953	0.633491
EgTAT-3	chr1: 32777409	intron	G	T	T	T	T	G	T	T	T	T	T	T	T	T	T	T	T	N	T	T	G	0.347865	0.144453	0.445954	0.0556533	0.309454	0.197318	0.305006	0.204173	0.418077	0.0748702	0.419014	0.0741532
EgTAT-3	chr1: 32777518	intron	C	A	A	A	A	C	A	A	A	A	A	A	A	A	A	A	A	A	A	A	A	0.209328	0.37576	0.258139	0.271832	0.172761	0.466389	0.0811848	0.733665	0.239212	0.309749	0.232346	0.324254
EgTAT-3	chr1: 32777570	intron	G	A	A	A	A	A	A	A	A	A	A	G	A	G	A	A	A	A	A	A	A	0.125105	0.599213	0.0356757	0.881301	0.0622203	0.794407	0.197447	0.404049	0.0189979	0.936637	0.0333054	0.889139
EgTAT-3	chr1: 32778356	intron	T	T	T	T	C	T	T	T	T	T	T	C	T	C	T	T	T	T	T	T	T	0.210431	0.37319	0.0610847	0.798084	0.0692604	0.771704	0.226365	0.337211	0.0490743	0.837214	0.0639768	0.788727
EgTAT-3	chr1: 32778373	intron	C	A	A	A	A	C	A	A	A	A	A	A	A	A	A	A	A	A	A	A	A	0.209328	0.37576	0.258139	0.271832	0.172761	0.466389	0.0811848	0.733665	0.239212	0.309749	0.232346	0.324254
EgTAT-3	chr1: 32778820	intron	G	G	G	G	G	G	G	G	G	G	G	A	G	A	G	G	G	G	G	G	G	0.125105	0.599213	0.0356757	0.881301	0.0622203	0.794407	0.197447	0.404049	0.0189979	0.936637	0.0333054	0.889139
EgTAT-3	chr1: 32778927	intron	A	A	A	A	G	A	A	A	A	A	A	G	A	G	A	A	A	A	A	A	A	0.210431	0.37319	0.0610847	0.798084	0.0692604	0.771704	0.226365	0.337211	0.0490743	0.837214	0.0639768	0.788727
EgTAT-3	chr1: 32779097	intron	T	T	T	T	T	T	T	T	T	T	T	T	T	T	T	T	T	T	T	T	G	0.222486	0.345777	0.3305	0.154668	0.208574	0.377521	0.31755	0.17247	0.287739	0.218632	0.296597	0.204148
EgTAT-3	chr1: 32779353	intron	T	G	G	G	G	T	G	G	G	G	G	T	G	T	G	G	G	G	G	G	T	0.141451	0.551939	0.29397	0.208375	0.25444	0.279001	0.0691708	0.771992	0.272867	0.244432	0.263222	0.262166
EgTAT-3	chr1: 32779507	CDS	T	T	T	T	T	T	T	T	T	T	T	T	C	T	T	T	T	T	T	T	T	0.225218	0.339731	0.246426	0.294937	0.0975168	0.682536	0.0999108	0.675146	0.203562	0.389345	0.200123	0.397577
EgTAT-3	chr1: 32779734	CDS	A	A	A	A	A	A	A	A	A	A	A	G	N	A	A	A	A	A	A	A	A	0.374092	0.114601	0.328336	0.16993	0.0927086	0.705811	0.343069	0.150447	0.273038	0.258053	0.284914	0.237086
EgTAT-3	chr1: 32780089	intron	T	C	C	C	N	T	C	C	C	C	C	N	C	C	C	C	C	C	C	C	T	0.299098	0.22793	0.424226	0.0793279	0.274492	0.270327	0.274298	0.27068	0.373875	0.126415	0.375517	0.124626
EgTAT-3	chr1: 32780305	intron	A	A	A	A	N	A	A	A	A	A	A	N	A	G	A	A	A	A	A	A	A	0.191588	0.446309	0.277498	0.264903	0.180488	0.473565	0.0534644	0.833125	0.243956	0.329283	0.235512	0.346814
EgTAT-3	chr1: 32780324	intron	G	G	N	A	N	G	A	A	A	A	G	N	A	A	A	G	N	G	G	A	G	0.389429	0.135973	0.452986	0.0780656	0.486936	0.0557626	0.45627	0.0756649	.510*	0.0438029	.513*	0.0421033
EgTAT-3	chr1: 32780465	intron	C	C	N	A	N	C	A	A	A	A	C	N	A	A	A	C	N	C	C	A	C	0.389429	0.135973	0.452986	0.0780656	0.486936	0.0557626	0.45627	0.0756649	.510*	0.0438029	.513*	0.0421033
EgTAT-3	chr1: 32780565	intron	C	C	N	N	N	C	N	C	C	N	C	N	N	T	C	C	N	C	C	C	C	0.205139	0.52244	0.325042	0.302589	0.231284	0.469515	0.0931523	0.77339	0.284651	0.369861	0.276428	0.384441
EgTAT-3	chr1: 32780678	CDS	A	T	N	N	N	A	N	A	A	N	T	N	N	A	A	T	N	T	T	A	A	0.147405	0.647552	0.177036	0.582027	0.385656	0.215673	0.395621	0.203027	0.296963	0.348584	0.306139	0.333162
EgTAT-4	chr2: 8970116	UTR	C	C	T	C	C	C	C	C	C	C	C	T	T	C	C	C	C	C	C	C	C	0.153874	0.517171	0.141539	0.551686	0.0668545	0.779444	.467*	0.0379324	0.06572	0.7831	0.0984268	0.679724
EgTAT-4	chr2: 8969948	Intron	T	C	C	T	T	N	C	N	T	T	T	C	C	C	C	C	T	C	C	C	T	.521*	0.0265335	0.213326	0.39536	0.00696785	0.978109	0.254248	0.30863	0.233569	0.350923	0.20024	0.425641
EgTAT-4	chr2: 8969869	Intron	T	C	C	T	T	C	C	T	T	T	T	T	C	C	C	C	T	C	C	C	T	.725**	0.000296962	0.429958	0.0584724	0.154102	0.516545	0.00650126	0.978298	0.43934	0.0526053	0.415647	0.0683601
EgTAT-4	chr2: 8969714	CDS	G	G	G	G	G	G	G	G	G	G	G	A	A	G	G	G	G	G	G	G	G	0.109416	0.646091	0.0612523	0.797541	0.00017834	0.999405	0.17888	0.4505	0.0538342	0.821657	0.0647828	0.786124
EgTAT-4	chr2: 8969482	Intron	T	T	C	T	T	T	T	T	T	T	T	T	C	T	T	T	T	T	T	T	T	0.0898863	0.706274	0.071811	0.763523	0.150239	0.527237	0.304294	0.192092	0.123496	0.603954	0.0930174	0.6965
EgTAT-4	chr2: 8968789	Intron	T	C	C	T	C	T	C	T	C	T	T	T	C	C	C	C	C	C	C	C	C	.605**	0.00469152	0.442936	0.0504798	0.209061	0.376383	0.1954	0.409035	0.437157	0.0539286	0.428285	0.0595688
EgTAT-4	chr2: 8968738	CDS	G	G	G	G	G	G	G	G	G	G	G	G	A	G	G	G	G	G	G	G	G	0.225218	0.339731	0.246426	0.294937	0.0975168	0.682536	0.0999108	0.675146	0.203562	0.389345	0.200123	0.397577
EgTAT-4	chr2: 8968639	CDS	A	A	A	A	A	A	G	A	A	A	A	A	A	G	A	A	A	A	G	G	A	0.348793	0.131757	0.199744	0.39849	0.0278058	0.907362	0.226728	0.336418	0.186723	0.43055	0.194085	0.412259
EgTAT-4	chr2: 8968579	CDS	C	C	C	C	C	C	C	C	C	C	C	C	C	C	C	C	C	C	A	A	C	0.197269	0.404481	0.032359	0.892271	0.146519	0.537629	0.0809416	0.734435	0.0271805	0.909437	0.0193861	0.935345
EgTAT-4	chr2: 8968445	Intron	C	C	C	C	C	C	C	C	C	C	C	C	C	C	C	C	C	T	C	C	C	0.267762	0.253721	0.153529	0.518123	0.266354	0.256322	0.146123	0.53874	0.259005	0.270168	0.256108	0.275754
EgTAT-4	chr2: 8968444	Intron	A	G	G	G	G	A	A	G	G	A	A	G	G	G	G	A	G	A	G	A	G	0.0697329	0.770187	0.0147197	0.950887	0.0270059	0.910017	0.166029	0.484193	0.0376908	0.874646	0.0485318	0.838991
EgTAT-4	chr2: 8968402	Intron	C	C	T	C	C	C	C	C	C	C	C	T	T	C	C	C	C	C	C	C	C	0.153874	0.517171	0.141539	0.551686	0.0668545	0.779444	.467*	0.0379324	0.06572	0.7831	0.0984268	0.679724
EgTAT-4	chr2: 8968399	Intron	C	C	T	C	C	C	C	C	C	C	C	T	T	C	C	C	C	C	C	C	C	0.153874	0.517171	0.141539	0.551686	0.0668545	0.779444	.467*	0.0379324	0.06572	0.7831	0.0984268	0.679724
EgTAT-4	chr2: 8968339	CDS	A	A	A	A	A	A	A	A	A	A	A	A	A	A	A	A	A	G	A	A	A	0.267762	0.253721	0.153529	0.518123	0.266354	0.256322	0.146123	0.53874	0.259005	0.270168	0.256108	0.275754
EgTAT-4	chr2: 8968332	CDS	C	C	C	C	C	C	C	C	C	C	C	C	C	C	C	C	C	T	C	C	C	0.267762	0.253721	0.153529	0.518123	0.266354	0.256322	0.146123	0.53874	0.259005	0.270168	0.256108	0.275754
EgTAT-4	chr2: 8968318	CDS	C	C	C	C	C	C	C	C	C	C	C	C	C	C	C	C	C	T	C	C	C	0.267762	0.253721	0.153529	0.518123	0.266354	0.256322	0.146123	0.53874	0.259005	0.270168	0.256108	0.275754
EgTAT-4	chr2: 8968260	Intron	G	G	G	T	G	G	G	T	G	T	G	T	G	G	G	G	T	G	G	G	G	.567**	0.00915674	0.338307	0.144575	0.127584	0.591936	0.0774344	0.745569	0.347636	0.13313	0.334514	0.14942
EgTAT-4	chr2: 8968219	Intron	C	T	N	T	T	T	T	T	T	C	T	C	C	T	T	T	T	T	T	T	T	0.350171	0.141631	0.254844	0.29237	0.118209	0.629822	0.282287	0.241626	0.249311	0.303332	0.254883	0.292294
EgTAT-4	chr2: 8968126	Intron	T	T	N	G	G	G	G	G	T	T	G	T	N	T	T	T	T	T	G	T	G	0.0122431	0.961545	0.136891	0.588063	0.154105	0.541505	0.302682	0.222135	0.122028	0.629549	0.135931	0.590706
EgTAT-4	chr2: 8968031	Intron	A	A	A	A	A	A	A	A	A	A	A	A	A	A	A	A	A	C	A	A	A	0.267762	0.253721	0.153529	0.518123	0.266354	0.256322	0.146123	0.53874	0.259005	0.270168	0.256108	0.275754
EgTAT-4	chr2: 8968006	Intron	A	A	A	A	A	A	A	A	A	A	A	A	A	A	A	A	A	G	A	A	A	0.267762	0.253721	0.153529	0.518123	0.266354	0.256322	0.146123	0.53874	0.259005	0.270168	0.256108	0.275754
EgTAT-4	chr2: 8967988	Intron	A	A	A	A	A	A	A	A	A	A	A	A	A	A	A	A	A	G	A	A	A	0.267762	0.253721	0.153529	0.518123	0.266354	0.256322	0.146123	0.53874	0.259005	0.270168	0.256108	0.275754
EgTAT-4	chr2: 8967749	Intron	G	G	G	G	G	G	G	G	G	A	A	A	A	G	G	G	G	A	G	G	G	0.253542	0.28076	0.260275	0.267742	0.0621124	0.794756	0.0826526	0.729022	0.20004	0.397776	0.19545	0.408913
EgTAT-4	chr2: 8967379	Intron	T	A	A	A	T	T	A	T	A	T	T	A	A	A	A	A	A	A	A	A	A	0.414845	0.0689492	0.290543	0.213976	0.238087	0.312098	0.170756	0.471656	0.339309	0.143314	0.333913	0.150198
EgTAT-4	chr2: 8967147	Intron	C	T	C	T	T	N	C	C	C	C	C	C	N	T	C	C	T	C	T	N	T	0.379079	0.133459	.580*	0.0146081	.484*	0.0490789	.507*	0.0376814	.557*	0.0200679	.567*	0.0176394
EgTAT-4	chr2: 8967093	Intron	T	T	T	T	T	N	T	T	T	T	T	T	N	T	T	C	T	T	T	N	T	0.0950928	0.716577	0.29497	0.250408	0.2195	0.397285	0.157099	0.54707	0.243546	0.346208	0.242439	0.348473
EgTAT-4	chr2: 8966935	Intron	A	A	G	A	A	G	G	A	G	G	G	A	G	A	G	G	A	G	A	G	A	0.034835	0.88408	0.194833	0.410425	0.249965	0.287832	0.187498	0.428604	0.183708	0.438162	0.188179	0.426897
EgTAT-4	chr2: 8966925	Intron	T	A	A	T	T	T	A	T	A	T	T	T	A	A	A	A	T	A	A	A	T	.476*	0.0339076	0.182855	0.440329	0.0110447	0.96314	0.064444	0.787218	0.207389	0.380297	0.190956	0.41998
EgTAT-4	chr2: 8966912	Intron	G	T	G	G	G	G	T	G	G	G	G	G	G	T	T	T	G	T	T	T	G	.588**	0.00636674	0.277809	0.235652	0.0123689	0.958724	0.156826	0.509065	0.264106	0.260509	0.261765	0.264914
EgTAT-4	chr2: 8966893	Intron	A	A	T	A	A	A	A	A	A	A	A	T	T	A	A	A	A	A	A	A	A	0.153874	0.517171	0.141539	0.551686	0.0668545	0.779444	.467*	0.0379324	0.06572	0.7831	0.0984268	0.679724
EgTAT-4	chr2: 8966725	Intron	T	C	T	T	T	T	N	T	T	T	T	T	T	C	N	T	T	T	T	N	T	0.335869	0.187496	0.288218	0.261925	0.232313	0.369582	0.0201694	0.938756	0.297396	0.246348	0.280355	0.275743
EgTAT-4	chr2: 8966628	Intron	G	A	A	G	G	A	G	G	G	G	A	A	A	A	G	A	G	G	G	G	G	0.0858553	0.718922	0.177589	0.453828	0.27664	0.237711	0.234077	0.320558	0.222957	0.344732	0.192465	0.416247
EgTAT-4	chr2: 8966323	Intron	C	C	T	T	T	T	C	T	T	T	T	T	T	C	T	C	T	C	C	C	T	.530*	0.0162771	0.408659	0.0736215	0.299247	0.199942	0.294378	0.207715	.446*	0.0489379	.444*	0.0498742
EgTAT-4	chr2: 8966219	Intron	C	N	T	T	N	N	C	T	T	C	C	C	T	C	T	C	T	C	T	T	C	0.0147216	0.95528	0.190379	0.464232	0.293198	0.253399	0.224535	0.386267	0.218949	0.3985	0.224049	0.387323
EgTAT-4	chr2: 8966125	Intron	A	N	G	G	N	G	A	G	G	A	A	A	G	N	G	A	N	A	N	G	G	0.159114	0.571113	0.0553466	0.844681	0.156937	0.576458	0.19563	0.484715	0.0121273	0.965785	0.02627	0.925958
EgTAT-4	chr2: 8966045	Intron	C	N	C	C	N	C	C	G	C	C	C	C	C	N	C	C	N	C	G	C	G	0.166754	0.537065	0.253652	0.343163	0.0571037	0.833624	0.268346	0.314944	0.171752	0.524754	0.183143	0.497185
EgTAT-4	chr2: 8966013	Intron	C	N	T	T	N	T	T	T	T	T	C	T	T	N	T	C	N	C	T	T	T	0.117161	0.665653	0.158072	0.558754	0.255534	0.33947	0.231826	0.387621	0.217832	0.417682	0.223763	0.404794
EgTAT-4	chr2: 8965918	CDS	A	A	G	A	N	G	G	N	G	G	A	G	G	N	G	A	N	A	N	G	A	0.185993	0.506893	0.376903	0.16611	0.476605	0.072467	.522*	0.0461826	0.43113	0.108613	0.448787	0.0933472
EgTAT-4	chr2: 8965705	CDS	A	A	G	A	A	N	A	A	G	A	G	A	A	A	G	A	A	A	A	A	A	0.265691	0.27159	.540*	0.0168972	.485*	0.0351313	.480*	0.0373825	.514*	0.0242717	.523*	0.021452
EgTAT-4	chr2: 8965610	Intron	C	A	A	A	C	N	N	N	N	N	N	C	A	C	N	N	A	N	C	N	A	0.243618	0.497603	0.267196	0.455481	0.583582	0.0765422	0.136868	0.706147	0.35314	0.316848	0.33833	0.338961
EgTAT-5	chr3: 15320049	CDS	A	A	G	A	A	A	G	G	A	A	A	A	G	G	G	G	A	G	G	A	N	.481*	0.0370212	0.346744	0.145839	0.0592735	0.809525	0.0379926	0.87728	0.296041	0.218463	0.283464	0.239585
EgTAT-5	chr3: 15320482	Intron	T	N	T	N	N	N	N	T	N	T	T	N	N	T	T	N	T	N	N	N	C	0.422917	0.29651	0.548652	0.159078	0.378489	0.355195	0.496597	0.210637	0.507851	0.198838	0.520995	0.18551
EgTAT-5	chr3: 15320626	Intron	G	N	G	N	N	N	N	G	G	G	G	N	N	G	G	N	G	N	A	N	G	0.335206	0.343722	0.241043	0.502302	0.176423	0.625864	0.384604	0.27247	0.266891	0.456016	0.283699	0.426991
EgTAT-5	chr3: 15320751	Intron	T	T	N	C	N	T	C	C	T	C	N	C	N	T	T	T	T	T	C	T	C	0.41894	0.106278	0.225652	0.400736	0.0327766	0.904085	0.0716328	0.792068	0.214311	0.425431	0.197204	0.464127
EgTAT-5	chr3: 15321599	Intron	C	C	C	C	C	C	C	C	C	C	C	C	C	C	C	C	C	C	C	C	T	0.222486	0.345777	0.3305	0.154668	0.208574	0.377521	0.31755	0.17247	0.287739	0.218632	0.296597	0.204148
EgTAT-5	chr3: 15321600	Intron	C	C	C	C	C	C	C	C	C	C	C	C	C	C	C	C	C	C	C	C	T	0.222486	0.345777	0.3305	0.154668	0.208574	0.377521	0.31755	0.17247	0.287739	0.218632	0.296597	0.204148
EgTAT-5	chr3: 15321607	Intron	T	T	T	T	T	T	T	T	T	T	T	C	T	T	T	T	T	T	T	T	C	0.111401	0.640084	0.000173906	0.999419	0.0808594	0.734696	0.0207682	0.930746	0.00731917	0.975569	0.00530422	0.982293
EgTAT-5	chr3: 15321708	Intron	T	T	T	T	T	T	T	T	T	T	T	N	T	T	T	T	T	T	A	T	T	0.194388	0.425192	0.11775	0.631162	0.0598547	0.807691	0.294707	0.220644	0.125794	0.607851	0.141765	0.562639
EgTAT-5	chr3: 15321804	Intron	T	N	T	N	T	N	N	N	N	N	T	N	N	C	N	N	T	N	C	T	N	0.707025	0.075636	0.646978	0.116269	0.418752	0.349758	0.458628	0.30064	0.640674	0.121064	0.650442	0.113678
EgTAT-5	chr3: 15321959	Intron	T	T	T	T	T	N	N	N	N	T	N	T	T	T	A	N	T	N	A	T	T	0.323412	0.281082	0.132223	0.66676	0.529479	0.0627663	0.0368403	0.904892	0.234172	0.441272	0.216003	0.478465
EgTAT-5	chr3: 15321969	Intron	A	A	A	A	T	N	N	N	N	A	N	A	A	A	A	N	A	N	A	A	A	0.230893	0.447876	0.064362	0.834532	0.0419542	0.891755	0.0870831	0.777267	0.0690006	0.822771	0.0724437	0.814063
EgTAT-5	chr3: 15321970	Intron	G	G	G	G	G	N	N	N	N	G	N	G	G	G	A	N	G	N	A	G	G	0.323412	0.281082	0.132223	0.66676	0.529479	0.0627663	0.0368403	0.904892	0.234172	0.441272	0.216003	0.478465
EgTAT-5	chr3: 15322003	Intron	A	A	A	A	G	N	N	N	G	A	N	A	A	A	A	N	A	N	A	A	A	0.425894	0.128919	0.274378	0.342465	0.0776031	0.792019	0.105611	0.719351	0.27103	0.348623	0.264133	0.361501
EgTAT-5	chr3: 15322214	Intron	C	N	N	N	N	N	N	N	C	C	N	N	N	N	T	N	C	N	C	C	C	0.260693	0.572318	0.351762	0.43908	.795*	0.0324942	0.567308	0.184089	0.479658	0.276052	0.487931	0.266638
EgTAT-5	chr3: 15322266	Intron	T	N	N	N	N	N	N	N	N	C	N	N	N	N	C	N	C	N	C	T	C	0.0137802	0.979331	0.293548	0.572326	0.214146	0.683691	0.436989	0.386241	0.223087	0.67092	0.239923	0.647021
EgTAT-5	chr3: 15322429	Intron	G	N	N	N	N	N	N	N	N	N	N	N	N	N	N	A	A	N	A	G	N	0.463573	0.536427	.961*	0.0387725	.959*	0.0407623	0.941623	0.058377	.981*	0.0194738	.985*	0.0150953
EgTAT-5	chr3: 15322525	Intron	T	T	T	T	T	T	T	G	T	T	T	T	G	G	G	G	G	G	G	T	T	.451*	0.0457075	0.367775	0.110638	0.0131365	0.956164	0.248215	0.291333	0.273182	0.243866	0.277447	0.236288
EgTAT-5	chr3: 15322544	Intron	C	C	C	C	C	C	C	C	C	C	C	C	C	T	C	C	C	T	C	C	C	0.342453	0.139407	0.316137	0.174494	0.326388	0.160177	0.160172	0.499951	0.370884	0.107427	0.362921	0.115788
EgTAT-5	chr3: 15322558	Intron	G	A	A	A	A	A	G	A	A	A	A	A	A	A	A	A	A	A	A	G	A	0.172073	0.468193	0.0315392	0.894986	0.142748	0.548258	0.0344657	0.885301	0.0320459	0.893308	0.027595	0.908062
EgTAT-5	chr3: 15322561	Intron	C	C	C	C	C	T	C	C	C	C	C	C	C	T	C	C	C	T	C	C	C	0.415485	0.0684791	0.423168	0.0630187	0.379668	0.0987182	0.184124	0.437106	.458*	0.0424792	.447*	0.0483083
EgTAT-5	chr3: 15322774	CDS	G	A	G	A	G	A	A	A	A	A	A	G	A	A	A	A	A	A	A	G	A	0.314933	0.176231	0.382607	0.0959238	0.123383	0.604287	.625**	0.0032202	0.293241	0.209558	0.325708	0.161101
EgTAT-5	chr3: 15322828	Intron	G	A	A	G	A	A	A	A	G	A	A	A	A	A	G	G	G	A	A	G	A	0.0828646	0.728352	0.160909	0.497957	0.266229	0.256553	0.0533939	0.823093	0.210755	0.372438	0.194993	0.410031
EgTAT-5	chr3: 15322970	Intron	T	T	A	T	T	N	T	T	N	A	T	A	T	T	T	T	T	T	A	T	T	0.431055	0.0741093	0.398511	0.101412	0.0727574	0.774187	0.353601	0.15001	0.305435	0.217748	0.316475	0.200725
EgTAT-5	chr3: 15322971	Intron	T	T	A	T	T	N	T	T	N	A	T	A	T	T	T	T	T	T	A	T	T	0.431055	0.0741093	0.398511	0.101412	0.0727574	0.774187	0.353601	0.15001	0.305435	0.217748	0.316475	0.200725
EgTAT-5	chr3: 15322984	Intron	C	C	A	C	C	N	A	A	N	A	C	A	A	A	A	C	C	A	A	C	C	0.0109874	0.965486	0.169116	0.502319	0.223837	0.371916	0.294959	0.234743	0.172384	0.493971	0.186503	0.458694
EgTAT-5	chr3: 15323004	Intron	G	G	A	G	G	N	A	A	N	A	G	A	A	A	A	G	G	G	A	G	A	0.0119296	0.962529	0.0802486	0.751597	0.251257	0.314551	0.215205	0.391112	0.158104	0.530932	0.166478	0.509106
EgTAT-5	chr3: 15323127	Intron	T	N	T	C	T	C	T	T	N	C	T	T	T	T	T	T	C	T	T	T	C	0.0699481	0.782704	0.214057	0.393704	0.262844	0.291989	0.416045	0.0859299	0.192739	0.443531	0.215011	0.391549
EgTAT-5	chr3: 15323467	CDS	G	G	G	G	G	G	G	G	G	G	G	G	G	G	G	G	G	G	G	G	A	0.222486	0.345777	0.3305	0.154668	0.208574	0.377521	0.31755	0.17247	0.287739	0.218632	0.296597	0.204148
EgTAT-5	chr3: 15323747	CDS	A	A	A	A	A	A	A	A	A	A	A	A	A	A	A	A	A	A	T	A	A	0.199668	0.398672	0.128377	0.589617	0.0646079	0.786688	0.294324	0.207803	0.135294	0.569547	0.150741	0.525839
EgTAT-5	chr3: 15323869	Intron	A	A	A	A	A	A	A	N	A	A	A	A	A	A	A	A	A	A	C	A	A	0.192935	0.428729	0.120503	0.623146	0.05188	0.832943	0.290966	0.226834	0.125809	0.607806	0.14185	0.562403
EgTAT-5	chr3: 15324236	Intron	G	N	N	G	N	G	N	N	N	N	G	G	A	N	N	N	N	N	A	G	N	0.623458	0.134664	0.612371	0.143812	0.34712	0.445562	0.562627	0.188552	0.596459	0.157471	0.605912	0.149281
EgTAT-5	chr3: 15324237	Intron	G	N	N	G	N	G	N	N	N	N	G	G	A	N	N	N	N	N	A	G	N	0.623458	0.134664	0.612371	0.143812	0.34712	0.445562	0.562627	0.188552	0.596459	0.157471	0.605912	0.149281
EgTAT-5	chr3: 15324412	Intron	T	N	N	T	N	T	N	N	N	N	T	T	A	N	N	N	N	N	A	T	N	0.623458	0.134664	0.612371	0.143812	0.34712	0.445562	0.562627	0.188552	0.596459	0.157471	0.605912	0.149281
EgTAT-5	chr3: 15324414	Intron	A	N	N	A	N	A	N	N	N	N	A	A	G	N	N	N	N	N	G	A	N	0.623458	0.134664	0.612371	0.143812	0.34712	0.445562	0.562627	0.188552	0.596459	0.157471	0.605912	0.149281
EgTAT-5	chr3: 15324430	Intron	T	N	N	T	N	T	N	N	N	N	T	T	C	N	N	N	N	N	C	T	N	0.424637	0.34231	0.501353	0.25168	0.265795	0.564541	0.166531	0.721192	0.453905	0.30629	0.440835	0.322162
EgTAT-5	chr3: 15324523	Intron	G	N	N	G	N	G	N	N	N	N	G	G	A	N	N	N	N	N	N	G	N	0.535129	0.273927	0.582233	0.225337	0.305507	0.555997	0.318024	0.539047	0.541549	0.267088	0.537061	0.271862
EgTAT-5	chr3: 15324533	Intron	C	N	N	C	N	C	N	N	N	N	C	C	T	N	N	N	N	N	N	C	N	0.535129	0.273927	0.582233	0.225337	0.305507	0.555997	0.318024	0.539047	0.541549	0.267088	0.537061	0.271862
EgTAT-5	chr3: 15324661	CDS	C	N	N	T	N	N	N	N	N	N	T	T	T	N	N	N	N	N	N	T	N	0.273423	0.243434	0.30927	0.184559	0.14515	0.541477	0.127028	0.593564	0.263666	0.261333	0.259024	0.270132
EgTAT-6	chr3: 1655429	UTR	C	N	N	C	A	N	C	N	N	C	N	C	C	N	C	C	C	C	C	C	C	0.248934	0.412137	0.092621	0.763454	0.0299518	0.922622	0.204762	0.502184	0.0884398	0.773877	0.0980313	0.750022
EgTAT-6	chr3: 1655382	Intron	G	N	N	G	C	N	G	G	G	G	N	G	G	N	G	G	G	G	G	G	G	0.170807	0.542761	0.0413619	0.883639	0.060025	0.831719	0.152504	0.587408	0.0340171	0.904205	0.0430087	0.879037
EgTAT-6	chr3: 1655143	Intron	A	N	A	A	A	N	A	A	A	A	A	A	A	A	A	A	A	A	G	A	A	0.232748	0.352667	0.156908	0.534084	0.083827	0.740873	0.297414	0.230685	0.165549	0.511506	0.179718	0.475484
EgTAT-6	chr3: 1655033	CDS	T	T	T	T	T	N	C	T	T	T	T	T	T	T	T	T	T	T	T	T	T	0.180241	0.460273	0.148317	0.544531	0.0802063	0.74412	0.235727	0.331282	0.14561	0.551981	0.156155	0.523221
EgTAT-6	chr3: 1655014	Intron	A	A	A	A	A	N	A	A	A	A	A	A	G	A	A	A	A	A	A	A	A	0.241923	0.31835	0.269507	0.264505	0.108387	0.658721	0.104674	0.669771	0.222924	0.358957	0.21863	0.368527
EgTAT-6	chr3: 1654987	Intron	T	T	T	T	T	N	T	T	T	T	T	T	T	T	T	T	T	C	T	T	T	0.285491	0.236096	0.173218	0.47822	0.280039	0.245555	0.151103	0.53691	0.280104	0.245441	0.27627	0.252236
EgTAT-6	chr3: 1654591	Intron	A	A	A	A	A	N	N	A	A	A	A	A	N	A	G	G	N	G	A	A	A	0.429229	0.0970946	0.211677	0.431279	0.0736965	0.786205	0.103832	0.701961	0.162947	0.54653	0.162544	0.547536
EgTAT-6	chr3: 1654581	Intron	T	N	N	G	T	N	N	N	N	N	N	N	N	N	G	G	N	G	G	G	G	0.524575	0.181966	0.168052	0.690785	0.0375651	0.929632	0.291289	0.483941	0.150457	0.722122	0.162098	0.701348
EgTAT-6	chr3: 1654554	Intron	T	N	N	G	N	N	T	N	N	N	T	N	N	N	T	T	N	T	N	N	T	0.64129	0.120591	0.193948	0.676901	0.198225	0.670056	0.15703	0.736692	0.0907693	0.846539	0.0767604	0.870071
EgTAT-6	chr3: 1654489	Intron	G	G	G	G	G	N	G	G	G	G	G	N	N	G	G	G	N	G	N	N	T	0.309073	0.282271	0.440552	0.114884	0.240426	0.407687	0.426868	0.127953	0.367716	0.195843	0.382084	0.177604
EgTAT-6	chr3: 1654475	Intron	A	A	A	A	A	N	G	A	A	A	A	A	N	A	A	A	N	A	A	A	A	0.213343	0.410984	0.194747	0.453846	0.100657	0.700691	0.282793	0.271413	0.183263	0.481397	0.195682	0.451639
EgTAT-6	chr3: 1654227	Intron	A	A	A	A	A	A	A	A	A	A	G	A	A	A	A	A	A	A	A	A	A	0.219437	0.352597	0.282914	0.226797	0.18089	0.445341	0.00129796	0.995667	0.255416	0.277099	0.241246	0.305527
EgTAT-6	chr3: 1654224	Intron	T	T	T	T	T	T	T	T	T	T	T	T	T	G	T	T	T	T	T	T	T	0.203623	0.3892	0.281632	0.229001	0.182917	0.440171	0.0743535	0.75539	0.251514	0.284757	0.243451	0.300991
EgTAT-6	chr3: 1654217	Intron	T	T	T	T	T	T	T	T	T	T	T	T	C	T	T	T	T	T	T	T	T	0.225218	0.339731	0.246426	0.294937	0.0975168	0.682536	0.0999108	0.675146	0.203562	0.389345	0.200123	0.397577
EgTAT-6	chr3: 1653536	Intron	T	A	A	A	A	T	A	A	A	A	A	A	A	A	A	A	T	A	A	A	A	0.251038	0.2857	0.357825	0.121379	0.254797	0.278305	0.305614	0.190074	0.328009	0.157989	0.333715	0.150454
EgTAT-6	chr3: 1652999	Intron	G	G	A	A	G	A	G	G	G	A	G	A	A	G	A	A	A	G	A	A	G	0.0259079	0.913662	0.0793862	0.739367	0.117497	0.62177	0.114722	0.630082	0.0933048	0.695606	0.0970931	0.683847
EgTAT-6	chr3: 1652666	Intron	G	T	T	T	T	G	T	T	G	T	T	T	G	T	T	T	G	T	T	T	T	0.115032	0.629152	0.235957	0.316575	0.160437	0.499234	0.239646	0.308845	0.198773	0.400834	0.206466	0.382469
EgTAT-6	chr3: 1652659	Intron	A	A	A	G	G	G	G	A	G	G	G	G	G	A	G	G	G	A	G	G	G	0.161979	0.495065	0.107422	0.652148	0.204334	0.38751	0.315209	0.175832	0.182703	0.440715	0.148114	0.533162
EgTAT-6	chr3: 1652652	Intron	A	A	A	A	A	A	A	A	A	A	A	C	A	A	A	A	A	A	A	A	A	0.375829	0.102458	0.330739	0.154352	0.0972713	0.683296	0.346138	0.134924	0.277664	0.235906	0.289296	0.216039
EgTAT-6	chr3: 1652623	Intron	A	A	A	A	A	A	A	A	A	C	A	A	A	C	A	A	A	A	A	A	A	0.143718	0.545514	0.0158255	0.947202	0.0190314	0.936525	0.00649845	0.978308	0.0547861	0.818553	0.0512587	0.830067
EgTAT-6	chr3: 1652315	Intron	T	T	C	C	T	C	T	T	T	C	T	T	C	C	C	C	C	T	C	C	T	0.227942	0.333767	0.188885	0.425133	0.00524964	0.982476	0.0694894	0.770969	0.138521	0.560287	0.136296	0.566664
EgTAT-6	chr3: 1652037	Intron	G	A	G	G	A	G	A	G	A	A	A	A	N	G	G	G	G	G	G	N	A	0.389313	0.110291	0.317954	0.198512	0.134255	0.595337	0.0707407	0.780298	0.292884	0.238207	0.282362	0.256271
EgTAT-6	chr3: 1649423	Intron	G	T	G	G	T	G	T	T	G	T	T	T	G	T	G	G	G	T	G	G	T	0.156262	0.510609	0.0640895	0.788363	0.0503928	0.832898	0.03004	0.899953	0.0441804	0.85327	0.0440801	0.853599
EgTAT-6	chr3: 1648885	Intron	A	G	A	A	A	A	A	A	N	A	A	A	A	A	A	A	A	A	G	A	A	0.276297	0.252188	0.168449	0.4906	0.132323	0.58919	0.157246	0.520284	0.203707	0.402885	0.204612	0.400754
EgTAT-6	chr3: 1648836	Intron	G	G	G	G	G	G	T	G	N	G	G	G	N	G	G	G	G	G	N	G	G	0.190731	0.463389	0.146624	0.574423	0.071904	0.7839	0.263982	0.305915	0.142161	0.586252	0.15507	0.552324
EgTAT-6	chr3: 1648815	Intron	G	G	G	N	G	N	G	G	N	G	N	G	N	N	G	G	G	T	G	G	G	0.321052	0.263044	0.206449	0.478865	0.314264	0.27384	0.179093	0.540132	0.323481	0.259243	0.317221	0.269104
EgTAT-6	chr3: 1648813	Intron	C	C	C	N	C	N	C	C	N	C	N	C	N	N	C	C	C	T	C	C	C	0.321052	0.263044	0.206449	0.478865	0.314264	0.27384	0.179093	0.540132	0.323481	0.259243	0.317221	0.269104
EgTAT-6	chr3: 1648789	Intron	C	C	C	N	C	N	C	C	N	C	N	C	N	N	C	C	C	T	C	C	C	0.321052	0.263044	0.206449	0.478865	0.314264	0.27384	0.179093	0.540132	0.323481	0.259243	0.317221	0.269104
EgTAT-6	chr3: 1648774	Intron	A	N	A	N	A	N	A	A	N	A	N	A	N	N	A	A	A	A	A	T	A	0.0939505	0.760148	0.199207	0.514099	0.262373	0.38649	0.169418	0.580042	0.186088	0.542723	0.187965	0.538587
EgTAT-6	chr3: 1648667	Intron	A	A	A	A	A	A	G	A	N	A	A	A	G	N	A	A	A	A	A	A	A	0.29803	0.229675	0.298452	0.228985	0.128204	0.612172	0.242295	0.332691	0.258469	0.300391	0.263069	0.291562
EgTAT-6	chr3: 1648561	CDS	A	A	A	A	A	A	C	A	N	A	A	A	A	N	A	A	A	A	A	A	A	0.171421	0.496423	0.1406	0.577892	0.0736537	0.771475	0.232002	0.354258	0.136766	0.588408	0.147818	0.558314
EgTAT-6	chr3: 1648304	Intron	C	C	G	G	C	G	C	C	N	C	C	G	G	N	G	G	G	C	G	G	C	0.129225	0.609318	0.0549812	0.828456	0.0203998	0.935964	0.0930098	0.713563	0.0460825	0.855919	0.0355975	0.888479
EgTAT-6	chr3: 1648188	Intron	A	A	A	A	A	A	G	A	N	A	A	A	A	N	A	A	A	A	A	A	A	0.171421	0.496423	0.1406	0.577892	0.0736537	0.771475	0.232002	0.354258	0.136766	0.588408	0.147818	0.558314
EgTAT-6	chr3: 1647981	Intron	C	T	T	T	T	T	C	C	C	C	C	C	T	N	T	T	T	C	T	T	C	0.39574	0.0935106	0.325186	0.174308	0.139552	0.568815	0.010412	0.966256	0.302182	0.208606	0.285761	0.235633
EgTAT-6	chr3: 1647598	Intron	C	C	C	G	C	C	C	C	C	G	C	G	G	C	G	C	G	G	G	G	G	0.114953	0.629387	0.0252959	0.915694	0.122838	0.6059	0.212137	0.36924	0.0360055	0.880211	0.0175154	0.941573
EgTAT-6	chr3: 1647253	CDS	A	A	A	N	A	A	A	A	A	A	G	A	A	A	A	A	A	A	A	A	A	0.239975	0.322383	0.28802	0.231788	0.174998	0.473637	0.0107134	0.96528	0.25697	0.288223	0.241944	0.318306
EgTAT-6	chr3: 1647187	CDS	A	G	G	N	G	G	G	G	G	G	N	G	G	G	G	N	A	G	G	G	G	0.120066	0.646232	0.24734	0.338509	0.199649	0.442335	0.371379	0.142186	0.221286	0.393357	0.2378	0.358056
EgTAT-6	chr3: 1647124	Intron	A	A	T	N	A	A	A	T	A	A	N	A	A	T	A	N	A	A	A	A	A	0.138071	0.59718	0.0554828	0.832498	0.0268154	0.918631	0.411035	0.101204	0.0462179	0.860184	0.0761859	0.771343
EgTAT-6	chr3: 1646813	Intron	T	T	T	C	T	N	T	T	T	C	T	T	C	T	C	C	C	T	C	C	T	0.137553	0.574419	0.0692194	0.77827	0.174837	0.474051	0.25266	0.296668	0.018769	0.939209	0.00243757	0.992098
EgTAT-6	chr3: 1646676	Intron	C	T	T	C	T	C	T	T	T	T	T	T	C	T	C	C	C	C	C	C	T	.476*	0.0337202	0.330339	0.154882	0.0855351	0.71993	0.356851	0.122469	0.299731	0.19918	0.310983	0.182012
EgTAT-7	chr3: 37745436	Intron	A	A	A	A	A	N	N	A	G	A	A	A	A	A	A	G	A	A	N	A	A	0.182295	0.483757	0.00395532	0.98798	0.0665983	0.799528	0.114628	0.661334	0.0157454	0.952173	0.00626945	0.980948
EgTAT-7	chr3: 37745502	Intron	G	N	C	G	G	N	N	G	G	G	G	G	G	G	G	G	G	G	N	G	G	0.0594287	0.826943	0.11636	0.667815	0.142257	0.599196	.533*	0.0334026	0.00873167	0.974397	0.0327146	0.904266
EgTAT-7	chr3: 37745565	Intron	T	T	C	C	T	T	T	C	T	T	T	C	T	T	T	C	T	T	T	T	T	.454*	0.0441073	0.251876	0.284041	0.0470278	0.843921	0.399631	0.0808596	0.200773	0.396014	0.220809	0.349519
EgTAT-7	chr3: 37745715	Intron	A	A	T	N	A	A	A	T	A	A	A	T	A	A	A	A	A	A	A	A	A	.478*	0.03834	0.423152	0.0710496	0.153137	0.531381	.682**	0.0013064	0.362749	0.126915	0.394917	0.0942568
EgTAT-7	chr3: 37745852	Intron	C	C	T	C	C	C	C	C	C	C	C	C	C	C	C	C	C	C	C	C	C	0.10149	0.670285	0.147579	0.534659	0.109286	0.646486	.519*	0.0190956	0.0335703	0.888263	0.072085	0.762645
EgTAT-7	chr3: 37745918	Intron	T	T	A	T	T	T	T	T	T	T	T	T	T	T	T	T	T	T	T	T	T	0.10149	0.670285	0.147579	0.534659	0.109286	0.646486	.519*	0.0190956	0.0335703	0.888263	0.072085	0.762645
EgTAT-7	chr3: 37745931	Intron	T	T	A	T	T	T	T	T	T	T	T	T	T	T	T	T	T	T	T	T	T	0.10149	0.670285	0.147579	0.534659	0.109286	0.646486	.519*	0.0190956	0.0335703	0.888263	0.072085	0.762645
EgTAT-7	chr3: 37746042	Intron	T	G	T	T	T	G	G	T	G	T	G	T	G	G	G	G	G	G	G	G	G	.731**	0.000252772	.526*	0.0173144	0.139984	0.55611	.528*	0.0165988	.471*	0.0359718	.486*	0.0296629
EgTAT-7	chr3: 37746193	Intron	G	G	A	G	G	G	G	G	G	G	G	G	G	G	G	G	G	G	G	G	G	0.10149	0.670285	0.147579	0.534659	0.109286	0.646486	.519*	0.0190956	0.0335703	0.888263	0.072085	0.762645
EgTAT-7	chr3: 37746206	Intron	T	C	C	C	C	T	C	C	C	C	T	T	C	C	C	C	C	C	C	C	C	0.235565	0.317404	0.216995	0.358115	0.064333	0.787576	0.160926	0.497909	0.179368	0.449244	0.18201	0.442481
EgTAT-7	chr3: 37746260	Intron	A	A	G	G	G	G	A	G	A	A	G	G	A	A	A	A	A	A	A	A	A	.523*	0.0179066	0.377642	0.10068	0.0426553	0.858285	0.440167	0.0521103	0.31075	0.182357	0.327885	0.158156
EgTAT-7	chr3: 37746283	Intron	T	T	C	T	T	T	T	T	T	T	T	T	T	T	T	T	T	T	T	T	T	0.10149	0.670285	0.147579	0.534659	0.109286	0.646486	.519*	0.0190956	0.0335703	0.888263	0.072085	0.762645
EgTAT-7	chr3: 37746423	Intron	T	T	A	N	A	N	T	A	T	T	N	T	T	T	T	T	T	T	A	T	T	0.226126	0.382822	0.175747	0.49986	0.027085	0.917815	0.295699	0.249183	0.141249	0.58868	0.156568	0.548443
EgTAT-7	chr3: 37746851	Intron	A	G	G	A	A	A	G	A	A	A	G	G	G	G	G	G	A	G	G	G	G	.490*	0.0281416	0.201122	0.395175	0.0499945	0.834202	0.0427848	0.857859	0.236835	0.314726	0.220467	0.350284
EgTAT-7	chr3: 37747047	UTR	T	T	C	T	T	T	T	T	T	T	T	T	T	T	T	T	T	T	T	T	T	0.10149	0.670285	0.147579	0.534659	0.109286	0.646486	.519*	0.0190956	0.0335703	0.888263	0.072085	0.762645
EgTAT-7	chr3: 37747103	CDS	G	G	A	G	G	G	G	G	G	G	G	G	G	G	G	G	G	G	G	G	G	0.10149	0.670285	0.147579	0.534659	0.109286	0.646486	.519*	0.0190956	0.0335703	0.888263	0.072085	0.762645
EgTAT-7	chr3: 37747163	Intron	T	T	C	T	T	T	T	T	T	T	T	T	T	T	T	T	T	T	T	T	T	0.10149	0.670285	0.147579	0.534659	0.109286	0.646486	.519*	0.0190956	0.0335703	0.888263	0.072085	0.762645
EgTAT-7	chr3: 37747267	Intron	T	T	C	T	T	N	T	T	T	T	T	T	T	T	T	T	T	T	T	T	T	0.0926514	0.705985	0.138885	0.570681	0.120353	0.623582	.517*	0.0234343	0.0216375	0.929938	0.0616258	0.802106
EgTAT-7	chr3: 37747291	Intron	G	G	A	G	G	N	G	G	G	G	G	G	G	G	G	G	G	G	G	G	G	0.0926514	0.705985	0.138885	0.570681	0.120353	0.623582	.517*	0.0234343	0.0216375	0.929938	0.0616258	0.802106
EgTAT-7	chr3: 37747503	Intron	T	T	C	C	C	T	T	C	T	T	T	T	T	T	T	T	T	T	C	T	T	0.413661	0.0698259	0.256602	0.274796	0.00656546	0.978084	0.38121	0.0972445	0.210428	0.373198	0.228502	0.332548
EgTAT-7	chr3: 37747587	Intron	C	C	A	C	C	C	C	C	C	C	C	C	C	C	C	C	C	C	C	C	C	0.10149	0.670285	0.147579	0.534659	0.109286	0.646486	.519*	0.0190956	0.0335703	0.888263	0.072085	0.762645
EgTAT-7	chr3: 37747614	Intron	C	C	C	T	T	C	C	T	C	C	T	T	C	C	C	T	C	C	N	C	C	.555*	0.0136544	0.313446	0.191298	0.0715912	0.770862	0.140966	0.564867	0.306975	0.201119	0.301326	0.209962
EgTAT-7	chr3: 37747705	Intron	T	C	T	T	T	T	T	C	T	T	T	T	T	T	T	C	T	T	N	T	T	0.0201196	0.934843	0.0445546	0.856279	0.106444	0.664496	0.226414	0.351286	0.0733266	0.765454	0.08648	0.724818
EgTAT-7	chr3: 37747776	Intron	C	C	A	C	C	C	C	C	C	C	C	C	C	C	C	C	C	C	C	C	C	0.10149	0.670285	0.147579	0.534659	0.109286	0.646486	.519*	0.0190956	0.0335703	0.888263	0.072085	0.762645
EgTAT-7	chr3: 37747811	Intron	C	C	A	C	C	C	C	C	C	C	C	C	C	C	C	C	C	C	C	C	C	0.10149	0.670285	0.147579	0.534659	0.109286	0.646486	.519*	0.0190956	0.0335703	0.888263	0.072085	0.762645
EgTAT-7	chr3: 37747979	CDS	G	C	C	G	G	G	G	G	G	G	G	G	G	G	G	G	G	G	G	G	G	0.0657701	0.782938	0.0171795	0.942692	0.174585	0.461624	0.42825	0.0595919	0.0938858	0.693798	0.0553936	0.816574
EgTAT-7	chr3: 37748296	CDS	T	T	C	T	T	T	T	T	T	T	T	T	T	T	T	T	T	T	T	T	T	0.10149	0.670285	0.147579	0.534659	0.109286	0.646486	.519*	0.0190956	0.0335703	0.888263	0.072085	0.762645
EgTAT-7	chr3: 37748428	Intron	T	C	N	T	T	C	C	T	C	T	C	T	C	C	C	C	T	C	C	C	C	.533*	0.0187529	0.306313	0.202143	0.0253523	0.917946	0.279118	0.247177	0.275737	0.253189	0.279697	0.246157
EgTAT-7	chr3: 37748816	Intron	G	A	N	G	G	A	A	G	A	A	G	G	A	A	A	G	A	A	A	A	A	.593**	0.00750431	0.356678	0.133876	0.0650442	0.791354	0.302065	0.208791	0.329991	0.16766	0.332598	0.164126
EgTAT-7	chr3: 37749213	Intron	C	C	A	C	C	C	C	C	C	C	C	C	C	C	C	C	C	C	C	C	C	0.10149	0.670285	0.147579	0.534659	0.109286	0.646486	.519*	0.0190956	0.0335703	0.888263	0.072085	0.762645
EgTAT-7	chr3: 37749316	Intron	A	A	G	A	A	A	A	A	A	A	A	A	A	A	A	A	A	A	A	A	A	0.10149	0.670285	0.147579	0.534659	0.109286	0.646486	.519*	0.0190956	0.0335703	0.888263	0.072085	0.762645
EgTAT-7	chr3: 37749498	Intron	T	T	C	T	T	T	T	T	T	T	T	T	T	T	T	T	T	T	T	T	T	0.10149	0.670285	0.147579	0.534659	0.109286	0.646486	.519*	0.0190956	0.0335703	0.888263	0.072085	0.762645
EgTAT-7	chr3: 37749584	Intron	T	T	C	T	T	T	T	T	T	T	T	T	T	T	T	T	T	T	T	T	T	0.10149	0.670285	0.147579	0.534659	0.109286	0.646486	.519*	0.0190956	0.0335703	0.888263	0.072085	0.762645
EgTAT-7	chr3: 37749605	Intron	T	T	C	T	T	T	T	T	T	T	T	T	T	T	T	T	T	T	T	T	T	0.10149	0.670285	0.147579	0.534659	0.109286	0.646486	.519*	0.0190956	0.0335703	0.888263	0.072085	0.762645
EgTAT-7	chr3: 37749736	CDS	A	A	G	A	A	A	A	A	A	A	A	A	A	A	A	A	A	A	A	A	A	0.10149	0.670285	0.147579	0.534659	0.109286	0.646486	.519*	0.0190956	0.0335703	0.888263	0.072085	0.762645
EgTAT-7	chr3: 37749874	Intron	G	A	A	G	A	N	A	N	N	N	N	A	A	A	A	A	G	A	A	A	A	0.250867	0.367133	0.0468386	0.868348	0.209862	0.452833	0.365607	0.180211	0.0675618	0.810922	0.0976999	0.729047
EgTAT-7	chr3: 37749879	Intron	C	T	T	C	C	N	T	N	N	N	N	C	T	T	T	T	C	T	T	T	T	.734**	0.00185578	0.325006	0.237216	0.0598737	0.832137	0.00943693	0.973373	0.287689	0.29846	0.267438	0.33523
EgTAT-7	chr3: 37750085	Intron	G	C	C	N	N	G	G	G	N	G	G	N	G	G	G	C	N	G	N	G	G	0.0212966	0.942393	0.105517	0.719593	0.323117	0.259811	0.297459	0.301677	0.199083	0.495029	0.168135	0.565586
EgTAT-7	chr3: 37750279	Intron	G	C	G	G	G	G	C	G	N	G	G	G	C	C	C	C	C	C	N	C	C	.817**	3.49034e-05	.591**	0.00977773	0.160331	0.525086	0.452789	0.0591773	.524*	0.0256296	.530*	0.0236626
EgTAT-7	chr3: 37750594	CDS	T	T	C	T	T	T	T	T	T	T	T	T	T	T	T	T	T	T	T	T	T	0.10149	0.670285	0.147579	0.534659	0.109286	0.646486	.519*	0.0190956	0.0335703	0.888263	0.072085	0.762645
EgTAT-7	chr3: 37750599	CDS	G	G	C	G	G	G	G	G	G	G	G	G	G	G	G	G	G	G	G	G	G	0.10149	0.670285	0.147579	0.534659	0.109286	0.646486	.519*	0.0190956	0.0335703	0.888263	0.072085	0.762645
EgTAT-7	chr3: 37750851	Intron	G	N	A	A	A	G	G	N	G	G	G	A	G	G	G	N	G	G	A	G	G	0.376951	0.135833	0.233264	0.36757	0.155409	0.551445	0.297059	0.246911	0.125004	0.63263	0.141732	0.587394
EgTAT-7	chr3: 37750891	Intron	A	N	A	A	A	A	A	N	A	A	A	A	A	A	A	N	A	A	C	A	A	0.211368	0.415431	0.148008	0.570776	0.0731486	0.780245	0.299366	0.243083	0.152798	0.558231	0.168153	0.518849
EgTAT-7	chr3: 37750900	Intron	T	N	C	C	C	T	T	N	T	T	T	C	T	T	T	N	T	T	C	T	T	0.376951	0.135833	0.233264	0.36757	0.155409	0.551445	0.297059	0.246911	0.125004	0.63263	0.141732	0.587394
EgTAT-7	chr3: 37751172	Intron	T	T	A	T	T	T	T	T	T	T	T	T	T	T	T	T	T	T	T	T	T	0.10149	0.670285	0.147579	0.534659	0.109286	0.646486	.519*	0.0190956	0.0335703	0.888263	0.072085	0.762645
EgTAT-7	chr3: 37751173	Intron	T	T	A	T	T	T	T	T	T	T	T	T	T	T	T	T	T	T	T	T	T	0.10149	0.670285	0.147579	0.534659	0.109286	0.646486	.519*	0.0190956	0.0335703	0.888263	0.072085	0.762645
EgTAT-7	chr3: 37751174	Intron	T	T	A	T	T	T	T	T	T	T	T	T	T	T	T	T	T	T	T	T	T	0.10149	0.670285	0.147579	0.534659	0.109286	0.646486	.519*	0.0190956	0.0335703	0.888263	0.072085	0.762645
EgTAT-7	chr3: 37751213	Intron	T	T	C	T	T	T	T	T	T	T	T	T	T	T	T	T	T	T	T	T	T	0.10149	0.670285	0.147579	0.534659	0.109286	0.646486	.519*	0.0190956	0.0335703	0.888263	0.072085	0.762645
EgTAT-7	chr3: 37751808	CDS	G	A	G	G	G	A	A	G	A	A	G	G	A	A	A	A	A	A	A	A	A	.644**	0.00217314	.516*	0.019908	0.126561	0.594933	.497*	0.0258742	0.437207	0.0538978	.452*	0.0455337
EgTAT-7	chr3: 37751835	CDS	T	G	G	T	T	G	G	T	G	G	G	T	G	G	G	G	G	G	G	G	G	.563**	0.00972819	0.3564	0.122977	0.10598	0.656541	0.287149	0.21962	0.343426	0.138213	0.346852	0.134066
EgTAT-7	chr3: 37751878	CDS	T	G	G	T	T	G	G	T	G	G	G	T	G	G	G	G	G	G	G	G	G	.563**	0.00972819	0.3564	0.122977	0.10598	0.656541	0.287149	0.21962	0.343426	0.138213	0.346852	0.134066
EgTAT-7	chr3: 37751938	Intron	G	G	G	G	G	A	A	G	A	A	A	G	A	A	A	A	A	A	A	A	A	.448*	0.0473264	0.322338	0.165733	0.0217857	0.927361	.531*	0.0159947	0.238304	0.311644	0.266494	0.256062
EgTAT-7	chr3: 37752005	Intron	T	A	A	A	A	A	T	A	A	A	A	A	T	T	T	A	T	T	N	T	T	.711**	0.000637481	0.45085	0.052706	0.0369138	0.880741	0.406152	0.0844425	0.386429	0.102204	0.396523	0.0928049
EgTAT-7	chr3: 37752136	Intron	G	G	G	G	G	N	C	G	C	C	G	G	C	C	C	G	N	C	C	C	C	0.454034	0.0583965	0.243372	0.330479	0.108666	0.667773	0.383322	0.116364	0.168923	0.502814	0.189524	0.451316
EgTAT-7	chr3: 37752211	Intron	T	C	C	T	T	C	C	T	C	C	C	T	C	C	C	C	C	C	N	C	C	.555*	0.0136427	0.346814	0.145753	0.0994315	0.685482	0.266893	0.269346	0.333149	0.163387	0.335585	0.16014
EgTAT-7	chr3: 37752255	Intron	A	A	A	A	A	A	G	A	A	A	A	A	G	G	G	A	G	G	N	G	G	.711**	0.000637481	0.45085	0.052706	0.0369138	0.880741	0.406152	0.0844425	0.386429	0.102204	0.396523	0.0928049
EgTAT-7	chr3: 37752265	Intron	A	A	A	A	A	A	T	A	A	A	A	A	T	T	T	A	T	T	N	T	T	.711**	0.000637481	0.45085	0.052706	0.0369138	0.880741	0.406152	0.0844425	0.386429	0.102204	0.396523	0.0928049
EgTAT-7	chr3: 37752345	Intron	A	A	T	T	T	A	A	T	A	A	A	T	A	A	A	A	A	A	T	A	A	.445*	0.049373	0.320223	0.168686	0.00980374	0.967279	0.35739	0.121865	0.251387	0.285007	0.265349	0.258188	A
EgTAT-7	chr3: 37752369	Intron	G	A	G	A	A	A	G	A	A	G	A	A	G	G	G	A	A	G	A	G	G	0.357406	0.121847	0.108555	0.648704	0.0979825	0.681096	0.0834672	0.726449	0.0944703	0.691981	0.0827768	0.72863	A
EgTAT-8	chr4: 37962558	UTR	T	A	A	T	A	T	A	T	T	A	A	A	T	A	A	A	A	T	A	A	A	0.0677722	0.776489	0.0379441	0.87381	0.122598	0.606607	0.0783154	0.742768	0.0538108	0.821733	0.0569334	0.811561
EgTAT-8	chr4: 37962569	UTR	T	C	C	T	C	T	C	T	T	C	C	C	T	C	C	C	C	T	C	C	C	0.0677722	0.776489	0.0379441	0.87381	0.122598	0.606607	0.0783154	0.742768	0.0538108	0.821733	0.0569334	0.811561
EgTAT-8	chr4: 37962571	UTR	T	C	C	T	C	T	C	T	T	C	C	C	T	C	C	C	C	T	C	C	C	0.0677722	0.776489	0.0379441	0.87381	0.122598	0.606607	0.0783154	0.742768	0.0538108	0.821733	0.0569334	0.811561
EgTAT-8	chr4: 37962711	CDS	G	G	G	G	G	G	A	G	A	A	A	G	G	A	A	A	A	G	A	G	A	0.0735918	0.757824	0.0839447	0.724942	0.137806	0.562333	0.423765	0.0626082	0.0122076	0.959261	0.0214404	0.92851
EgTAT-8	chr4: 37962977	Intron	A	A	A	G	A	G	A	G	A	A	A	A	G	A	A	A	A	G	A	A	A	0.109297	0.646453	0.194129	0.412151	0.207151	0.380856	0.123529	0.603857	0.203038	0.390594	0.201459	0.394369
EgTAT-8	chr4: 37963393	Intron	G	G	G	G	G	G	G	N	G	G	G	A	G	A	G	G	G	G	G	G	G	0.148222	0.544791	0.0520036	0.83255	0.0423914	0.863192	0.22534	0.353635	0.0419174	0.864709	0.0573143	0.815716
EgTAT-8	chr4: 37963421	Intron	T	N	N	A	T	A	T	N	N	T	T	N	A	A	T	T	N	A	T	N	T	0.290384	0.33582	0.398417	0.177527	0.467001	0.107637	0.143833	0.639217	0.465402	0.10901	0.45336	0.119732
EgTAT-8	chr4: 37963507	Intron	T	T	T	G	N	G	T	G	T	T	T	N	G	N	T	T	G	G	T	T	T	0.128827	0.622175	0.319895	0.210676	0.318227	0.2132	0.241634	0.350126	0.312643	0.221786	0.314812	0.218424
EgTAT-8	chr4: 37963702	CDS	G	A	A	G	G	G	A	G	A	A	A	A	G	A	A	A	A	G	A	G	A	0.0532174	0.823669	0.0739345	0.756729	0.0790979	0.740282	0.0167074	0.944264	0.0806207	0.735452	0.0748734	0.753731
EgTAT-8	chr4: 37963811	Intron	T	N	C	T	T	T	T	T	T	T	T	N	T	N	T	T	N	T	T	T	T	0.105081	0.698531	0.149249	0.58117	0.141853	0.600245	.597*	0.0147007	0.0133083	0.960986	0.0583954	0.829911
EgTAT-8	chr4: 37963841	Intron	T	N	C	T	T	T	T	T	T	T	T	N	T	N	T	T	N	T	T	T	T	0.105081	0.698531	0.149249	0.58117	0.141853	0.600245	.597*	0.0147007	0.0133083	0.960986	0.0583954	0.829911
EgTAT-8	chr4: 37963844	Intron	T	N	C	T	T	T	T	T	T	T	T	N	T	N	T	T	N	T	T	T	T	0.105081	0.698531	0.149249	0.58117	0.141853	0.600245	.597*	0.0147007	0.0133083	0.960986	0.0583954	0.829911
EgTAT-8	chr4: 37963845	Intron	T	N	C	T	T	T	T	T	T	T	T	N	T	N	T	T	N	T	T	T	T	0.105081	0.698531	0.149249	0.58117	0.141853	0.600245	.597*	0.0147007	0.0133083	0.960986	0.0583954	0.829911
EgTAT-8	chr4: 37963862	Intron	G	N	G	G	G	G	A	G	A	A	A	N	G	N	A	A	N	G	A	N	A	0.0285172	0.919642	0.148624	0.59706	0.33408	0.223609	0.270604	0.329318	0.228936	0.4118	0.196453	0.482844
EgTAT-8	chr4: 37963870	Intron	A	N	T	A	A	A	A	A	A	A	A	N	A	N	A	A	N	A	A	N	A	0.0995045	0.724221	0.164168	0.558783	0.12938	0.645836	.626*	0.0125352	0.0251154	0.929205	0.0715503	0.799962
EgTAT-8	chr4: 37963872	Intron	T	T	C	T	T	T	T	T	T	T	T	N	T	T	T	T	T	T	T	T	T	0.131046	0.59282	0.175067	0.47346	0.104808	0.669371	.573*	0.0103073	0.0502261	0.838201	0.0913379	0.70998
EgTAT-8	chr4: 37963899	Intron	C	G	G	G	G	G	G	C	G	G	G	N	G	C	G	G	G	G	G	G	G	0.0597836	0.807915	0.0376224	0.878468	0.0812154	0.741005	0.170338	0.485676	0.0413136	0.866641	0.0521677	0.832029
EgTAT-8	chr4: 37964278	CDS	T	C	C	C	C	C	T	C	C	T	T	T	C	T	T	T	C	C	T	C	T	0.00719675	0.975977	0.0291987	0.902742	0.191705	0.418125	0.160915	0.497939	0.0997565	0.675621	0.0817347	0.731925
EgTAT-8	chr4: 37964614	CDS	G	G	G	G	G	G	C	G	G	G	G	G	C	G	G	G	G	G	G	G	G	0.283477	0.225835	0.273108	0.244	0.121551	0.609706	0.239929	0.308257	0.241308	0.3054	0.246688	0.294407
EgTAT-8	chr4: 37964615	CDS	C	C	C	C	C	C	C	C	C	C	C	C	G	C	C	C	C	C	C	C	C	0.225218	0.339731	0.246426	0.294937	0.0975168	0.682536	0.0999108	0.675146	0.203562	0.389345	0.200123	0.397577
EgTAT-8	chr4: 37964621	CDS	T	T	T	T	T	T	C	T	T	T	T	T	T	T	T	T	T	T	T	T	T	0.164987	0.48698	0.129505	0.586322	0.0697981	0.769978	0.23035	0.328545	0.128597	0.588974	0.139442	0.557656
EgTAT-8	chr4: 37964641	CDS	T	T	T	T	T	T	C	T	T	T	T	T	T	T	T	T	T	T	T	T	T	0.164987	0.48698	0.129505	0.586322	0.0697981	0.769978	0.23035	0.328545	0.128597	0.588974	0.139442	0.557656
EgTAT-8	chr4: 37964704	CDS	A	A	A	A	A	G	A	A	A	A	A	A	A	A	A	A	A	A	A	A	A	0.209328	0.37576	0.258139	0.271832	0.172761	0.466389	0.0811848	0.733665	0.239212	0.309749	0.232346	0.324254
EgTAT-8	chr4: 37964710	CDS	A	A	A	A	A	G	A	A	A	A	A	A	A	A	A	A	A	A	A	A	A	0.209328	0.37576	0.258139	0.271832	0.172761	0.466389	0.0811848	0.733665	0.239212	0.309749	0.232346	0.324254
EgTAT-8	chr4: 37964732	CDS	T	T	T	T	T	C	T	T	T	T	T	T	C	T	T	T	T	T	T	T	T	0.31569	0.175137	0.366558	0.111913	0.196352	0.406711	0.131563	0.580335	0.321668	0.166665	0.314181	0.177322
EgTAT-8	chr4: 37964734	CDS	G	G	G	G	G	A	G	G	G	G	G	G	A	G	G	G	G	G	G	G	G	0.31569	0.175137	0.366558	0.111913	0.196352	0.406711	0.131563	0.580335	0.321668	0.166665	0.314181	0.177322
EgTAT-8	chr4: 37964770	CDS	G	G	G	G	G	N	G	G	G	G	G	G	C	G	G	G	G	G	G	G	G	0.241923	0.31835	0.269507	0.264505	0.108387	0.658721	0.104674	0.669771	0.222924	0.358957	0.21863	0.368527
EgTAT-8	chr4: 37964771	CDS	G	G	G	G	G	N	G	G	G	G	G	G	A	G	G	G	G	G	G	G	G	0.241923	0.31835	0.269507	0.264505	0.108387	0.658721	0.104674	0.669771	0.222924	0.358957	0.21863	0.368527
EgTAT-8	chr4: 37964772	CDS	T	T	T	T	T	N	T	T	T	T	T	T	C	T	T	T	T	T	T	T	T	0.241923	0.31835	0.269507	0.264505	0.108387	0.658721	0.104674	0.669771	0.222924	0.358957	0.21863	0.368527
EgTAT-8	chr4: 37964775	CDS	G	G	G	G	G	N	G	G	G	G	G	G	A	G	G	G	G	G	G	G	G	0.241923	0.31835	0.269507	0.264505	0.108387	0.658721	0.104674	0.669771	0.222924	0.358957	0.21863	0.368527
EgTAT-8	chr4: 37964785	CDS	T	T	T	T	T	N	T	T	T	T	T	T	A	T	T	T	T	T	T	T	T	0.241923	0.31835	0.269507	0.264505	0.108387	0.658721	0.104674	0.669771	0.222924	0.358957	0.21863	0.368527
EgTAT-8	chr4: 37964935	CDS	A	N	A	A	G	N	A	A	N	A	A	A	G	A	A	A	A	A	A	A	A	0.0472135	0.857201	0.164341	0.528503	0.108697	0.677946	0.00550808	0.983261	0.130078	0.618769	0.121529	0.642191
EgTAT-8	chr4: 37964936	CDS	A	N	A	A	G	N	A	A	N	A	A	A	G	A	A	A	A	A	A	A	A	0.0472135	0.857201	0.164341	0.528503	0.108697	0.677946	0.00550808	0.983261	0.130078	0.618769	0.121529	0.642191
EgTAT-8	chr4: 37964973	CDS	C	N	C	C	G	N	C	C	N	C	N	C	G	C	C	C	C	C	C	C	C	0.0258531	0.924284	0.143856	0.595054	0.0942586	0.728422	0.00579476	0.983007	0.109778	0.685684	0.101962	0.707105
EgTAT-8	chr4: 37964984	CDS	C	N	C	C	A	N	C	C	N	C	N	C	A	C	C	C	C	C	C	C	C	0.0258531	0.924284	0.143856	0.595054	0.0942586	0.728422	0.00579476	0.983007	0.109778	0.685684	0.101962	0.707105
EgTAT-8	chr4: 37964985	CDS	A	N	A	A	G	N	A	A	N	A	N	A	G	A	A	A	A	A	A	A	A	0.0258531	0.924284	0.143856	0.595054	0.0942586	0.728422	0.00579476	0.983007	0.109778	0.685684	0.101962	0.707105
EgTAT-8	chr4: 37965001	CDS	T	N	T	T	C	N	T	T	N	T	N	T	C	T	T	T	T	T	T	T	T	0.0258531	0.924284	0.143856	0.595054	0.0942586	0.728422	0.00579476	0.983007	0.109778	0.685684	0.101962	0.707105
EgTAT-8	chr4: 37965006	CDS	T	N	T	T	C	N	T	T	N	T	N	T	C	T	T	T	T	T	T	T	T	0.0258531	0.924284	0.143856	0.595054	0.0942586	0.728422	0.00579476	0.983007	0.109778	0.685684	0.101962	0.707105
EgTAT-8	chr4: 37965040	CDS	T	N	T	T	T	N	T	T	N	T	N	T	A	T	T	T	T	T	T	T	T	0.248405	0.353575	0.270585	0.310766	0.101329	0.70885	0.0970871	0.720573	0.222182	0.408209	0.215768	0.422216
EgTAT-8	chr4: 37965064	CDS	C	N	C	C	N	N	C	G	N	C	N	C	G	C	C	C	C	C	C	C	C	0.0537818	0.849026	0.0119419	0.966308	0.145459	0.604981	0.134997	0.631449	0.083843	0.76641	0.0899234	0.749951
EgTAT-8	chr4: 37965072	CDS	T	N	T	T	N	N	T	G	N	T	N	T	G	T	T	T	T	T	T	T	T	0.0537818	0.849026	0.0119419	0.966308	0.145459	0.604981	0.134997	0.631449	0.083843	0.76641	0.0899234	0.749951
EgTAT-8	chr4: 37965111	CDS	A	N	A	A	N	N	A	N	N	N	N	A	N	A	G	A	A	A	A	A	A	0.154718	0.631142	0.428566	0.164513	.835**	0.000721745	0.350943	0.263354	.601*	0.0386788	.589*	0.0437969
EgTAT-8	chr4: 37965116	CDS	A	N	A	A	N	N	A	N	N	N	N	A	N	A	C	A	A	A	A	A	A	0.154718	0.631142	0.428566	0.164513	.835**	0.000721745	0.350943	0.263354	.601*	0.0386788	.589*	0.0437969
EgTAT-8	chr4: 37965123	CDS	A	N	A	A	N	N	A	N	N	N	N	A	N	A	C	A	A	A	A	A	A	0.154718	0.631142	0.428566	0.164513	.835**	0.000721745	0.350943	0.263354	.601*	0.0386788	.589*	0.0437969
EgTAT-8	chr4: 37965129	CDS	T	N	T	T	N	N	T	N	N	N	N	T	N	T	A	T	T	T	T	T	T	0.154718	0.631142	0.428566	0.164513	.835**	0.000721745	0.350943	0.263354	.601*	0.0386788	.589*	0.0437969
EgTAT-8	chr4: 37965135	CDS	T	N	T	T	N	N	T	N	N	N	N	T	N	T	G	T	T	T	T	T	T	0.154718	0.631142	0.428566	0.164513	.835**	0.000721745	0.350943	0.263354	.601*	0.0386788	.589*	0.0437969
EgTAT-8	chr4: 37965136	CDS	A	N	A	N	N	N	A	N	N	N	N	A	N	A	A	A	A	G	A	N	A	0.313422	0.377863	0.114519	0.752749	0.273164	0.445081	0.120531	0.740135	0.268391	0.45339	0.258897	0.47012
EgTAT-8	chr4: 37965168	CDS	C	N	C	N	N	N	C	N	N	N	N	N	N	G	G	C	G	C	C	N	C	0.146098	0.707614	0.14558	0.708614	0.452119	0.221772	0.106609	0.784864	0.324805	0.393758	0.310283	0.416438
EgTAT-8	chr4: 37965172	CDS	G	N	G	N	N	N	A	N	N	N	N	N	N	A	A	G	A	G	G	N	G	0.179241	0.644487	0.128339	0.742111	0.426648	0.252122	0.0173509	0.964662	0.297241	0.437296	0.27176	0.479325
EgTAT-8	chr4: 37965174	CDS	A	N	A	A	N	N	A	N	N	N	N	A	N	A	G	A	A	A	A	A	A	0.154718	0.631142	0.428566	0.164513	.835**	0.000721745	0.350943	0.263354	.601*	0.0386788	.589*	0.0437969
EgTAT-8	chr4: 37965175	CDS	C	N	C	N	N	N	G	N	N	N	N	N	N	N	G	C	N	C	C	N	C	0.134758	0.7733	0.484966	0.269995	0.715796	0.0704674	0.165065	0.723579	0.627056	0.13176	0.594213	0.159448
EgTAT-8	chr4: 37965178	CDS	C	N	C	N	N	N	A	N	N	N	N	N	N	N	A	C	N	C	C	N	C	0.134758	0.7733	0.484966	0.269995	0.715796	0.0704674	0.165065	0.723579	0.627056	0.13176	0.594213	0.159448
EgTAT-8	chr4: 37965179	CDS	A	N	A	N	N	N	C	N	N	N	N	N	N	N	C	A	N	A	A	N	A	0.134758	0.7733	0.484966	0.269995	0.715796	0.0704674	0.165065	0.723579	0.627056	0.13176	0.594213	0.159448
EgTAT-9	chr7: 1460929	Intron	G	A	G	A	A	A	A	G	G	A	A	A	A	N	A	A	A	G	A	A	N	0.1969	0.43356	0.223508	0.372639	0.0145473	0.954314	0.365078	0.136309	0.133226	0.598186	0.155149	0.538736
EgTAT-9	chr7: 1460809	Intron	G	G	G	G	T	T	G	G	G	G	G	G	G	N	G	G	G	G	T	G	N	0.199339	0.427767	0.301364	0.224255	0.212511	0.397211	0.223198	0.37332	0.274887	0.269611	0.277755	0.264442
EgTAT-9	chr7: 1460745	Intron	C	A	C	A	A	A	A	C	C	A	A	A	A	N	A	A	C	A	A	N	A	0.285369	0.251023	0.229483	0.359653	0.0982265	0.698193	0.304976	0.218475	0.214635	0.392398	0.226913	0.365208
EgTAT-9	chr7: 1460641	Intron	T	T	T	T	T	C	T	T	T	T	T	T	N	N	T	T	T	T	N	T	T	0.268008	0.298322	0.3278	0.198984	0.19915	0.443499	0.115767	0.65816	0.296146	0.248435	0.288866	0.260806
EgTAT-9	chr7: 1460613	Intron	T	T	T	T	T	A	T	T	T	T	T	T	N	N	T	T	T	T	N	T	T	0.268008	0.298322	0.3278	0.198984	0.19915	0.443499	0.115767	0.65816	0.296146	0.248435	0.288866	0.260806
EgTAT-9	chr7: 1460450	Intron	G	A	G	A	A	A	A	G	G	A	A	A	A	N	G	A	A	A	A	A	A	0.277612	0.249844	.493*	0.0320405	.542*	0.0164155	.623**	0.00437408	.527*	0.0205447	.546*	0.0155061
EgTAT-9	chr7: 1460373	Intron	T	T	T	T	C	T	T	T	T	T	T	T	T	N	T	T	T	T	T	T	T	0.165531	0.49825	0.0377256	0.878136	0.0381502	0.876775	0.0955663	0.697146	0.0424341	0.863056	0.0476567	0.846381
EgTAT-9	chr7: 1460300	Intron	A	C	A	C	A	C	C	A	A	C	C	C	C	N	C	C	C	A	C	C	C	0.286534	0.234313	0.251329	0.299305	0.00733429	0.976227	0.40236	0.0876668	0.172948	0.478915	0.195266	0.423063
EgTAT-9	chr7: 1460278	Intron	A	A	C	A	A	A	A	C	C	A	A	A	A	N	A	A	A	A	A	A	A	0.41908	0.0741034	0.387999	0.100698	0.186647	0.444209	.520*	0.022591	0.35536	0.135423	0.376646	0.11195
EgTAT-9	chr7: 1460276	Intron	G	G	C	G	G	G	G	C	C	G	G	G	G	N	G	G	G	G	G	G	G	0.41908	0.0741034	0.387999	0.100698	0.186647	0.444209	.520*	0.022591	0.35536	0.135423	0.376646	0.11195
EgTAT-9	chr7: 1460242	Intron	G	G	G	G	A	A	G	G	G	G	G	G	G	N	G	G	G	G	G	G	G	0.0433173	0.860232	0.179825	0.461328	0.16293	0.505119	0.00735864	0.976148	0.159173	0.515121	0.149493	0.54131
EgTAT-9	chr7: 1459874	UTR	G	G	T	N	N	N	G	T	T	N	N	N	N	G	N	G	G	G	G	N	G	.928**	3.84934e-05	.932**	2.92878e-05	.765**	0.00604044	.822**	0.00191299	.919**	6.3612e-05	.938**	1.93154e-05
EgTAT-9	chr7: 1459698	UTR	T	C	T	C	C	N	C	T	T	T	C	C	C	T	T	C	C	T	C	C	C	0.185524	0.447006	0.333286	0.163202	0.332741	0.163934	0.448125	0.0543312	0.339166	0.15545	0.355668	0.135061
EgTAT-9	chr7: 1459629	UTR	C	T	C	T	T	N	T	C	T	C	T	T	T	C	C	T	T	C	T	T	T	0.0210167	0.931944	0.200311	0.41094	0.274633	0.255172	0.428126	0.0674486	0.214407	0.378078	0.236387	0.329889
EgTAT-9	chr7: 1459572	Intron	T	T	T	T	T	N	T	T	T	T	T	T	N	T	T	T	N	T	A	T	T	0.250607	0.33196	0.193477	0.456855	0.0952247	0.716199	0.352115	0.165717	0.190607	0.463686	0.208088	0.422873
EgTAT-9	chr7: 1459409	UTR	C	T	N	C	C	N	T	C	C	C	C	C	N	C	T	T	N	N	T	T	T	.809**	0.000256235	0.505741	0.054439	0.0649737	0.818051	0.338475	0.217199	0.455506	0.0879568	0.453976	0.0891647
EgTAT-9	chr7: 1459290	UTR	T	N	T	T	N	N	G	T	T	T	T	N	N	T	N	G	N	N	N	T	G	.631*	0.0374753	.734*	0.0101978	0.557729	0.0746223	.654*	0.0290944	.697*	0.0170609	.717*	0.0131076
EgTAT-9	chr7: 1458769	CDS	G	G	G	G	T	G	G	G	G	G	G	G	G	G	G	G	G	G	G	G	G	0.172556	0.466927	0.0509711	0.831007	0.0278274	0.907291	0.099083	0.677698	0.0542506	0.820299	0.058972	0.804936
EgTAT-9	chr7: 1458495	Intron	G	C	G	C	G	C	C	G	G	C	N	C	C	G	N	C	G	N	C	C	N	0.2086	0.438161	0.125209	0.644055	0.0670654	0.80508	0.268236	0.31515	0.139649	0.605977	0.154758	0.567131
EgTAT-9	chr7: 1458306	Intron	C	A	N	N	C	A	A	C	C	C	N	N	C	C	N	A	N	N	C	A	N	0.469856	0.123249	0.333814	0.288954	0.289485	0.361428	0.144597	0.653892	0.37471	0.230099	0.367196	0.240327
EgTAT-9	chr7: 1458219	Intron	C	T	N	N	T	T	T	C	N	C	N	N	T	C	N	T	N	N	T	T	N	0.568332	0.0681221	0.418187	0.200564	0.424816	0.192781	0.39515	0.229051	0.487359	0.128379	0.489714	0.126267
EgTAT-9	chr7: 1457868	Intron	A	A	N	A	N	A	A	A	A	A	A	A	A	T	A	A	A	A	A	A	A	0.193053	0.442775	0.274887	0.26961	0.192356	0.444455	0.0474821	0.851589	0.24789	0.321296	0.237955	0.341689
EgTAT-9	chr7: 1457867	Intron	A	A	N	A	N	A	A	A	A	A	A	A	A	T	A	A	A	A	A	A	A	0.193053	0.442775	0.274887	0.26961	0.192356	0.444455	0.0474821	0.851589	0.24789	0.321296	0.237955	0.341689
EgTAT-9	chr7: 1457839	Intron	C	T	C	C	C	T	T	C	C	C	C	C	T	T	C	T	C	C	T	C	T	.657**	0.00164705	.778**	5.37727e-05	.504*	0.0233482	.525*	0.017509	.720**	0.000339755	.722**	0.0003289
EgTAT-9	chr7: 1457704	Intron	T	T	T	T	T	T	T	T	T	T	T	T	C	T	T	T	T	T	T	T	T	0.225218	0.339731	0.246426	0.294937	0.0975168	0.682536	0.0999108	0.675146	0.203562	0.389345	0.200123	0.397577
EgTAT-9	chr7: 1457703	Intron	G	G	G	G	G	T	G	G	G	G	G	G	T	T	G	G	G	G	T	G	G	.457*	0.0430453	.498*	0.0253373	0.282131	0.228141	0.299551	0.199464	.452*	0.0454094	.450*	0.046269
EgTAT-9	chr7: 1457685	Intron	G	G	G	G	G	A	G	G	G	G	G	G	G	A	G	G	G	G	G	G	G	0.300002	0.198755	0.392134	0.0872602	0.258394	0.27134	0.112996	0.635272	0.356504	0.122859	0.345659	0.135501
EgTAT-9	chr7: 1457348	Intron	C	T	T	C	T	T	T	T	T	T	T	C	T	T	C	T	T	C	T	C	T	0.0596066	0.802877	0.349469	0.130958	0.312744	0.17942	0.251255	0.28527	0.299256	0.199928	0.302319	0.195139
EgTAT-9	chr7: 1457011	Intron	A	A	G	N	N	G	N	A	A	N	N	N	G	N	A	A	N	N	G	N	A	0.305146	0.391252	0.279802	0.433643	0.375515	0.284923	0.0528198	0.884779	0.377046	0.282803	0.359172	0.308065
EgTAT-9	chr7: 1457010	Intron	G	G	A	N	N	A	N	G	N	N	N	N	A	N	G	G	N	N	A	N	G	0.169986	0.661938	0.172894	0.65644	0.346305	0.361268	0.0352558	0.928252	0.297679	0.436588	0.280347	0.464977
EgTAT-9	chr7: 1456885	Intron	C	T	T	T	N	T	T	C	T	T	T	T	T	C	C	T	C	N	T	T	T	0.164986	0.512964	0.0396611	0.875837	0.30991	0.210738	0.0699442	0.782716	0.0853329	0.736373	0.0861388	0.733968
EgTAT-9	chr7: 1456812	Intron	T	C	T	C	C	C	C	T	C	C	C	C	C	T	C	C	T	C	C	C	C	0.000948105	0.996835	0.0928288	0.697088	0.101646	0.669807	0.197336	0.404318	0.0836236	0.725955	0.0636629	0.789741
EgTAT-9	chr7: 1456631	Intron	T	C	T	C	C	C	C	T	T	T	T	T	C	T	T	C	C	T	C	C	C	.466*	0.0383636	.615**	0.00391822	.459*	0.041538	.586**	0.00659191	.583**	0.00693317	.597**	0.00546571
EgTAT-9	chr7: 1456202	Intron	A	A	C	A	C	A	A	A	A	A	A	A	C	A	A	A	A	A	A	A	A	0.0298029	0.900739	0.0292221	0.902665	0.143211	0.54695	0.316136	0.174496	0.0706446	0.767261	0.0421556	0.859929
EgTAT-9	chr7: 1456118	Intron	T	C	T	T	T	C	C	T	T	T	T	T	C	T	T	C	C	T	C	C	C	.649**	0.00196306	.670**	0.00123813	0.377825	0.100501	.553*	0.0114713	.617**	0.00378447	.626**	0.00317236
EgTAT-9	chr7: 1456011	Intron	G	A	A	G	G	A	A	G	G	G	G	G	A	G	G	A	G	G	A	G	A	.521*	0.0184191	.587**	0.00650325	.472*	0.0358025	0.260943	0.266472	.594**	0.00579109	.581**	0.00719325
EgTAT-9	chr7: 1455938	Intron	G	A	G	A	G	A	A	G	G	G	A	G	G	G	G	A	A	G	A	A	A	0.345069	0.136214	0.4032	0.0779382	0.323687	0.163867	.584**	0.00691216	0.40403	0.0772695	0.427178	0.0603025
EgTAT-9	chr7: 1455911	Intron	G	G	T	G	G	G	G	G	G	G	G	G	T	G	G	G	G	G	G	G	G	0.0898863	0.706274	0.071811	0.763523	0.150239	0.527237	0.304294	0.192092	0.123496	0.603954	0.0930174	0.6965
EgTAT-9	chr7: 1455881	Intron	A	A	G	A	A	A	A	A	A	A	A	A	G	A	A	A	A	A	A	A	A	0.0898863	0.706274	0.071811	0.763523	0.150239	0.527237	0.304294	0.192092	0.123496	0.603954	0.0930174	0.6965
EgTAT-9	chr7: 1455830	Intron	A	A	G	A	G	A	A	A	A	A	A	A	G	A	A	A	A	A	A	A	A	0.0298029	0.900739	0.0292221	0.902665	0.143211	0.54695	0.316136	0.174496	0.0706446	0.767261	0.0421556	0.859929
EgTAT-9	chr7: 1455823	Intron	A	A	G	A	G	A	A	A	A	A	A	A	G	A	A	A	A	A	A	A	A	0.0298029	0.900739	0.0292221	0.902665	0.143211	0.54695	0.316136	0.174496	0.0706446	0.767261	0.0421556	0.859929
EgTAT-9	chr7: 1455629	Intron	T	T	T	T	T	T	T	T	T	T	T	T	A	T	T	T	T	T	T	T	T	0.225218	0.339731	0.246426	0.294937	0.0975168	0.682536	0.0999108	0.675146	0.203562	0.389345	0.200123	0.397577
EgTAT-9	chr7: 1455524	Intron	G	G	A	G	A	G	G	G	G	G	G	G	G	G	G	G	G	G	G	G	G	0.19909	0.400068	0.144243	0.544033	0.0996105	0.676071	.449*	0.0471221	0.0638004	0.789296	0.0952107	0.689681
EgTAT-9	chr7: 1455138	Intron	T	C	N	N	N	C	C	T	T	T	N	N	C	T	T	C	N	N	C	N	C	.663*	0.0188773	.760**	0.00415576	.699*	0.0114421	.732**	0.00683778	.787**	0.00237519	.793**	0.00208761
EgTAT-9	chr7: 1455056	Intron	G	A	N	N	N	G	A	G	G	G	N	N	N	G	G	A	N	N	N	N	A	0.472268	0.168133	0.577863	0.0801841	0.557354	0.0941577	.643*	0.0450319	0.606079	0.0632616	0.614117	0.0589107
EgTAT-9	chr7: 1455043	Intron	G	A	N	N	N	A	A	G	G	G	N	A	N	A	G	A	N	N	A	N	A	.598*	0.0398153	.772**	0.00323832	.828**	0.000879312	.578*	0.0490489	.843**	0.000572361	.836**	0.000714118
EgTAT-9	chr7: 1454863	Intron	A	C	N	A	N	C	C	A	A	A	N	A	N	A	N	C	C	A	C	A	C	.624*	0.0129227	.707**	0.00322347	.537*	0.0389436	.628*	0.0121002	.665**	0.00683292	.672**	0.00601934
EgTAT-9	chr7: 1454766	Intron	T	T	A	T	A	T	T	T	T	T	N	T	A	T	N	T	T	T	T	T	T	0.0372646	0.88329	0.0297911	0.906587	0.0801356	0.751936	0.365036	0.136356	0.00669185	0.978976	0.0243696	0.923535
EgTAT-9	chr7: 1454490	Intron	G	G	N	G	N	G	G	G	G	G	G	G	G	G	G	G	C	G	G	G	G	0.123989	0.624009	0.226913	0.365207	0.187357	0.456603	0.361992	0.139903	0.208467	0.406464	0.221391	0.377302
EgTAT-9	chr7: 1454381	Intron	C	N	N	C	C	N	T	C	T	N	C	N	C	C	C	N	N	N	C	N	N	0.154478	0.670029	0.114346	0.753114	0.0556606	0.878619	0.160314	0.658188	0.0562692	0.8773	0.042614	0.906951
EgTAT-9	chr7: 1454283	Intron	G	G	G	G	A	G	G	G	G	G	G	G	G	G	G	G	G	G	G	N	G	0.169446	0.488	0.0610755	0.803841	0.0143494	0.953507	0.110729	0.651788	0.0643961	0.79339	0.0695079	0.777368
EgTAT-9	chr7: 1454116	Intron	T	T	T	T	T	T	T	T	T	T	T	T	G	T	T	T	T	T	T	N	T	0.229913	0.343688	0.241289	0.319659	0.0867497	0.723992	0.0919608	0.708085	0.197713	0.417159	0.19413	0.42582
EgTAT-9	chr7: 1454086	Intron	C	C	C	C	C	C	C	C	C	C	C	C	A	C	C	C	C	C	C	N	C	0.229913	0.343688	0.241289	0.319659	0.0867497	0.723992	0.0919608	0.708085	0.197713	0.417159	0.19413	0.42582
EgTAT-9	chr7: 1454049	Intron	G	G	G	G	G	G	G	G	G	G	G	G	A	G	G	G	G	G	G	G	G	0.225218	0.339731	0.246426	0.294937	0.0975168	0.682536	0.0999108	0.675146	0.203562	0.389345	0.200123	0.397577
EgTAT-9	chr7: 1453972	Intron	T	T	N	T	T	T	T	T	T	T	T	T	A	T	T	T	T	T	A	T	T	0.303362	0.206746	0.264667	0.273513	0.127271	0.603608	0.289454	0.229369	0.244459	0.313146	0.250769	0.300419
EgTAT-9	chr7: 1453971	Intron	T	T	N	T	T	T	T	T	T	T	T	T	A	T	A	T	T	T	A	A	T	0.35187	0.139577	0.0549401	0.823233	0.421489	0.0722856	0.121651	0.619813	0.1221	0.618513	0.123724	0.613816
EgTAT-9	chr7: 1453970	Intron	T	T	N	T	T	T	T	T	T	T	T	T	A	T	A	T	T	T	A	A	T	0.35187	0.139577	0.0549401	0.823233	0.421489	0.0722856	0.121651	0.619813	0.1221	0.618513	0.123724	0.613816
EgTAT-9	chr7: 1453969	Intron	T	T	N	T	T	T	T	T	T	T	T	T	A	T	A	T	T	T	A	A	T	0.35187	0.139577	0.0549401	0.823233	0.421489	0.0722856	0.121651	0.619813	0.1221	0.618513	0.123724	0.613816
EgTAT-9	chr7: 1453968	Intron	T	T	N	T	T	T	T	T	T	T	T	T	A	T	A	T	T	T	A	A	T	0.35187	0.139577	0.0549401	0.823233	0.421489	0.0722856	0.121651	0.619813	0.1221	0.618513	0.123724	0.613816
EgTAT-9	chr7: 1453967	Intron	T	T	N	T	T	T	T	T	T	T	T	T	A	T	A	T	T	T	A	A	T	0.35187	0.139577	0.0549401	0.823233	0.421489	0.0722856	0.121651	0.619813	0.1221	0.618513	0.123724	0.613816
EgTAT-9	chr7: 1453966	Intron	T	T	N	T	T	T	T	T	T	T	T	T	A	T	A	T	T	T	A	A	T	0.35187	0.139577	0.0549401	0.823233	0.421489	0.0722856	0.121651	0.619813	0.1221	0.618513	0.123724	0.613816
EgTAT-9	chr7: 1453965	Intron	T	T	N	T	T	T	T	T	T	T	T	T	A	T	A	T	T	T	A	A	T	0.35187	0.139577	0.0549401	0.823233	0.421489	0.0722856	0.121651	0.619813	0.1221	0.618513	0.123724	0.613816
EgTAT-9	chr7: 1453964	Intron	T	T	N	T	T	T	T	T	T	T	T	T	A	T	A	T	T	T	A	A	T	0.35187	0.139577	0.0549401	0.823233	0.421489	0.0722856	0.121651	0.619813	0.1221	0.618513	0.123724	0.613816
EgTAT-9	chr7: 1453963	Intron	T	T	N	T	T	T	T	T	T	T	T	T	A	T	A	T	T	T	A	A	T	0.35187	0.139577	0.0549401	0.823233	0.421489	0.0722856	0.121651	0.619813	0.1221	0.618513	0.123724	0.613816
EgTAT-9	chr7: 1453962	Intron	T	T	N	T	T	T	T	T	T	T	T	T	T	T	A	T	T	T	G	A	T	0.0169436	0.945112	0.332327	0.164491	.576**	0.00990934	.529*	0.0199256	0.392717	0.0962719	0.407109	0.0836428
EgTAT-9	chr7: 1453961	Intron	T	T	N	T	T	T	T	T	T	T	T	T	A	T	T	T	T	T	T	A	T	0.209763	0.388736	0.0427074	0.862182	0.11528	0.638389	0.117276	0.632546	0.0199175	0.935496	0.0110372	0.964231
EgTAT-9	chr7: 1453960	Intron	T	N	N	T	T	N	T	T	T	T	T	T	T	T	C	T	T	G	C	A	T	0.101897	0.697168	0.112976	0.665948	0.347807	0.171318	0.0335287	0.898349	0.237593	0.358488	0.22611	0.382856
EgTAT-9	chr7: 1453959	Intron	G	N	N	T	T	N	T	N	T	T	G	T	G	T	T	N	T	G	T	A	G	0.30632	0.266821	0.0996777	0.723758	0.00302444	0.991465	0.02401	0.932314	0.124641	0.658066	0.115899	0.680834
EgTAT-9	chr7: 1453958	Intron	G	N	N	G	T	N	G	N	G	N	G	T	G	G	T	N	N	G	T	A	G	0.165585	0.588767	0.173256	0.571359	0.190456	0.533118	0.218713	0.472826	0.209738	0.49162	0.212848	0.485068
EgTAT-9	chr7: 1453957	Intron	A	N	N	G	G	N	G	N	G	N	A	G	A	G	T	N	N	G	T	A	A	0.00073643	0.998095	0.0102767	0.973419	0.182964	0.549638	0.00747919	0.980654	0.0883167	0.774185	0.0827158	0.788203
EgTAT-9	chr7: 1453956	Intron	G	N	N	A	G	N	A	N	A	N	G	G	G	G	C	N	N	G	C	A	G	0.341586	0.253333	0.289724	0.336969	0.100952	0.742798	0.149108	0.626841	0.259428	0.392039	0.254845	0.400753
EgTAT-9	chr7: 1453955	Intron	G	N	N	G	G	N	G	N	G	N	G	A	G	G	G	N	N	G	G	A	G	0.295888	0.326316	0.433121	0.1393	0.274214	0.364605	.600*	0.0301096	0.38945	0.188388	0.408698	0.165575
EgTAT-9	chr7: 1453954	Intron	G	N	N	G	G	N	G	N	G	N	G	G	G	G	T	G	N	G	T	G	G	0.299604	0.298037	0.127843	0.663169	0.504232	0.0659748	0.0684624	0.81611	0.221688	0.446239	0.213778	0.463036
EgTAT-9	chr7: 1453953	Intron	G	N	N	C	G	N	G	N	G	N	G	G	G	G	T	G	N	G	T	G	G	0.0563017	0.848392	0.16619	0.570154	0.312142	0.277268	0.0628116	0.83108	0.206681	0.47836	0.190678	0.513778
EgTAT-9	chr7: 1453952	Intron	G	N	N	T	G	N	G	N	G	N	G	G	G	G	T	G	N	G	T	G	G	0.0563017	0.848392	0.16619	0.570154	0.312142	0.277268	0.0628116	0.83108	0.206681	0.47836	0.190678	0.513778
EgTAT-9	chr7: 1453951	Intron	G	N	N	T	G	N	G	N	G	N	A	G	G	G	A	G	N	G	A	G	A	0.319605	0.265324	0.0145929	0.960511	0.381125	0.178787	0.0258322	0.930149	0.109906	0.708384	0.101913	0.728835
EgTAT-9	chr7: 1453950	Intron	A	N	N	T	G	N	A	N	A	N	G	G	A	A	A	A	N	G	A	G	G	0.410984	0.144338	0.25596	0.37709	0.155543	0.595434	0.0529626	0.857297	0.134614	0.646364	0.130588	0.656339
EgTAT-9	chr7: 1453949	Intron	G	N	N	A	G	N	G	N	G	N	G	G	G	G	T	G	N	G	T	G	G	0.407938	0.147632	0.0465259	0.874506	0.491529	0.0742516	0.161111	0.582157	0.1538	0.599615	0.156053	0.594213
EgTAT-9	chr7: 1453948	Intron	G	G	N	G	G	N	G	G	G	N	G	G	G	G	G	G	N	G	G	A	G	0.0708708	0.794235	0.194602	0.470163	0.268175	0.315264	0.24632	0.357762	0.188007	0.485626	0.194432	0.470557
EgTAT-9	chr7: 1453947	Intron	G	G	N	C	G	N	G	G	G	N	G	G	G	G	G	G	N	G	G	G	G	0.291207	0.273835	0.081937	0.762904	0.186445	0.489325	0.210751	0.433344	0.0179402	0.947422	0.00247908	0.99273
EgTAT-9	chr7: 1453946	Intron	G	G	N	A	G	N	G	G	G	N	G	G	G	G	C	G	N	G	C	G	G	0.385774	0.140008	0.0416976	0.878141	0.460025	0.0729857	0.131916	0.62626	0.139242	0.607038	0.140535	0.603671
EgTAT-9	chr7: 1453945	Intron	G	G	N	G	G	N	G	G	G	N	G	G	G	G	A	G	N	G	A	G	G	0.286666	0.281727	0.113995	0.674217	0.459544	0.0733252	0.0166558	0.951182	0.193533	0.472653	0.183891	0.495399
EgTAT-9	chr7: 1453944	Intron	G	G	N	T	G	N	G	G	G	N	G	G	G	G	C	G	N	G	C	G	G	0.385774	0.140008	0.0416976	0.878141	0.460025	0.0729857	0.131916	0.62626	0.139242	0.607038	0.140535	0.603671
EgTAT-9	chr7: 1453943	Intron	G	G	N	T	G	N	G	G	G	N	G	G	G	G	A	G	N	G	A	G	G	0.385774	0.140008	0.0416976	0.878141	0.460025	0.0729857	0.131916	0.62626	0.139242	0.607038	0.140535	0.603671
EgTAT-9	chr7: 1453942	Intron	G	G	N	T	G	N	G	G	G	N	G	G	G	G	T	G	N	G	T	G	G	0.0622989	0.818711	0.147405	0.585903	0.273752	0.304914	0.116589	0.667196	0.17511	0.516556	0.157352	0.56057
EgTAT-9	chr7: 1453941	Intron	G	G	N	T	G	N	G	G	G	N	G	G	G	G	G	G	N	G	G	G	G	0.291207	0.273835	0.081937	0.762904	0.186445	0.489325	0.210751	0.433344	0.0179402	0.947422	0.00247908	0.99273
EgTAT-9	chr7: 1453940	Intron	G	G	N	T	G	N	G	G	G	N	G	G	G	G	C	G	N	G	C	G	G	0.385774	0.140008	0.0416976	0.878141	0.460025	0.0729857	0.131916	0.62626	0.139242	0.607038	0.140535	0.603671
EgTAT-9	chr7: 1453939	Intron	T	G	N	T	G	N	G	G	T	N	T	T	T	T	A	G	N	T	A	T	T	0.263077	0.324901	0.127996	0.636639	0.289478	0.276824	0.00190395	0.994416	0.120886	0.655625	0.114279	0.673449
EgTAT-9	chr7: 1453937	Intron	G	G	N	T	G	N	G	G	G	N	G	G	G	G	G	G	N	G	G	G	G	0.291207	0.273835	0.081937	0.762904	0.186445	0.489325	0.210751	0.433344	0.0179402	0.947422	0.00247908	0.99273
EgTAT-9	chr7: 1453936	Intron	G	G	N	T	G	N	G	G	G	N	G	G	G	G	G	G	N	G	G	G	G	0.291207	0.273835	0.081937	0.762904	0.186445	0.489325	0.210751	0.433344	0.0179402	0.947422	0.00247908	0.99273
EgTAT-9	chr7: 1453935	Intron	G	G	N	T	G	N	G	G	G	N	G	G	G	G	G	G	N	G	G	G	G	0.291207	0.273835	0.081937	0.762904	0.186445	0.489325	0.210751	0.433344	0.0179402	0.947422	0.00247908	0.99273
EgTAT-9	chr7: 1453934	Intron	G	G	N	T	G	N	G	G	G	N	G	G	G	G	G	G	N	G	G	G	G	0.291207	0.273835	0.081937	0.762904	0.186445	0.489325	0.210751	0.433344	0.0179402	0.947422	0.00247908	0.99273
EgTAT-9	chr7: 1453933	Intron	A	A	N	A	G	N	A	A	A	N	G	A	A	A	G	A	N	A	G	A	A	0.0439662	0.871561	0.297003	0.263957	0.423784	0.101882	0.0970126	0.720779	0.335516	0.203937	0.323476	0.221655
EgTAT-9	chr7: 1453930	Intron	T	T	N	T	G	T	T	T	T	G	T	T	T	T	G	T	N	T	T	T	T	0.253404	0.310295	0.390488	0.109127	.515*	0.0287302	0.376587	0.12347	0.462487	0.0532951	0.463212	0.0528742
EgTAT-9	chr7: 1453369	Intron	G	A	G	G	G	G	A	G	G	A	G	G	G	G	G	A	A	A	G	G	A	0.293163	0.209686	0.419809	0.0653643	0.388894	0.0901391	.480*	0.0322713	0.426885	0.0604982	0.440707	0.0517892
EgTAT-9	chr7: 1453270	Intron	T	T	T	T	C	T	T	T	T	T	T	T	C	T	T	T	T	T	T	T	T	0.0382585	0.872772	0.141995	0.550394	0.0910604	0.702604	0.000601384	0.997992	0.108472	0.648955	0.102544	0.667051
EgTAT-9	chr7: 1453269	Intron	C	C	C	C	A	C	C	C	C	C	C	C	A	C	C	C	C	C	C	C	C	0.0382585	0.872772	0.141995	0.550394	0.0910604	0.702604	0.000601384	0.997992	0.108472	0.648955	0.102544	0.667051
EgTAT-9	chr7: 1453226	Intron	A	A	A	A	A	G	A	A	A	A	A	A	A	A	A	A	A	A	A	A	A	0.209328	0.37576	0.258139	0.271832	0.172761	0.466389	0.0811848	0.733665	0.239212	0.309749	0.232346	0.324254
EgTAT-9	chr7: 1453223	Intron	A	G	A	A	G	G	G	G	A	A	A	A	G	A	A	G	G	G	G	A	G	.554*	0.0112602	.704**	0.000537395	.499*	0.0250678	.541*	0.0138002	.661**	0.00151734	.666**	0.00133458
EgTAT-9	chr7: 1453183	Intron	C	C	C	C	T	C	C	C	C	C	C	C	T	C	C	C	C	C	C	C	C	0.0382585	0.872772	0.141995	0.550394	0.0910604	0.702604	0.000601384	0.997992	0.108472	0.648955	0.102544	0.667051
EgTAT-9	chr7: 1453126	Intron	C	T	N	T	N	T	T	T	C	C	C	C	N	C	T	C	T	T	C	N	T	0.455193	0.0764461	0.321484	0.224677	0.103366	0.703242	0.166442	0.537838	0.294501	0.268193	0.290035	0.275859
EgTAT-9	chr7: 1453099	Intron	A	A	A	A	A	A	A	A	A	A	A	A	N	A	A	G	A	A	A	A	A	0.0733893	0.765259	0.272014	0.259914	0.212925	0.381461	0.158987	0.515619	0.226486	0.351129	0.226418	0.351277
EgTAT-9	chr7: 1453048	Intron	A	A	A	A	A	A	A	A	G	A	A	A	A	A	A	A	A	A	A	A	A	0.359651	0.119354	0.305912	0.18962	0.153789	0.517407	0.0807589	0.735014	0.290251	0.214457	0.280548	0.230874
EgTAT-9	chr7: 1452985	Intron	A	A	A	A	A	A	A	A	A	A	A	A	G	A	A	A	A	A	A	A	A	0.225218	0.339731	0.246426	0.294937	0.0975168	0.682536	0.0999108	0.675146	0.203562	0.389345	0.200123	0.397577
EgTAT-9	chr7: 1452795	Intron	T	C	C	C	C	C	C	T	T	C	C	C	C	C	C	C	C	T	C	C	C	0.202634	0.391557	0.213916	0.365142	0.104403	0.661356	0.117121	0.622895	0.187996	0.427357	0.186758	0.430462
EgTAT-9	chr7: 1452733	Intron	G	G	G	G	G	G	G	G	G	G	G	G	G	C	G	G	G	G	G	G	G	0.203623	0.3892	0.281632	0.229001	0.182917	0.440171	0.0743535	0.75539	0.251514	0.284757	0.243451	0.300991
EgTAT-9	chr7: 1452722	Intron	A	A	A	A	A	G	A	A	A	A	A	A	A	A	A	A	A	A	A	A	A	0.209328	0.37576	0.258139	0.271832	0.172761	0.466389	0.0811848	0.733665	0.239212	0.309749	0.232346	0.324254
EgTAT-9	chr7: 1452385	Intron	A	N	A	A	N	N	A	A	N	A	A	A	N	C	A	A	N	A	C	A	A	0.38738	0.171168	0.428067	0.126769	0.247947	0.392717	0.328921	0.250853	0.393189	0.164286	0.396918	0.159965
EgTAT-9	chr7: 1452372	Intron	C	N	T	C	N	N	C	C	N	C	C	C	N	T	C	C	N	C	T	C	C	0.265973	0.35804	0.280711	0.330983	0.307373	0.285065	0.063525	0.829187	0.335491	0.240943	0.31013	0.280542
EgTAT-9	chr7: 1452275	Intron	A	N	N	T	N	T	T	A	N	A	A	T	N	A	A	T	N	T	T	T	T	0.331145	0.247471	0.45867	0.099025	.593*	0.0254916	0.461695	0.0965331	.556*	0.0391321	.556*	0.0391739
EgTAT-9	chr7: 1452274	Intron	C	N	N	C	N	C	C	C	N	C	C	C	N	C	C	C	N	C	T	C	C	0.22838	0.43227	0.156974	0.592012	0.0985885	0.737391	0.354237	0.213999	0.168569	0.564568	0.182876	0.531461
EgTAT-9	chr7: 1452164	Intron	G	G	N	G	C	G	G	G	N	G	G	G	G	G	G	G	C	G	G	G	G	0.0691842	0.785024	0.103704	0.682173	0.149377	0.554125	0.14981	0.552963	0.093363	0.712519	0.0985432	0.697263
EgTAT-9	chr7: 1452088	CDS	T	T	T	T	C	T	T	T	T	T	T	T	T	T	T	T	T	T	T	T	T	/	/	/	/	/	/	/	/	/	/	/	/
EgTAT-9	chr7: 1451890	Intron	G	G	G	G	G	C	G	G	G	G	G	G	G	G	G	G	G	G	C	G	G	0.297129	0.2033	0.280797	0.230443	0.172445	0.467218	0.272801	0.244552	0.272072	0.245865	0.278306	0.23478
EgTAT-9	chr7: 1451855	Intron	G	C	G	G	G	G	C	G	G	C	C	G	G	G	G	C	G	C	G	C	C	0.159173	0.502665	0.101658	0.669772	0.100517	0.673278	0.235343	0.317873	0.130713	0.582805	0.141826	0.550873
EgTAT-9	chr7: 1451579	Intron	A	N	N	A	N	G	N	A	A	A	A	A	A	G	A	A	A	A	N	A	A	0.360143	0.187304	0.43347	0.106496	0.310475	0.260053	0.128215	0.648836	0.411277	0.127755	0.397841	0.141943
EgTAT-9	chr7: 1451568	Intron	G	N	N	N	N	A	N	G	G	N	G	A	A	G	G	A	A	A	N	G	A	0.371031	0.211985	.616*	0.0250387	.703**	0.00736275	0.550076	0.0514501	.670*	0.0122214	.668*	0.0126209
EgTAT-9	chr7: 1451529	Intron	T	N	A	T	N	N	N	T	T	A	T	A	A	T	T	A	T	A	N	T	A	0.0971309	0.730571	0.256858	0.355412	0.417599	0.121426	0.0058094	0.983606	0.330725	0.228581	0.312089	0.257453
EgTAT-9	chr7: 1451445	Intron	A	A	G	A	N	N	A	A	A	A	A	A	A	G	A	A	A	A	N	A	A	/	/	/	/	/	/	/	/	/	/	/	/
EgTAT-9	chr7: 1451349	Intron	G	C	G	G	G	N	C	G	G	C	C	C	C	G	G	C	G	G	N	C	C	0.0692543	0.784811	0.0884334	0.727134	0.0367314	0.884949	0.156771	0.534447	0.0708455	0.779981	0.0790948	0.755064
EgTAT-9	chr7: 1451273	Intron	T	N	N	T	C	N	N	T	N	T	T	N	N	N	T	T	T	N	N	N	T	0.159242	0.682372	0.0156568	0.968111	0.114145	0.769976	0.209999	0.587605	0.0190413	0.961221	0.00328829	0.993301
EgTAT-9	chr7: 1450977	CDS	A	A	A	A	T	A	A	A	A	A	A	A	T	A	A	A	T	A	A	A	A	0.115291	0.628374	0.262373	0.263766	0.18513	0.434562	0.20772	0.379522	0.22071	0.34974	0.224715	0.340841
EgTAT-9	chr7: 1450974	CDS	T	C	T	N	C	C	C	T	T	N	N	N	C	N	N	C	C	N	T	N	C	.605*	0.0369691	.759**	0.00417746	.670*	0.0170394	0.519092	0.0837354	.726**	0.00749689	.728**	0.00732727
EgTAT-9	chr7: 1450965	CDS	A	A	A	N	A	A	N	A	G	N	N	N	A	N	N	A	A	N	A	N	A	.610*	0.0462994	0.586136	0.0580846	0.473948	0.140829	0.131349	0.700269	0.584918	0.0587372	0.557809	0.074572
EgTAT-9	chr7: 1450926	Intron	C	C	N	C	N	C	N	C	C	C	C	C	T	C	C	C	T	C	C	C	C	0.264466	0.304998	0.353866	0.163478	0.222117	0.391538	0.351379	0.166666	0.311717	0.223231	0.3184	0.212937
EgTAT-9	chr7: 1450476	Intron	T	T	T	T	C	T	N	T	T	T	T	T	N	T	T	T	T	T	T	T	T	0.157942	0.53136	0.0314775	0.901323	0.0375167	0.882505	0.0837686	0.741047	0.0370483	0.883963	0.0415466	0.869981
EgTAT-9	chr7: 1450422	Intron	G	A	A	G	A	A	A	G	G	A	A	G	A	G	A	A	G	G	A	A	A	0.280114	0.231626	0.109429	0.646052	0.114743	0.630019	0.0234315	0.921889	0.0655655	0.783598	0.0601291	0.801182
EgTAT-9	chr7: 1449720	CDS	A	A	G	A	G	G	A	A	A	A	A	A	A	G	A	A	A	A	A	A	A	0.0756839	0.751145	0.185918	0.432574	0.268504	0.252358	0.251898	0.283997	0.219528	0.352394	0.187836	0.427757
EgTAT-9	chr7: 1449697	CDS	T	T	C	T	C	C	T	T	T	T	T	T	N	C	T	T	C	T	T	T	T	0.174283	0.475474	0.33558	0.160147	0.355333	0.135455	0.049265	0.841259	0.346859	0.145697	0.323623	0.17651
EgTAT-9	chr7: 1449516	Intron	A	G	A	A	A	G	G	A	A	A	A	A	G	A	A	G	A	A	G	A	G	.582**	0.00712342	.670**	0.00121767	0.434442	0.0556094	.505*	0.023123	.625**	0.00321036	.630**	0.00291378
EgTAT-9	chr7: 1449464	Intron	G	G	T	G	G	T	G	G	G	G	G	G	N	N	G	G	G	G	T	G	G	0.245885	0.325353	0.218317	0.384131	0.248148	0.320775	0.0709909	0.779539	0.272396	0.27415	0.250784	0.315494
EgTAT-9	chr7: 1449459	Intron	T	T	T	T	T	T	T	T	T	T	T	T	N	N	T	T	T	T	C	T	T	0.235918	0.345959	0.171341	0.496629	0.0822947	0.745459	0.307419	0.214621	0.170747	0.498143	0.185904	0.460164
EgTAT-9	chr7: 1449443	Intron	C	C	T	C	C	T	C	C	C	C	C	C	N	N	C	C	C	C	T	C	C	0.245885	0.325353	0.218317	0.384131	0.248148	0.320775	0.0709909	0.779539	0.272396	0.27415	0.250784	0.315494
EgTAT-9	chr7: 1449427	Intron	T	N	T	T	T	T	T	T	T	G	T	T	N	N	G	T	G	N	T	T	T	0.0459172	0.865908	0.13183	0.626486	0.397742	0.127091	0.0186192	0.945435	0.236671	0.377493	0.220048	0.412842
EgTAT-9	chr7: 1449421	Intron	T	N	T	T	T	T	T	T	T	T	T	T	N	N	T	G	T	N	T	T	T	0.132686	0.624229	0.340176	0.197332	0.271995	0.308153	0.173244	0.521105	0.305407	0.250028	0.300956	0.257347
EgTAT-9	chr7: 1449385	Intron	T	N	T	N	T	T	T	T	T	T	A	T	N	N	T	T	T	N	T	T	T	0.209026	0.454677	0.265655	0.338585	0.140507	0.617454	0.0311845	0.912152	0.228871	0.411937	0.211851	0.448462
EgTAT-9	chr7: 1449366	Intron	G	N	G	N	G	N	A	G	G	A	G	G	N	N	A	A	A	N	G	G	A	0.459702	0.0981692	0.502226	0.0672358	0.123345	0.674415	0.497333	0.0703836	0.384209	0.175003	0.402753	0.153353
EgTAT-9	chr7: 1449355	Intron	G	N	G	N	G	N	G	G	G	G	A	G	N	N	G	G	G	N	G	G	G	0.197173	0.499262	0.257514	0.374099	0.126735	0.665934	0.0397814	0.892594	0.218117	0.453786	0.199964	0.493084
EgTAT-9	chr7: 1449317	Intron	T	N	A	N	N	N	N	N	A	N	T	N	N	N	N	N	N	N	T	N	T	0.635869	0.248855	0.565444	0.320509	0.170857	0.783522	0.811577	0.095359	0.480195	0.412982	0.538415	0.349205
EgTAT-9	chr7: 1449166	Intron	A	G	G	N	A	G	G	A	G	A	N	A	A	N	G	G	G	A	G	N	A	0.2967	0.264467	0.142596	0.598318	0.0192219	0.943671	0.088694	0.743939	0.145198	0.591588	0.143627	0.595647
EgTAT-9	chr7: 1449139	Intron	A	A	A	A	A	A	A	A	A	A	A	A	A	A	A	A	C	A	A	A	A	0.136225	0.566868	0.234406	0.319861	0.177965	0.452856	0.339491	0.143086	0.212291	0.368884	0.227012	0.335797
EgTAT-9	chr7: 1449067	Intron	C	C	T	C	C	T	C	C	C	C	C	C	N	T	C	C	C	C	T	C	C	0.31443	0.189834	0.323968	0.176021	0.303166	0.207054	0.0263904	0.914597	0.355905	0.134781	0.333972	0.162284
EgTAT-9	chr7: 1449019	Intron	A	A	G	A	A	G	A	A	A	A	A	A	N	A	A	A	A	A	G	A	A	0.215923	0.374631	0.175803	0.471574	0.223082	0.358608	0.0785707	0.749176	0.233671	0.335637	0.214428	0.378029
EgTAT-10	chr7: 3821287	UTR	G	A	G	G	G	G	A	G	G	G	G	G	G	G	A	A	G	G	G	A	G	0.327794	0.158278	0.0306637	0.897886	0.27264	0.24484	0.0816818	0.732092	0.0262504	0.912525	0.0311574	0.896251
EgTAT-10	chr7: 3821286	UTR	G	A	G	G	G	G	A	G	G	G	G	G	G	G	A	A	G	G	G	A	G	0.327794	0.158278	0.0306637	0.897886	0.27264	0.24484	0.0816818	0.732092	0.0262504	0.912525	0.0311574	0.896251
EgTAT-10	chr7: 3821190	UTR	T	T	T	T	A	T	T	A	A	T	T	T	T	T	T	T	T	T	T	T	T	.471*	0.0358946	0.338737	0.144033	0.249992	0.287779	0.266787	0.255521	0.379197	0.0991719	0.379072	0.0992921
EgTAT-10	chr7: 3821176	UTR	T	T	T	T	T	T	T	T	T	T	T	T	T	G	T	T	T	T	T	T	T	0.203623	0.3892	0.281632	0.229001	0.182917	0.440171	0.0743535	0.75539	0.251514	0.284757	0.243451	0.300991
EgTAT-10	chr7: 3820194	CDS	T	A	A	N	A	A	A	N	A	A	A	T	A	N	A	A	T	N	N	A	A	0.184796	0.509679	0.0464942	0.869308	0.110605	0.694752	0.0426017	0.880174	0.0159897	0.954897	0.0117814	0.96676
EgTAT-10	chr7: 3820098	CDS	A	A	A	N	A	C	A	N	A	A	A	A	A	N	A	A	A	N	N	N	A	0.268983	0.35242	0.298732	0.299514	0.215152	0.460097	0.114617	0.696414	0.292955	0.309406	0.286338	0.320965
EgTAT-10	chr7: 3820092	CDS	C	C	C	N	C	T	C	N	C	C	C	C	C	N	C	C	C	N	N	N	C	0.268983	0.35242	0.298732	0.299514	0.215152	0.460097	0.114617	0.696414	0.292955	0.309406	0.286338	0.320965
EgTAT-10	chr7: 3820090	CDS	C	C	C	N	C	T	C	N	C	C	C	C	C	N	C	C	C	N	N	N	C	0.268983	0.35242	0.298732	0.299514	0.215152	0.460097	0.114617	0.696414	0.292955	0.309406	0.286338	0.320965
EgTAT-10	chr7: 3820087	CDS	C	C	C	N	C	T	C	N	C	C	C	C	C	N	C	C	C	N	N	N	C	0.268983	0.35242	0.298732	0.299514	0.215152	0.460097	0.114617	0.696414	0.292955	0.309406	0.286338	0.320965
EgTAT-10	chr7: 3820086	CDS	C	C	C	N	C	G	C	N	C	C	C	C	C	N	C	C	C	N	N	N	C	0.268983	0.35242	0.298732	0.299514	0.215152	0.460097	0.114617	0.696414	0.292955	0.309406	0.286338	0.320965
EgTAT-10	chr7: 3820084	CDS	G	G	G	N	G	A	G	N	G	G	G	G	G	N	G	G	G	N	N	N	G	0.268983	0.35242	0.298732	0.299514	0.215152	0.460097	0.114617	0.696414	0.292955	0.309406	0.286338	0.320965
EgTAT-10	chr7: 3820083	CDS	A	A	A	N	A	G	A	N	A	A	A	A	A	N	A	A	A	N	N	N	A	0.268983	0.35242	0.298732	0.299514	0.215152	0.460097	0.114617	0.696414	0.292955	0.309406	0.286338	0.320965
EgTAT-10	chr7: 3820065	CDS	C	C	C	N	C	A	C	N	C	C	C	C	C	N	C	C	C	N	N	N	C	0.268983	0.35242	0.298732	0.299514	0.215152	0.460097	0.114617	0.696414	0.292955	0.309406	0.286338	0.320965
EgTAT-10	chr7: 3820062	CDS	A	A	A	N	A	G	A	N	A	A	A	A	A	N	A	A	A	N	N	N	A	0.268983	0.35242	0.298732	0.299514	0.215152	0.460097	0.114617	0.696414	0.292955	0.309406	0.286338	0.320965
EgTAT-10	chr7: 3820018	CDS	T	T	T	N	T	N	T	N	T	T	T	C	T	N	T	T	T	N	N	N	T	0.418054	0.155161	0.355418	0.233353	0.0907625	0.768083	0.374625	0.207243	0.300144	0.319072	0.314021	0.296085
EgTAT-10	chr7: 3820011	CDS	G	G	G	N	G	N	G	N	G	G	G	A	G	N	G	G	G	N	N	N	G	0.418054	0.155161	0.355418	0.233353	0.0907625	0.768083	0.374625	0.207243	0.300144	0.319072	0.314021	0.296085
EgTAT-10	chr7: 3820005	CDS	G	G	G	N	G	N	G	N	G	G	G	A	G	N	G	G	G	N	N	N	G	0.418054	0.155161	0.355418	0.233353	0.0907625	0.768083	0.374625	0.207243	0.300144	0.319072	0.314021	0.296085
EgTAT-10	chr7: 3820001	CDS	A	A	A	N	A	N	A	N	A	A	A	G	A	N	A	A	A	N	N	N	A	0.418054	0.155161	0.355418	0.233353	0.0907625	0.768083	0.374625	0.207243	0.300144	0.319072	0.314021	0.296085
EgTAT-10	chr7: 3819981	CDS	T	T	T	N	T	N	T	N	T	T	T	A	T	N	T	T	T	N	N	N	T	0.418054	0.155161	0.355418	0.233353	0.0907625	0.768083	0.374625	0.207243	0.300144	0.319072	0.314021	0.296085
EgTAT-10	chr7: 3819980	CDS	A	A	A	N	A	N	A	N	A	A	A	G	A	N	A	A	A	N	N	N	A	0.418054	0.155161	0.355418	0.233353	0.0907625	0.768083	0.374625	0.207243	0.300144	0.319072	0.314021	0.296085
EgTAT-10	chr7: 3819978	CDS	T	T	T	N	T	N	T	N	T	T	T	A	T	N	T	T	T	N	N	N	T	0.418054	0.155161	0.355418	0.233353	0.0907625	0.768083	0.374625	0.207243	0.300144	0.319072	0.314021	0.296085
EgTAT-10	chr7: 3819972	CDS	C	C	C	N	C	N	C	N	C	C	C	T	C	N	C	C	C	N	N	N	C	0.418054	0.155161	0.355418	0.233353	0.0907625	0.768083	0.374625	0.207243	0.300144	0.319072	0.314021	0.296085
EgTAT-10	chr7: 3819885	CDS	A	A	A	N	A	N	A	N	A	A	A	N	A	N	A	A	G	N	N	N	A	0.195415	0.542754	0.301182	0.341448	0.238546	0.455273	0.427714	0.165446	0.287264	0.36529	0.306639	0.332332
EgTAT-10	chr7: 3819849	CDS	T	T	T	N	T	N	N	N	T	T	T	N	T	N	T	T	C	N	N	N	T	0.223876	0.508122	0.322433	0.333521	0.25061	0.457311	0.476368	0.138529	0.309917	0.353676	0.331874	0.318732
EgTAT-10	chr7: 3819837	CDS	G	G	G	N	G	N	N	N	G	G	G	N	G	N	G	G	T	N	N	N	G	0.223876	0.508122	0.322433	0.333521	0.25061	0.457311	0.476368	0.138529	0.309917	0.353676	0.331874	0.318732
EgTAT-10	chr7: 3819834	CDS	A	A	A	N	A	N	N	N	A	A	A	N	A	N	A	A	T	N	N	N	A	0.223876	0.508122	0.322433	0.333521	0.25061	0.457311	0.476368	0.138529	0.309917	0.353676	0.331874	0.318732
EgTAT-10	chr7: 3819816	CDS	G	G	G	N	G	N	N	N	G	G	G	N	G	N	G	G	C	N	N	N	G	0.223876	0.508122	0.322433	0.333521	0.25061	0.457311	0.476368	0.138529	0.309917	0.353676	0.331874	0.318732
EgTAT-10	chr7: 3819810	CDS	A	A	A	N	A	N	N	N	A	A	A	N	A	N	A	A	G	N	N	N	A	0.223876	0.508122	0.322433	0.333521	0.25061	0.457311	0.476368	0.138529	0.309917	0.353676	0.331874	0.318732
EgTAT-10	chr7: 3819771	CDS	T	T	T	N	T	N	N	N	T	T	T	N	N	N	T	C	N	N	N	N	T	0.202054	0.602127	0.483638	0.187151	0.351223	0.354024	0.354025	0.349929	0.426038	0.252874	0.435687	0.241111
EgTAT-10	chr7: 3819755	CDS	A	A	A	N	A	N	N	N	A	A	A	N	N	N	A	G	N	N	N	N	A	0.202054	0.602127	0.483638	0.187151	0.351223	0.354024	0.354025	0.349929	0.426038	0.252874	0.435687	0.241111
EgTAT-10	chr7: 3819747	CDS	T	T	T	N	T	N	N	N	T	T	T	N	N	N	T	C	N	N	N	N	T	0.202054	0.602127	0.483638	0.187151	0.351223	0.354024	0.354025	0.349929	0.426038	0.252874	0.435687	0.241111
EgTAT-10	chr7: 3819733	CDS	C	C	C	N	C	N	N	N	C	C	C	N	N	N	C	A	N	N	N	N	C	0.202054	0.602127	0.483638	0.187151	0.351223	0.354024	0.354025	0.349929	0.426038	0.252874	0.435687	0.241111
EgTAT-10	chr7: 3819730	CDS	G	G	G	N	G	N	N	N	G	G	G	N	N	N	G	A	N	N	N	N	G	0.202054	0.602127	0.483638	0.187151	0.351223	0.354024	0.354025	0.349929	0.426038	0.252874	0.435687	0.241111
EgTAT-10	chr7: 3819729	CDS	G	G	G	N	G	N	N	N	G	G	G	N	N	N	G	C	N	N	N	N	G	0.202054	0.602127	0.483638	0.187151	0.351223	0.354024	0.354025	0.349929	0.426038	0.252874	0.435687	0.241111
EgTAT-10	chr7: 3819714	CDS	T	T	T	N	T	N	N	N	T	T	T	N	N	N	T	G	N	N	N	N	T	0.202054	0.602127	0.483638	0.187151	0.351223	0.354024	0.354025	0.349929	0.426038	0.252874	0.435687	0.241111
EgTAT-10	chr7: 3819700	CDS	G	N	G	N	G	N	N	N	G	G	N	N	N	N	G	A	N	N	N	N	N	0.426782	0.398694	.884*	0.0193847	0.497827	0.314948	0.648613	0.163516	0.77025	0.0731138	0.801389	0.0552522
EgTAT-11	chr8: 19032741	UTR	T	T	T	T	T	C	T	T	T	T	T	T	T	T	T	T	T	T	T	T	T	0.209328	0.37576	0.258139	0.271832	0.172761	0.466389	0.0811848	0.733665	0.239212	0.309749	0.232346	0.324254
EgTAT-11	chr8: 19033334	intron	T	A	A	A	T	A	A	A	A	T	T	A	A	A	A	T	T	A	A	A	T	0.178435	0.451646	0.0846057	0.722858	0.109789	0.64496	0.307501	0.187214	0.0352698	0.882642	0.0572517	0.810526
EgTAT-11	chr8: 19033862	intron	T	G	G	T	T	T	G	T	G	T	T	T	G	G	G	T	T	G	G	G	G	.547*	0.0125011	0.217994	0.355852	0.0119603	0.960086	0.00776877	0.974068	0.241129	0.305768	0.228456	0.332647
EgTAT-11	chr8: 19035370	CDS	C	C	C	C	C	C	C	C	C	T	T	C	T	T	T	C	T	C	T	C	C	0.140132	0.55569	0.0158213	0.947216	0.251177	0.285424	0.206645	0.382046	0.0736815	0.757537	0.053543	0.822607
EgTAT-11	chr8: 19035863	intron	T	C	T	T	T	T	C	T	T	T	T	T	T	T	T	T	T	C	T	C	T	0.379574	0.0988091	0.127523	0.592114	0.109457	0.645966	0.0669375	0.779176	0.205793	0.384056	0.199669	0.398671
EgTAT-11	chr8: 19035897	intron	C	G	C	G	C	C	G	C	C	C	C	C	C	C	C	C	C	G	C	G	C	0.227292	0.335185	0.0803985	0.736156	0.180915	0.445278	0.150146	0.527494	0.179219	0.449626	0.181032	0.444977
EgTAT-11	chr8: 19035997	intron	G	A	A	G	N	G	A	G	G	G	A	G	A	A	A	G	G	A	A	A	G	.489*	0.0334814	0.0732158	0.765799	0.0867916	0.723864	0.121472	0.620332	0.120627	0.622785	0.104596	0.670003
EgTAT-11	chr8: 19036021	intron	T	T	G	T	N	C	T	T	C	T	T	T	T	T	T	C	T	T	T	T	T	0.00378456	0.987732	0.172829	0.479224	0.0596554	0.80832	0.332837	0.163805	0.0940398	0.70177	0.114695	0.640107
EgTAT-11	chr8: 19036022	intron	G	G	A	G	N	A	G	G	A	G	G	G	G	G	G	A	G	G	G	G	G	0.127287	0.603562	0.0242785	0.921411	0.186886	0.443617	0.213032	0.381216	0.0629989	0.797783	0.0430183	0.861188
EgTAT-11	chr8: 19036090	intron	T	T	C	T	T	C	T	T	C	C	T	T	N	T	T	C	T	T	C	T	T	0.159439	0.514409	0.0209872	0.932039	0.106836	0.663328	0.0508442	0.836235	0.000608209	0.998028	0.00459579	0.985102
EgTAT-11	chr8: 19036094	intron	G	G	A	G	G	A	G	G	A	A	G	G	N	G	G	A	G	G	A	G	G	0.159439	0.514409	0.0209872	0.932039	0.106836	0.663328	0.0508442	0.836235	0.000608209	0.998028	0.00459579	0.985102
EgTAT-11	chr8: 19036113	intron	T	T	A	T	T	A	T	T	A	A	T	T	N	T	T	A	T	T	A	T	T	0.159439	0.514409	0.0209872	0.932039	0.106836	0.663328	0.0508442	0.836235	0.000608209	0.998028	0.00459579	0.985102
EgTAT-11	chr8: 19036133	intron	T	T	A	T	T	A	T	T	A	A	T	T	N	T	T	A	T	T	A	T	T	0.159439	0.514409	0.0209872	0.932039	0.106836	0.663328	0.0508442	0.836235	0.000608209	0.998028	0.00459579	0.985102
EgTAT-11	chr8: 19036157	intron	C	C	A	C	C	A	C	C	A	A	C	C	N	C	C	A	C	C	A	C	C	0.159439	0.514409	0.0209872	0.932039	0.106836	0.663328	0.0508442	0.836235	0.000608209	0.998028	0.00459579	0.985102
EgTAT-11	chr8: 19036210	intron	T	T	C	T	T	C	C	T	C	C	T	T	N	T	T	C	T	T	C	T	T	0.0278695	0.909829	0.116546	0.634682	0.0877497	0.720931	0.311333	0.194469	0.0790707	0.747629	0.0992604	0.685997
EgTAT-11	chr8: 19036263	intron	T	T	C	T	T	C	C	T	C	C	T	T	N	N	T	C	T	T	C	T	T	0.00788857	0.975217	0.175791	0.48534	0.121791	0.630219	0.32946	0.181854	0.128315	0.611863	0.147733	0.558543
EgTAT-11	chr8: 19036319	intron	C	C	C	C	C	A	A	C	C	A	C	C	C	N	C	A	N	C	C	C	C	0.0616209	0.808085	0.267913	0.282437	0.183312	0.466554	0.289739	0.243518	0.208247	0.406971	0.219531	0.381425
EgTAT-11	chr8: 19036320	intron	T	T	T	T	T	G	G	T	T	G	T	T	T	N	T	G	N	T	T	T	T	0.0616209	0.808085	0.267913	0.282437	0.183312	0.466554	0.289739	0.243518	0.208247	0.406971	0.219531	0.381425
EgTAT-11	chr8: 19036321	intron	A	A	A	A	A	G	G	A	A	G	A	A	A	N	A	G	N	A	A	A	A	0.312387	0.206922	.482*	0.0429688	0.325265	0.187815	0.351151	0.153053	0.429568	0.0752233	0.433738	0.0721291
EgTAT-11	chr8: 19036323	intron	T	T	T	T	T	C	C	T	T	C	T	T	T	N	T	C	N	T	T	T	T	0.0616209	0.808085	0.267913	0.282437	0.183312	0.466554	0.289739	0.243518	0.208247	0.406971	0.219531	0.381425
EgTAT-11	chr8: 19036324	intron	T	T	T	T	T	A	A	T	T	A	T	T	T	N	T	A	N	T	T	T	T	0.0616209	0.808085	0.267913	0.282437	0.183312	0.466554	0.289739	0.243518	0.208247	0.406971	0.219531	0.381425
EgTAT-11	chr8: 19036326	intron	C	C	C	C	C	T	T	C	C	T	C	C	C	N	C	T	N	C	C	C	C	0.0616209	0.808085	0.267913	0.282437	0.183312	0.466554	0.289739	0.243518	0.208247	0.406971	0.219531	0.381425
EgTAT-11	chr8: 19036327	intron	A	A	A	A	A	C	C	A	A	C	A	A	A	N	A	C	N	A	A	A	A	0.0616209	0.808085	0.267913	0.282437	0.183312	0.466554	0.289739	0.243518	0.208247	0.406971	0.219531	0.381425
EgTAT-11	chr8: 19036328	intron	T	T	T	T	T	A	A	T	T	A	T	T	T	N	T	A	N	T	T	T	T	0.0616209	0.808085	0.267913	0.282437	0.183312	0.466554	0.289739	0.243518	0.208247	0.406971	0.219531	0.381425
EgTAT-11	chr8: 19036329	intron	C	C	C	C	C	A	A	C	C	A	C	C	C	N	C	A	N	C	C	C	C	0.0616209	0.808085	0.267913	0.282437	0.183312	0.466554	0.289739	0.243518	0.208247	0.406971	0.219531	0.381425
EgTAT-11	chr8: 19036331	intron	G	G	G	G	G	A	A	G	G	A	G	G	G	N	G	A	N	G	G	G	G	0.0616209	0.808085	0.267913	0.282437	0.183312	0.466554	0.289739	0.243518	0.208247	0.406971	0.219531	0.381425
EgTAT-11	chr8: 19036332	intron	A	A	A	A	A	T	T	A	A	T	A	A	A	N	A	T	N	A	A	A	A	0.0616209	0.808085	0.267913	0.282437	0.183312	0.466554	0.289739	0.243518	0.208247	0.406971	0.219531	0.381425
EgTAT-11	chr8: 19036333	intron	A	A	A	A	A	G	G	A	A	G	A	A	A	N	A	G	N	A	A	A	A	0.0616209	0.808085	0.267913	0.282437	0.183312	0.466554	0.289739	0.243518	0.208247	0.406971	0.219531	0.381425
EgTAT-11	chr8: 19036334	intron	T	T	T	T	T	C	C	T	T	C	T	T	T	N	T	C	N	T	T	T	T	0.0616209	0.808085	0.267913	0.282437	0.183312	0.466554	0.289739	0.243518	0.208247	0.406971	0.219531	0.381425
EgTAT-11	chr8: 19036336	intron	T	T	T	T	T	A	A	T	T	A	T	T	T	N	T	A	N	T	T	T	T	0.0616209	0.808085	0.267913	0.282437	0.183312	0.466554	0.289739	0.243518	0.208247	0.406971	0.219531	0.381425
EgTAT-11	chr8: 19036337	intron	C	C	C	C	C	T	T	C	C	T	C	C	C	N	C	T	N	C	C	C	C	0.0616209	0.808085	0.267913	0.282437	0.183312	0.466554	0.289739	0.243518	0.208247	0.406971	0.219531	0.381425
EgTAT-11	chr8: 19036339	intron	A	A	A	A	A	T	T	A	A	T	A	A	A	N	A	T	N	A	A	A	A	0.0616209	0.808085	0.267913	0.282437	0.183312	0.466554	0.289739	0.243518	0.208247	0.406971	0.219531	0.381425
EgTAT-11	chr8: 19036340	intron	A	A	A	A	A	T	T	A	A	T	A	A	A	N	A	T	N	A	A	A	A	0.0616209	0.808085	0.267913	0.282437	0.183312	0.466554	0.289739	0.243518	0.208247	0.406971	0.219531	0.381425
EgTAT-11	chr8: 19036341	intron	T	T	T	T	T	C	C	T	T	C	T	T	T	N	T	C	N	T	T	T	T	0.0616209	0.808085	0.267913	0.282437	0.183312	0.466554	0.289739	0.243518	0.208247	0.406971	0.219531	0.381425
EgTAT-11	chr8: 19036342	intron	T	T	T	T	T	A	A	T	T	A	T	T	T	N	T	A	N	T	T	T	T	0.0616209	0.808085	0.267913	0.282437	0.183312	0.466554	0.289739	0.243518	0.208247	0.406971	0.219531	0.381425
EgTAT-11	chr8: 19036343	intron	A	A	A	A	A	T	T	A	A	T	A	A	A	N	A	T	N	A	A	A	A	0.0616209	0.808085	0.267913	0.282437	0.183312	0.466554	0.289739	0.243518	0.208247	0.406971	0.219531	0.381425
EgTAT-11	chr8: 19036344	intron	G	G	G	G	G	C	C	G	G	C	G	G	G	N	G	C	N	G	G	G	G	0.0616209	0.808085	0.267913	0.282437	0.183312	0.466554	0.289739	0.243518	0.208247	0.406971	0.219531	0.381425
EgTAT-11	chr8: 19036406	intron	A	A	A	N	A	A	A	A	A	A	A	A	G	A	A	A	A	A	A	A	A	0.219302	0.367019	0.243525	0.315058	0.107367	0.661751	0.111019	0.650929	0.202752	0.40514	0.200048	0.411567
EgTAT-11	chr8: 19036408	intron	T	T	T	N	T	T	T	T	C	T	T	T	C	T	T	T	T	T	T	T	T	0.120416	0.623396	0.049178	0.841536	0.0292099	0.90551	0.0278434	0.909913	0.064837	0.792005	0.0591205	0.810009
EgTAT-11	chr8: 19036414	intron	A	A	A	N	A	A	A	A	A	A	A	A	C	A	A	A	A	A	A	A	A	0.219302	0.367019	0.243525	0.315058	0.107367	0.661751	0.111019	0.650929	0.202752	0.40514	0.200048	0.411567
EgTAT-11	chr8: 19036469	intron	G	G	G	N	G	G	G	G	A	G	G	G	G	G	G	G	G	G	G	G	G	0.384799	0.103783	0.311113	0.194801	0.147512	0.546742	0.0727521	0.767243	0.291862	0.225341	0.281301	0.243345
EgTAT-11	chr8: 19036517	intron	C	C	C	C	C	C	C	C	A	C	C	C	C	C	C	C	C	C	C	C	C	0.359651	0.119354	0.305912	0.18962	0.153789	0.517407	0.0807589	0.735014	0.290251	0.214457	0.280548	0.230874
EgTAT-11	chr8: 19036843	intron	C	C	G	C	C	C	C	C	C	N	C	C	G	G	G	C	C	C	G	C	C	0.0444865	0.856496	0.0391052	0.873713	0.113166	0.644601	0.168914	0.489385	0.0518949	0.832896	0.0349972	0.886894
EgTAT-11	chr8: 19036851	intron	C	G	C	C	C	C	G	C	C	N	C	C	C	C	C	C	C	G	C	G	C	0.366577	0.122659	0.0979527	0.689936	0.0879836	0.720215	0.059958	0.807365	0.179261	0.462758	0.173513	0.477458
EgTAT-11	chr8: 19037545	intron	T	A	N	T	T	T	A	T	T	T	T	T	T	T	T	N	T	A	T	A	T	0.382349	0.117372	0.148049	0.557693	0.154256	0.541104	0.0271226	0.914924	0.235823	0.34616	0.225056	0.36925
EgTAT-11	chr8: 19037546	intron	T	A	N	T	T	T	A	T	T	T	T	T	T	T	T	N	T	A	T	A	T	0.382349	0.117372	0.148049	0.557693	0.154256	0.541104	0.0271226	0.914924	0.235823	0.34616	0.225056	0.36925
EgTAT-11	chr8: 19037708	intron	T	T	N	A	T	T	T	T	T	T	T	T	T	T	T	N	T	T	T	T	T	0.249776	0.317508	0.0717649	0.777193	0.181881	0.470099	0.183975	0.464914	0.0120928	0.962016	0.000960713	0.996981
EgTAT-11	chr8: 19038212	intron	T	G	N	T	T	T	G	T	T	T	T	T	T	T	T	N	T	G	T	G	T	0.382349	0.117372	0.148049	0.557693	0.154256	0.541104	0.0271226	0.914924	0.235823	0.34616	0.225056	0.36925
EgTAT-11	chr8: 19038705	intron	C	T	C	C	C	C	T	C	C	C	C	C	C	C	C	C	C	T	C	T	C	0.379574	0.0988091	0.127523	0.592114	0.109457	0.645966	0.0669375	0.779176	0.205793	0.384056	0.199669	0.398671
EgTAT-11	chr8: 19039755	intron	C	C	A	C	C	C	C	C	A	C	C	C	A	A	A	C	A	C	A	C	A	0.306481	0.188757	0.221534	0.347899	0.00194707	0.9935	0.104267	0.661772	0.171282	0.470271	0.169962	0.473751
EgTAT-11	chr8: 19040022	intron	T	A	A	T	T	T	A	T	T	T	T	T	T	T	T	T	T	A	T	A	T	0.299553	0.19946	0.0435212	0.855437	0.156119	0.511003	0.199274	0.399622	0.173207	0.465221	0.148164	0.533021
EgTAT-11	chr8: 19040597	intron	C	T	C	C	C	C	T	C	C	C	C	C	C	C	C	C	C	T	C	T	C	0.379574	0.0988091	0.127523	0.592114	0.109457	0.645966	0.0669375	0.779176	0.205793	0.384056	0.199669	0.398671
EgTAT-11	chr8: 19041170	CDS	A	C	C	A	A	A	C	C	A	A	A	A	C	C	C	A	A	C	C	C	C	.600**	0.00519245	0.26523	0.258409	0.0449146	0.850857	0.0695492	0.770777	0.247041	0.293695	0.228023	0.333589
EgTAT-11	chr8: 19041714	intron	G	A	G	G	G	G	A	G	G	G	G	G	G	G	G	G	G	A	G	A	G	0.379574	0.0988091	0.127523	0.592114	0.109457	0.645966	0.0669375	0.779176	0.205793	0.384056	0.199669	0.398671
EgTAT-11	chr8: 19041963	intron	T	T	C	T	C	T	T	N	T	T	T	C	C	C	C	T	N	T	C	T	T	0.0494679	0.845451	0.0635212	0.802276	0.169015	0.502577	0.391253	0.108374	0.0910887	0.71925	0.11608	0.646459
EgTAT-11	chr8: 19042258	CDS	C	T	C	C	C	C	T	N	C	C	C	C	C	C	C	C	C	T	C	T	C	0.311899	0.193616	0.0458355	0.852189	0.055194	0.822429	0.0939913	0.701917	0.131077	0.592732	0.116671	0.634317
EgTAT-12	chr11: 17983026	CDS	G	A	N	N	N	N	N	A	N	N	N	N	N	N	N	N	N	N	N	N	N	/	/	/	/	/	/	/	/	/	/	/	/
EgTAT-12	chr11: 17982598	intron	A	A	G	G	G	N	G	G	G	G	A	N	G	G	G	A	N	G	G	N	A	0.166578	0.537503	0.271887	0.308353	0.218997	0.415134	0.244837	0.360756	0.25532	0.339889	0.261322	0.328258
EgTAT-12	chr11: 17982465	CDS	G	G	C	G	C	N	G	C	G	G	G	N	C	G	C	G	N	G	G	N	C	0.0629582	0.816823	0.0544163	0.841359	0.285668	0.28348	0.462877	0.070998	0.14306	0.597115	0.170915	0.526807
EgTAT-12	chr11: 17982422	intron	G	G	G	A	A	N	N	G	G	A	N	N	G	A	A	G	N	N	A	N	A	0.0714377	0.816605	0.0244478	0.936813	0.107346	0.727048	0.366731	0.217744	0.0254185	0.934308	0.00462916	0.988025
EgTAT-12	chr11: 17982354	intron	A	A	A	A	A	N	N	A	A	A	A	N	A	G	A	A	N	A	A	N	A	0.249447	0.369941	0.340629	0.2141	0.203086	0.467882	0.100381	0.721881	0.296347	0.283495	0.289884	0.294622
EgTAT-12	chr11: 17982281	intron	A	T	T	T	T	N	N	T	T	T	T	N	T	T	T	A	N	T	T	N	A	0.260664	0.348076	.515*	0.0494488	0.337335	0.21885	0.434467	0.105603	0.431101	0.108639	0.442882	0.098273
EgTAT-12	chr11: 17982223	intron	T	T	C	C	N	N	C	T	T	C	T	N	T	C	C	T	N	C	C	N	C	0.230769	0.407964	0.113397	0.687401	0.0979419	0.728399	0.143298	0.610411	0.153275	0.585498	0.156608	0.577269
EgTAT-12	chr11: 17982061	intron	G	G	A	G	G	N	N	A	G	A	A	N	A	G	A	G	N	N	N	N	N	0.0949567	0.769104	0.446859	0.145285	0.56466	0.0557764	0.508848	0.0911264	0.493954	0.102639	0.512008	0.0888012
EgTAT-12	chr11: 17981965	intron	C	C	A	C	C	N	N	A	C	A	A	N	A	C	A	C	N	A	A	C	A	0.106399	0.694918	0.100987	0.709792	0.219051	0.415015	0.059534	0.826641	0.119376	0.659682	0.118064	0.663216
EgTAT-12	chr11: 17981924	intron	T	A	A	A	A	N	N	A	A	A	A	A	A	A	A	A	A	A	A	T	A	0.0966262	0.702896	0.158911	0.528809	0.25826	0.300794	0.171469	0.496302	0.158982	0.528624	0.163664	0.516393
EgTAT-12	chr11: 17981800	intron	T	T	C	T	T	N	C	C	C	C	C	C	C	C	C	T	C	T	C	T	C	0.117918	0.630672	0.154889	0.526637	0.282541	0.241184	0.0710586	0.772524	0.227646	0.348599	0.220403	0.364559
EgTAT-12	chr11: 17981192	intron	A	A	G	G	A	G	G	G	G	A	G	G	G	G	G	A	G	G	G	G	A	0.0503055	0.833184	0.176331	0.457083	0.183612	0.438406	0.118311	0.619342	0.140974	0.553291	0.142414	0.549205
EgTAT-12	chr11: 17981031	intron	C	C	T	T	T	C	C	T	T	T	T	T	T	T	T	C	T	C	T	C	T	.459*	0.0416775	0.353117	0.126712	0.275909	0.239003	0.169669	0.474526	0.393617	0.0859652	0.385137	0.0935641
EgTAT-12	chr11: 17980716	intron	T	N	C	N	N	N	N	N	N	N	N	N	N	N	N	A	N	N	N	T	N	0.0636803	0.959432	0.89148	0.299335	0.946786	0.208619	0.49982	0.666799	0.987695	0.0999711	0.966828	0.164433
EgTAT-12	chr11: 17980715	intron	T	A	A	N	N	N	N	N	N	N	N	N	N	N	N	T	N	N	N	C	N	0.0906261	0.909374	0.599192	0.400808	.980*	0.0195367	0.066682	0.933318	0.804211	0.195789	0.747433	0.252567
EgTAT-12	chr11: 17980702	intron	T	A	A	N	N	N	N	N	N	N	A	N	N	N	N	A	N	N	N	A	N	/	/	/	/	/	/	/	/	/	/	/	/
EgTAT-12	chr11: 17980701	intron	A	T	T	N	N	N	N	N	N	N	T	N	N	N	N	T	N	N	N	T	N	/	/	/	/	/	/	/	/	/	/	/	/
EgTAT-12	chr11: 17980640	intron	T	T	C	N	N	N	N	C	N	N	C	N	C	N	C	T	N	N	C	C	N	0.402266	0.283128	0.159513	0.681854	0.100057	0.797858	0.0753487	0.847225	0.0299988	0.938933	0.0348287	0.929119
EgTAT-12	chr11: 17980509	intron	T	T	C	C	C	T	T	C	C	C	C	C	C	C	C	T	C	T	C	T	T	0.395942	0.0839645	0.347748	0.132997	0.24407	0.299725	0.33412	0.14993	0.359048	0.12002	0.36527	0.113274
EgTAT-12	chr11: 17980044	intron	T	T	C	C	C	C	C	T	T	T	T	C	C	T	C	T	T	C	C	C	C	0.375254	0.103028	0.148049	0.533344	0.118822	0.617816	0.0751383	0.752885	0.216965	0.358184	0.199169	0.399877
EgTAT-12	chr11: 17979999	intron	G	T	G	G	G	G	G	T	T	T	T	G	G	T	G	T	T	G	G	G	G	0.279924	0.231957	0.0890074	0.709026	0.0573948	0.810061	0.0416969	0.861439	0.138811	0.559457	0.127922	0.590946
EgTAT-12	chr11: 17979803	intron	G	G	C	G	G	G	G	G	G	G	G	G	C	G	C	G	G	G	C	G	G	0.264926	0.258976	0.0232445	0.922511	0.224097	0.342205	0.226806	0.336246	0.0415641	0.861876	0.0569223	0.811598
EgTAT-12	chr11: 17979567	CDS	T	C	T	T	T	T	T	T	T	T	T	T	T	T	T	C	T	T	T	T	T	0.182764	0.44056	0.271866	0.246237	0.245197	0.297429	0.059572	0.802989	0.27136	0.247151	0.261048	0.266273
EgTAT-12	chr11: 17979398	intron	T	T	C	T	C	T	T	T	T	T	T	C	C	T	C	T	T	T	C	T	C	0.0732594	0.758887	0.0428934	0.857501	0.12436	0.601405	0.248543	0.290674	0.0550424	0.817718	0.0713469	0.765009
EgTAT-12	chr11: 17979347	CDS	A	A	G	N	G	G	N	G	A	G	G	N	G	N	G	A	N	N	G	N	G	0.0449766	0.884002	0.0919755	0.765061	0.220505	0.469115	0.0827507	0.788115	0.13053	0.670809	0.130511	0.670854
EgTAT-12	chr11: 17979286	CDS	A	A	C	N	C	C	N	C	A	C	C	N	C	N	C	A	N	N	C	N	C	0.0449766	0.884002	0.0919755	0.765061	0.220505	0.469115	0.0827507	0.788115	0.13053	0.670809	0.130511	0.670854
EgTAT-12	chr11: 17979102	CDS	T	T	C	C	C	C	C	C	C	C	C	C	C	C	C	T	C	C	C	C	C	0.0595511	0.803057	0.25029	0.287185	0.206484	0.382428	0.152713	0.520375	0.210722	0.372515	0.210997	0.371877
EgTAT-12	chr11: 17979101	CDS	G	G	T	T	T	T	T	T	T	T	T	T	T	T	T	G	T	T	T	T	T	0.0595511	0.803057	0.25029	0.287185	0.206484	0.382428	0.152713	0.520375	0.210722	0.372515	0.210997	0.371877
EgTAT-12	chr11: 17979001	CDS	A	A	G	G	G	G	G	G	G	A	G	G	G	G	G	A	G	A	G	A	G	0.095508	0.688759	0.0258787	0.913759	0.0646577	0.786528	0.0101635	0.966079	0.0668899	0.779329	0.062414	0.79378
EgTAT-12	chr11: 17978923	CDS	T	G	G	G	G	N	N	G	G	G	G	G	G	G	G	G	G	N	G	N	N	/	/	/	/	/	/	/	/	/	/	/	/
EgTAT-12	chr11: 17978845	CDS	T	G	T	T	T	N	N	T	T	T	T	G	T	T	T	G	N	N	T	N	N	0.0791852	0.787866	0.190976	0.513107	0.277926	0.336005	0.0516839	0.860711	0.235645	0.417357	0.221025	0.447635
EgTAT-12	chr11: 17978737	CDS	C	C	A	A	N	N	N	A	A	N	N	N	A	N	A	C	N	N	A	N	N	0.343287	0.36575	0.557027	0.119241	0.408303	0.275275	0.207033	0.593012	0.536358	0.136573	0.525636	0.146116
EgTAT-13	chr13: 1585910	Intron	T	A	A	A	A	A	T	A	A	A	A	A	T	A	N	A	T	T	A	T	A	.468*	0.0434159	0.27419	0.255969	0.115142	0.638793	0.295279	0.219707	0.291345	0.226203	0.299299	0.213197
EgTAT-13	chr13: 1585912	Intron	A	T	T	T	T	T	A	T	A	T	A	A	A	A	N	A	A	A	T	A	T	0.118021	0.630372	0.0284907	0.907827	0.0346419	0.888035	0.131515	0.591487	0.0333455	0.892202	0.0421367	0.864007
EgTAT-13	chr13: 1585971	Intron	A	A	A	A	T	A	T	A	A	A	A	A	T	A	N	A	T	T	T	T	T	.544*	0.0161478	0.41636	0.076196	0.22245	0.360007	.484*	0.0355997	0.411017	0.0804348	0.427697	0.0677534
EgTAT-13	chr13: 1586278	Intron	C	C	T	C	C	T	T	C	C	C	T	T	T	C	T	T	T	C	T	C	T	0.389517	0.0895803	0.298271	0.201484	0.123302	0.604528	0.12878	0.588437	0.281163	0.22981	0.275697	0.239378
EgTAT-13	chr13: 1586279	Intron	C	C	T	C	C	T	T	C	C	C	T	T	T	C	T	T	T	C	T	C	T	0.389517	0.0895803	0.298271	0.201484	0.123302	0.604528	0.12878	0.588437	0.281163	0.22981	0.275697	0.239378
EgTAT-13	chr13: 1586284	Intron	C	C	T	C	C	N	N	C	C	C	N	N	T	C	T	N	N	C	T	C	N	0.387988	0.190197	0.114832	0.708736	0.157776	0.606698	0.139062	0.650487	0.068699	0.823534	0.0551488	0.857984
EgTAT-14	chr13: 23863309	UTR	G	G	N	A	A	G	N	G	A	N	N	G	N	A	N	G	A	G	G	G	G	0.325819	0.255617	0.0942677	0.748554	0.0919371	0.754594	0.15359	0.600118	0.0972487	0.740847	0.0797723	0.786327
EgTAT-14	chr13: 23863504	CDS	G	G	N	G	G	C	N	C	G	N	N	C	N	G	N	C	C	G	C	C	G	0.0150232	0.959347	0.0936261	0.750215	0.341775	0.23169	0.13056	0.656408	0.174667	0.550353	0.173871	0.552198
EgTAT-14	chr13: 23863544	Intron	C	T	N	T	T	T	N	T	T	N	N	T	N	T	N	T	T	C	T	T	C	0.417614	0.137338	0.365163	0.199204	0.416597	0.138396	0.377406	0.183417	0.42983	0.125043	0.432086	0.122857
EgTAT-14	chr13: 23863639	Intron	A	N	N	C	N	C	N	C	N	N	N	C	N	A	N	C	N	A	C	C	A	0.567818	0.0868486	0.562304	0.0906531	0.535535	0.110629	0.402437	0.248923	0.607471	0.0624931	0.598108	0.067779
EgTAT-14	chr13: 23863668	Intron	G	N	N	G	N	N	N	A	N	N	N	A	N	G	N	A	N	G	A	A	G	0.368949	0.328506	0.52178	0.149641	.695*	0.0377672	0.534068	0.138579	0.60595	0.0837059	0.605953	0.0837044
EgTAT-14	chr13: 23863687	Intron	T	N	N	C	N	N	N	C	N	N	N	T	N	T	N	C	N	T	C	C	T	0.240609	0.532871	0.268215	0.485301	0.408446	0.27509	0.0249545	0.949189	0.347736	0.359153	0.325464	0.392742
EgTAT-14	chr13: 23863720	Intron	G	N	N	G	N	N	N	C	N	N	N	G	N	G	N	C	N	G	C	C	G	0.017778	0.963793	0.154273	0.691884	0.531163	0.141149	0.155628	0.689287	0.281608	0.462886	0.27429	0.47508
EgTAT-14	chr13: 23863802	Intron	A	N	N	G	N	N	N	G	A	N	N	N	N	N	N	G	N	A	G	G	A	0.157694	0.709189	0.161789	0.701898	0.300719	0.469223	0.217604	0.60469	0.238801	0.56898	0.239432	0.567927
EgTAT-14	chr13: 23864141	Intron	T	T	T	A	A	T	N	T	A	A	N	N	N	T	N	T	T	T	T	T	T	.798**	0.000366559	.609*	0.0159677	0.324408	0.23813	0.100243	0.722249	.599*	0.0183197	.575*	0.0249517
EgTAT-14	chr13: 23864662	Intron	G	N	N	N	C	N	N	C	N	C	C	G	N	G	N	C	N	N	N	N	G	0.443923	0.270533	0.384731	0.346653	0.477677	0.231273	0.165609	0.695115	0.44325	0.271348	0.430769	0.286663
EgTAT-14	chr13: 23864810	Intron	A	A	A	G	G	G	A	G	A	G	G	G	A	A	A	G	G	A	A	A	A	.547*	0.0125011	0.217994	0.355852	0.0119603	0.960086	0.00776877	0.974068	0.241129	0.305768	0.228456	0.332647
EgTAT-14	chr13: 23865007	Intron	T	T	G	G	G	G	T	T	G	G	G	G	T	T	T	G	T	T	T	T	T	.704**	0.000533996	0.432572	0.05679	0.0148271	0.950529	0.306443	0.188814	0.354749	0.124845	0.359053	0.120014
EgTAT-14	chr13: 23865540	Intron	G	T	T	T	T	T	G	T	T	T	T	T	T	T	T	T	T	G	T	T	G	0.399934	0.0806084	0.374482	0.103795	0.332483	0.15206	0.42361	0.0627151	0.412207	0.0709143	0.422464	0.0635046
EgTAT-14	chr13: 23865623	Intron	G	G	G	G	G	G	G	G	G	G	G	G	G	T	G	G	G	G	G	G	G	0.203623	0.3892	0.281632	0.229001	0.182917	0.440171	0.0743535	0.75539	0.251514	0.284757	0.243451	0.300991
EgTAT-14	chr13: 23865946	Intron	C	C	C	C	T	C	C	C	T	C	C	C	C	N	C	T	C	C	C	T	C	0.200512	0.41046	0.125883	0.607595	0.0821553	0.738107	0.106912	0.663103	0.143679	0.557322	0.14403	0.556351
EgTAT-14	chr13: 23865947	Intron	G	G	G	G	T	G	G	G	T	G	G	G	G	N	G	T	G	G	G	T	G	0.200512	0.41046	0.125883	0.607595	0.0821553	0.738107	0.106912	0.663103	0.143679	0.557322	0.14403	0.556351
EgTAT-14	chr13: 23866012	Intron	T	C	T	T	T	T	T	T	T	T	T	N	N	N	T	T	N	T	T	T	T	0.235621	0.379675	0.181604	0.500869	0.161876	0.549205	0.0695423	0.798018	0.213948	0.426235	0.19769	0.463007
EgTAT-14	chr13: 23866054	Intron	C	N	N	N	C	N	N	T	C	N	N	N	N	C	N	N	N	N	N	N	C	0.358603	0.553396	0.411974	0.490699	0.73428	0.157708	0.639221	0.245567	0.524085	0.364663	0.535076	0.352792
EgTAT-14	chr13: 23866159	Intron	G	G	G	N	T	N	N	G	T	G	G	G	N	G	G	G	G	N	N	N	G	0.364567	0.220679	0.218485	0.473299	0.0335085	0.913463	0.0441431	0.886139	0.197072	0.518711	0.19025	0.533568
EgTAT-14	chr13: 23866184	Intron	T	C	T	N	C	N	N	C	T	T	T	T	N	T	C	C	T	N	N	N	T	0.236673	0.436267	0.0717584	0.815794	0.243018	0.423693	0.158202	0.605713	0.0274294	0.929123	0.0382021	0.901391
EgTAT-14	chr13: 23866211	Intron	G	A	G	N	A	N	N	A	A	A	A	A	A	A	A	A	A	N	N	N	G	0.18809	0.519613	0.197937	0.497568	0.322015	0.261533	0.0819715	0.780566	0.279373	0.333391	0.258765	0.371699
EgTAT-14	chr13: 23866241	Intron	T	T	C	N	T	C	T	C	T	C	C	C	T	T	T	C	C	T	N	T	T	0.463341	0.0527992	0.23171	0.35488	0.00244727	0.992311	0.199515	0.427353	0.213545	0.394864	0.216925	0.387245
EgTAT-14	chr13: 23866294	Intron	T	C	C	C	C	C	C	C	C	C	C	C	C	C	C	C	C	T	C	C	T	0.356157	0.12325	0.351639	0.128421	0.345027	0.136264	0.336851	0.146422	0.397201	0.0828952	0.401531	0.0792943
EgTAT-14	chr13: 23866408	Intron	C	C	C	C	C	T	C	T	C	C	T	C	C	C	C	T	C	C	C	C	C	0.103882	0.662952	0.0149435	0.950141	0.046455	0.8458	0.012016	0.9599	0.0448093	0.851203	0.0432835	0.856218
EgTAT-14	chr13: 23866546	Intron	T	T	T	C	T	C	T	C	T	C	C	T	T	T	T	C	T	T	C	T	T	0.291296	0.212737	0.101405	0.670548	0.0325407	0.89167	0.174696	0.461334	0.135024	0.570325	0.114001	0.632248
EgTAT-14	chr13: 23866575	Intron	A	G	G	G	G	G	A	G	G	G	G	G	G	G	A	G	G	A	G	G	A	.446*	0.0488727	0.187241	0.429247	0.0751779	0.752759	0.219196	0.35314	0.160065	0.500242	0.168306	0.478133
EgTAT-14	chr13: 23866699	Intron	A	T	A	N	T	A	N	A	T	A	T	N	T	T	T	T	N	A	T	T	A	0.094355	0.728155	0.043096	0.874084	0.19875	0.460562	0.0891585	0.74264	0.0887776	0.743705	0.0783856	0.772924
EgTAT-14	chr13: 23866719	Intron	G	A	G	N	A	G	N	A	A	A	A	N	A	A	A	A	N	G	N	A	G	0.377961	0.164828	0.391513	0.148981	0.508353	0.0530008	0.157104	0.576047	0.493998	0.0612568	0.482676	0.0683989
EgTAT-14	chr13: 23866757	Intron	A	C	C	N	C	C	N	C	C	C	C	N	C	C	C	C	N	A	N	C	A	0.411918	0.127103	0.408588	0.130513	0.405108	0.134144	.539*	0.0383008	0.458397	0.0857069	0.473566	0.0745675
EgTAT-14	chr13: 23866775	Intron	T	C	N	N	C	T	N	C	C	C	C	N	C	C	C	C	N	T	N	C	T	0.48984	0.075405	0.522151	0.0554497	0.502321	0.0671756	.619*	0.0183326	.563*	0.0360504	.571*	0.0329369
EgTAT-14	chr13: 23866837	Intron	G	A	A	N	A	G	A	A	A	A	A	A	A	A	A	A	N	G	N	A	G	0.471169	0.0562479	.512*	0.0355933	0.461228	0.0623924	.495*	0.0434029	.541*	0.0248077	.549*	0.0223656
EgTAT-14	chr13: 23866888	Intron	C	C	C	C	C	T	C	C	C	C	C	C	C	C	C	C	C	C	N	C	C	0.224666	0.355117	0.267476	0.268262	0.176775	0.469086	0.101297	0.679878	0.248963	0.304029	0.243394	0.315325
EgTAT-14	chr13: 23867101	Intron	C	T	C	C	T	C	C	T	T	C	C	T	T	T	C	C	C	C	T	T	C	0.112032	0.63818	0.121903	0.608664	0.130141	0.58447	0.248947	0.289865	0.139512	0.557456	0.151196	0.524578
EgTAT-14	chr13: 23867149	CDS	C	T	T	T	T	T	C	T	T	T	T	T	T	T	C	T	T	C	T	T	C	.446*	0.0488727	0.187241	0.429247	0.0751779	0.752759	0.219196	0.35314	0.160065	0.500242	0.168306	0.478133
EgTAT-14	chr13: 23867273	Intron	T	C	T	T	C	T	C	C	C	T	T	T	C	C	C	C	T	T	C	C	T	0.222314	0.34616	0.071139	0.765676	0.265575	0.257768	0.0572966	0.81038	0.0363805	0.878972	0.0388334	0.870875
EgTAT-14	chr13: 23867443	Intron	A	C	C	A	C	C	A	C	C	C	A	C	C	C	A	C	C	A	C	C	A	0.168155	0.478535	0.00645684	0.978446	0.076245	0.749356	0.275394	0.239917	0.00795713	0.97344	0.0289482	0.903573
EgTAT-14	chr13: 23867775	Intron	A	G	G	A	G	G	A	G	G	A	A	G	G	A	G	G	G	A	G	G	A	0.00323957	0.989185	0.107163	0.652935	0.226727	0.336419	0.401978	0.0789291	0.147539	0.53477	0.170693	0.471821
EgTAT-14	chr13: 23867901	CDS	A	A	A	A	A	N	G	A	A	A	N	A	N	N	A	A	A	A	A	A	A	0.213199	0.427896	0.191946	0.476361	0.0923609	0.733703	0.251182	0.348042	0.178669	0.507931	0.188952	0.483395
EgTAT-14	chr13: 23867913	CDS	A	A	A	A	A	N	T	A	A	A	N	A	N	N	A	A	A	A	A	A	A	0.213199	0.427896	0.191946	0.476361	0.0923609	0.733703	0.251182	0.348042	0.178669	0.507931	0.188952	0.483395
EgTAT-14	chr13: 23867925	CDS	G	G	G	G	G	N	T	G	G	G	N	G	N	N	G	G	G	G	G	G	G	0.213199	0.427896	0.191946	0.476361	0.0923609	0.733703	0.251182	0.348042	0.178669	0.507931	0.188952	0.483395
EgTAT-14	chr13: 23867936	Intron	G	G	G	G	G	N	A	G	G	G	N	G	N	N	G	G	G	G	G	G	G	0.213199	0.427896	0.191946	0.476361	0.0923609	0.733703	0.251182	0.348042	0.178669	0.507931	0.188952	0.483395
EgTAT-14	chr13: 23867939	Intron	C	C	C	C	C	N	G	C	C	C	N	C	N	N	C	C	C	C	C	C	C	0.213199	0.427896	0.191946	0.476361	0.0923609	0.733703	0.251182	0.348042	0.178669	0.507931	0.188952	0.483395
EgTAT-14	chr13: 23868008	Intron	T	C	C	C	C	C	C	C	C	C	C	C	C	C	C	C	C	T	C	C	T	0.356157	0.12325	0.351639	0.128421	0.345027	0.136264	0.336851	0.146422	0.397201	0.0828952	0.401531	0.0792943
EgTAT-14	chr13: 23868294	Intron	C	N	T	T	T	T	N	T	T	T	T	N	N	N	N	T	N	C	T	T	C	.562*	0.0454783	0.530638	0.0620865	0.506712	0.0772013	0.444312	0.128237	.574*	0.0402155	.581*	0.0373598
EgTAT-14	chr13: 23868331	CDS	A	N	G	G	G	G	A	G	G	G	G	N	N	N	G	G	N	A	G	G	A	.544*	0.0361573	.554*	0.0320363	0.429295	0.110293	.516*	0.0489479	.575*	0.0250114	.584*	0.0221817
EgTAT-14	chr13: 23868753	Intron	C	C	T	T	T	T	C	T	C	T	T	C	C	C	C	C	T	C	T	C	C	0.365745	0.112771	0.191162	0.419469	0.0163757	0.945369	0.0213593	0.928779	0.167239	0.480967	0.159696	0.501244
EgTAT-14	chr13: 23868959	Intron	T	N	G	N	G	N	G	N	G	T	T	N	N	N	T	T	N	T	G	N	T	0.148032	0.664018	0.0629254	0.854171	0.170607	0.615989	0.159066	0.640387	0.0241556	0.943799	0.0101439	0.976386
EgTAT-14	chr13: 23869110	CDS	T	N	C	N	T	N	T	N	N	C	T	N	N	N	T	T	N	T	T	N	T	0.625762	0.0529658	0.491406	0.149181	0.0706931	0.846129	0.605322	0.0636819	0.377536	0.282128	0.407281	0.24273
EgTAT-14	chr13: 23869117	CDS	G	N	A	N	G	N	G	N	N	A	G	N	N	N	G	G	N	G	G	N	G	0.625762	0.0529658	0.491406	0.149181	0.0706931	0.846129	0.605322	0.0636819	0.377536	0.282128	0.407281	0.24273
EgTAT-14	chr13: 23869120	CDS	A	N	A	N	A	N	A	N	N	G	A	N	N	N	A	A	N	A	A	N	A	.649*	0.0422533	0.444035	0.198595	0.244904	0.495264	0.10734	0.76788	0.460016	0.180985	0.443047	0.199715
EgTAT-14	chr13: 23869126	CDS	T	N	G	N	T	N	T	N	N	G	T	N	N	N	T	T	N	T	T	N	T	0.625762	0.0529658	0.491406	0.149181	0.0706931	0.846129	0.605322	0.0636819	0.377536	0.282128	0.407281	0.24273
EgTAT-14	chr13: 23869150	CDS	C	N	C	N	C	N	C	N	N	T	C	N	N	N	T	C	N	C	C	N	C	0.319129	0.368763	0.628475	0.0516401	.809**	0.00462632	0.382812	0.274903	.748*	0.0128052	.738*	0.0147715
EgTAT-15	chr15: 13221619	CDS	C	C	C	C	C	C	C	C	N	C	C	T	C	C	C	C	C	C	C	C	C	0.423654	0.0706802	0.364811	0.12461	0.106782	0.663489	0.352024	0.139392	0.306544	0.201785	0.317223	0.185715
EgTAT-15	chr15: 13221282	CDS	C	C	C	C	C	C	C	C	N	C	C	C	T	C	C	C	C	N	C	C	C	0.245507	0.32612	0.253337	0.310427	0.109132	0.666424	0.105261	0.677642	0.21876	0.383142	0.214604	0.392468
EgTAT-16	chr15: 14171149	CDS	A	A	A	A	A	N	A	A	A	A	C	A	A	A	A	A	A	C	A	A	A	0.0524262	0.831208	0.0770868	0.753772	0.0766732	0.755055	0.114016	0.642099	0.0215888	0.930096	0.0294544	0.904723
EgTAT-16	chr15: 14171118	CDS	A	A	A	A	A	A	A	A	A	A	C	A	A	A	A	A	A	A	A	A	A	0.219437	0.352597	0.282914	0.226797	0.18089	0.445341	0.00129796	0.995667	0.255416	0.277099	0.241246	0.305527
EgTAT-16	chr15: 14170792	Intron	A	G	G	G	A	A	A	G	A	A	A	G	G	A	A	G	G	A	G	A	A	0.0656213	0.783418	0.101948	0.668879	0.247323	0.293127	0.0573776	0.810117	0.138021	0.561717	0.125953	0.596719
EgTAT-16	chr15: 14170670	Intron	G	C	C	C	G	G	G	C	G	G	G	C	C	G	G	C	C	G	C	G	C	0.0316871	0.894496	0.245499	0.296816	0.336998	0.146234	0.081327	0.733215	0.262752	0.263052	0.254605	0.278679
EgTAT-16	chr15: 14170538	Intron	T	T	T	T	T	C	C	T	C	N	C	T	T	T	T	T	T	T	T	C	T	0.132259	0.589371	0.241918	0.318362	0.21469	0.377433	0.0162605	0.947322	0.234595	0.333676	0.219324	0.36697
EgTAT-16	chr15: 14170436	Intron	A	G	G	A	G	G	A	G	A	N	A	G	A	A	A	A	G	A	A	A	A	0.253216	0.29557	0.108334	0.658879	0.0762912	0.75624	0.415944	0.0765199	0.0727832	0.767147	0.102476	0.676342
EgTAT-16	chr15: 14170417	Intron	C	N	C	C	N	T	C	C	C	N	C	T	C	C	C	C	T	C	N	C	C	0.0466633	0.863748	0.0949862	0.726401	0.165161	0.541018	0.0563657	0.835746	0.106996	0.693285	0.105143	0.698362
EgTAT-16	chr15: 14170368	Intron	G	N	G	G	N	G	G	G	G	N	G	A	G	G	G	G	A	G	N	G	G	0.224175	0.403907	0.0857229	0.752262	0.0627715	0.817357	0.000577574	0.998306	0.0604477	0.824018	0.0568176	0.834446
EgTAT-16	chr15: 14170150	Intron	A	A	A	A	A	A	A	A	A	N	A	A	A	A	A	A	A	A	G	A	G	0.302222	0.208543	0.326465	0.172522	0.187144	0.442976	0.441751	0.0582818	0.299619	0.212684	0.317936	0.184674
EgTAT-16	chr15: 14170070	Intron	C	C	C	C	C	C	C	C	C	N	C	C	C	C	C	C	C	C	T	C	T	0.302222	0.208543	0.326465	0.172522	0.187144	0.442976	0.441751	0.0582818	0.299619	0.212684	0.317936	0.184674
EgTAT-16	chr15: 14169987	Intron	A	A	A	A	A	A	A	C	A	N	A	A	A	C	A	A	A	A	A	A	A	0.0626347	0.798929	0.0394609	0.872573	0.0914296	0.709701	0.138574	0.571553	0.0459947	0.851681	0.0545937	0.824331
EgTAT-16	chr15: 14169959	Intron	A	C	A	C	A	A	A	A	A	A	A	C	C	A	A	C	C	A	A	A	C	0.0980655	0.68084	0.35664	0.122706	0.403406	0.0777719	0.305359	0.190464	0.355418	0.124085	0.359602	0.119408
EgTAT-16	chr15: 14169691	Intron	C	C	G	C	C	C	C	G	C	G	C	C	C	C	C	C	C	C	C	C	C	.454*	0.0445999	0.396179	0.0837621	0.234041	0.320636	.514*	0.0205485	0.38896	0.0900799	0.4075	0.0745232
EgTAT-16	chr15: 14169688	Intron	G	T	G	N	G	G	G	G	G	G	G	N	N	G	G	N	G	G	G	G	N	0.220943	0.428753	0.18906	0.499784	0.184662	0.509992	0.0524325	0.852775	0.220084	0.430597	0.205349	0.46283
EgTAT-16	chr15: 14169613	Intron	A	N	A	N	A	A	A	A	A	A	A	N	N	A	A	N	G	A	A	A	N	0.174638	0.55042	0.347035	0.224116	0.254059	0.380767	0.433458	0.12154	0.301372	0.295055	0.319539	0.265428
EgTAT-16	chr15: 14169568	Intron	T	N	T	T	T	T	T	T	T	T	T	C	N	T	T	T	N	T	T	T	C	0.0689279	0.792657	0.0562631	0.830174	0.120722	0.644418	0.0116413	0.964631	0.0613377	0.815095	0.0588781	0.822397
EgTAT-16	chr15: 14169523	Intron	A	N	A	A	A	T	A	A	T	A	A	A	A	A	A	A	N	A	A	C	A	0.0150837	0.952631	0.103093	0.683954	0.123941	0.624147	0.0903773	0.72136	0.103364	0.683164	0.104649	0.679421
EgTAT-16	chr15: 14169509	Intron	T	T	C	T	T	T	T	C	T	C	T	T	T	T	T	T	T	T	T	T	T	.454*	0.0445999	0.396179	0.0837621	0.234041	0.320636	.514*	0.0205485	0.38896	0.0900799	0.4075	0.0745232
EgTAT-16	chr15: 14169258	Intron	A	A	A	A	A	A	A	G	A	G	A	A	A	G	A	A	A	A	A	A	A	0.267296	0.25458	0.134203	0.572693	0.189099	0.4246	0.151557	0.523576	0.214954	0.362766	0.214906	0.362874
EgTAT-16	chr15: 14169183	Intron	A	A	A	A	A	A	A	A	A	A	G	A	A	A	A	A	A	A	A	A	A	0.219437	0.352597	0.282914	0.226797	0.18089	0.445341	0.00129796	0.995667	0.255416	0.277099	0.241246	0.305527
EgTAT-16	chr15: 14169037	Intron	T	T	T	T	A	T	T	T	T	T	T	T	T	T	T	T	T	T	N	T	T	0.165607	0.498052	0.0446452	0.855989	0.0313366	0.898663	0.087588	0.721425	0.0476333	0.846456	0.0516999	0.833515
EgTAT-16	chr15: 14169013	Intron	G	G	G	G	A	G	G	G	G	G	G	G	G	G	G	G	N	G	N	G	G	0.15932	0.527736	0.0321322	0.899281	0.0422168	0.867901	0.0722084	0.775849	0.0362713	0.886381	0.0396777	0.875786
EgTAT-16	chr15: 14168969	Intron	G	G	T	G	G	G	G	T	G	T	G	G	G	G	G	G	N	G	N	G	G	0.437177	0.0696489	0.377232	0.122776	0.215489	0.39047	.511*	0.0301131	0.369636	0.131117	0.388207	0.111395
EgTAT-16	chr15: 14168938	Intron	T	N	A	A	T	T	T	T	T	T	T	N	T	N	T	N	N	T	N	T	A	0.0262302	0.929075	0.202115	0.488345	0.429251	0.125608	0.0546857	0.852699	0.288151	0.317773	0.277997	0.335877
EgTAT-16	chr15: 14168854	Intron	T	T	G	T	T	T	T	G	T	T	T	T	T	N	T	T	T	T	T	T	T	0.238261	0.325955	0.239972	0.32239	0.114929	0.639419	.561*	0.0124054	0.213689	0.379713	0.246395	0.309207
EgTAT-16	chr15: 14168783	Intron	T	C	T	C	T	T	T	T	T	T	T	T	C	T	T	T	T	T	C	T	C	0.299143	0.200107	0.37997	0.098429	0.332333	0.152256	0.410978	0.0718436	0.386437	0.092368	0.397128	0.0829568
EgTAT-16	chr15: 14168636	Intron	A	A	A	A	A	A	A	G	G	A	A	A	A	G	A	A	A	A	A	A	A	0.241782	0.304421	0.135726	0.568302	0.15533	0.513165	0.160926	0.497909	0.192568	0.415992	0.194483	0.411282
EgTAT-16	chr15: 14168588	Intron	T	T	T	T	T	T	T	A	T	T	T	T	N	A	T	T	T	T	A	T	T	0.125095	0.609863	0.158709	0.516361	0.0127497	0.958685	0.0783961	0.749717	0.0890596	0.716927	0.090287	0.713182
EgTAT-16	chr15: 14168498	Intron	G	T	G	G	T	G	G	G	G	G	G	N	N	G	G	T	T	G	N	G	T	0.26568	0.302699	.515*	0.0342012	0.4045	0.107295	0.38078	0.131583	0.465785	0.0595172	0.470923	0.0563946
EgTAT-16	chr15: 14168474	Intron	A	A	T	A	A	A	A	T	A	T	A	N	N	A	A	A	A	A	N	A	A	.516*	0.0340791	0.438456	0.078321	0.233282	0.367531	.580*	0.0147577	0.416528	0.096279	0.438994	0.0779134
EgTAT-16	chr15: 14168273	Intron	G	G	A	G	G	G	G	A	G	G	G	G	N	G	G	G	G	G	G	G	G	0.237721	0.327086	0.240371	0.32156	0.120112	0.624281	.561*	0.0125406	0.214999	0.376728	0.247308	0.30736
EgTAT-16	chr15: 14168272	Intron	A	A	G	A	A	A	A	G	A	A	A	A	N	A	A	A	A	A	A	A	A	0.237721	0.327086	0.240371	0.32156	0.120112	0.624281	.561*	0.0125406	0.214999	0.376728	0.247308	0.30736
EgTAT-16	chr15: 14168271	Intron	C	C	T	C	C	C	C	T	C	C	C	C	N	C	C	C	C	C	C	C	C	0.237721	0.327086	0.240371	0.32156	0.120112	0.624281	.561*	0.0125406	0.214999	0.376728	0.247308	0.30736
EgTAT-16	chr15: 14168270	Intron	T	T	C	T	T	T	T	C	T	T	T	T	N	T	T	T	T	T	T	T	T	0.237721	0.327086	0.240371	0.32156	0.120112	0.624281	.561*	0.0125406	0.214999	0.376728	0.247308	0.30736
EgTAT-16	chr15: 14168147	Intron	C	C	T	C	C	C	C	C	C	N	C	C	N	C	C	C	C	C	C	C	C	0.125011	0.621133	0.163536	0.516725	0.106144	0.675079	.522*	0.0263002	0.0437617	0.863109	0.08443	0.73907
EgTAT-16	chr15: 14168044	Intron	T	N	N	N	N	T	T	N	T	N	T	A	N	N	T	T	A	T	A	T	N	0.115878	0.734396	0.0761778	0.823838	0.20101	0.553408	0.178554	0.599385	0.103014	0.763109	0.10942	0.748774
EgTAT-16	chr15: 14168035	Intron	T	N	N	N	N	T	T	N	T	N	T	T	N	N	T	C	N	T	N	N	N	0.108158	0.798779	0.451064	0.261969	0.337312	0.413877	0.316682	0.444725	0.37317	0.362551	0.373247	0.362444
EgTAT-16	chr15: 14167495	Intron	C	G	G	N	G	C	C	G	N	N	C	N	N	N	N	N	N	N	N	G	N	0.274198	0.511067	0.334507	0.418016	0.213804	0.611167	.753*	0.0309857	0.297528	0.474183	0.353433	0.390431
EgTAT-16	chr15: 14167426	Intron	T	T	T	N	T	T	T	G	N	N	T	N	N	N	N	N	N	N	N	T	N	0.48041	0.22823	0.327356	0.428648	0.555838	0.152569	0.276632	0.507169	0.50442	0.202397	0.507794	0.198896
EgTAT-16	chr15: 14167419	Intron	T	T	T	N	T	T	T	C	N	N	T	N	N	N	N	N	N	N	N	T	N	0.48041	0.22823	0.327356	0.428648	0.555838	0.152569	0.276632	0.507169	0.50442	0.202397	0.507794	0.198896
EgTAT-16	chr15: 14167401	Intron	A	T	T	N	T	A	A	T	N	N	A	N	N	N	N	N	N	N	N	A	N	0.382181	0.35013	0.142412	0.736567	0.135768	0.748546	0.633871	0.0914737	0.0967168	0.819784	0.150448	0.722138
EgTAT-16	chr15: 14167372	Intron	C	C	C	N	C	C	N	A	N	N	C	N	A	N	N	N	N	N	N	C	N	0.00936467	0.982442	0.152998	0.717575	0.225955	0.590535	0.120523	0.776199	0.0396071	0.925814	0.0287082	0.946202
EgTAT-16	chr15: 14167194	Intron	G	G	A	G	G	G	A	G	A	G	G	G	G	G	G	G	N	G	G	A	G	0.108295	0.658993	0.252512	0.29696	0.113443	0.643785	0.280254	0.245179	0.181427	0.457278	0.193075	0.428389
EgTAT-16	chr15: 14166959	Intron	T	G	T	G	T	T	T	T	T	T	T	G	G	T	T	G	N	T	G	T	G	0.153591	0.530148	0.362794	0.126864	0.393372	0.0956683	0.36872	0.120321	0.369551	0.119423	0.378094	0.110467
EgTAT-16	chr15: 14166836	Intron	A	G	A	G	A	A	A	A	A	A	A	G	G	A	A	G	N	A	N	A	G	0.0957564	0.705457	0.337953	0.170176	0.390242	0.10937	0.296673	0.231906	0.343712	0.162552	0.348128	0.156866
EgTAT-16	chr15: 14166600	Intron	T	N	T	T	T	T	T	T	T	T	T	T	N	T	T	T	C	T	N	T	T	0.187153	0.471975	0.279595	0.277102	0.199556	0.442552	0.380185	0.132237	0.255504	0.322278	0.270677	0.293351
EgTAT-16	chr15: 14166571	Intron	T	N	T	T	T	T	T	T	T	T	T	T	N	T	T	T	C	T	N	T	T	0.187153	0.471975	0.279595	0.277102	0.199556	0.442552	0.380185	0.132237	0.255504	0.322278	0.270677	0.293351
EgTAT-16	chr15: 14166303	Intron	C	N	C	T	N	N	C	C	C	N	C	T	N	C	C	T	T	C	N	T	T	0.0147747	0.960019	0.249395	0.389867	0.283835	0.325398	0.313754	0.274661	0.238724	0.411117	0.250034	0.388614
EgTAT-16	chr15: 14166022	Intron	A	N	C	N	N	N	C	C	C	N	C	N	N	C	A	N	N	A	N	A	N	0.568146	0.110492	0.0210031	0.957229	0.313078	0.412028	0.0371497	0.924406	0.0388689	0.920917	0.0399476	0.918728
EgTAT-16	chr15: 14164954	Intron	G	G	N	N	N	N	N	N	N	A	N	N	N	N	N	N	N	N	N	N	N	/	/	/	/	/	/	/	/	/	/	/	/
EgTAT-16	chr15: 14164840	Intron	A	A	N	A	N	N	N	N	T	A	A	N	N	N	N	N	N	A	N	N	N	0.397153	0.435593	0.435479	0.388074	0.369546	0.470914	0.419474	0.407694	0.414005	0.414472	0.421306	0.405432
EgTAT-16	chr15: 14164832	Intron	A	G	N	A	N	N	N	N	G	G	G	N	N	N	N	N	N	A	N	N	N	0.376171	0.462359	0.556634	0.251283	0.789119	0.0620171	.964**	0.00187301	0.61099	0.197559	0.634566	0.175913
EgTAT-16	chr15: 14164624	Intron	A	A	N	A	N	N	N	N	G	G	A	N	N	N	N	N	A	A	N	A	A	.730*	0.0254217	0.619525	0.0751808	0.5261	0.145695	0.416749	0.264482	0.659461	0.0533176	0.655468	0.0552929
EgTAT-16	chr15: 14164538	Intron	A	A	N	A	N	N	N	N	T	A	A	N	N	N	N	N	A	A	N	A	A	0.453724	0.21993	0.41166	0.270958	0.29891	0.434601	0.291036	0.447378	0.408843	0.274578	0.408283	0.2753
EgTAT-16	chr15: 14164527	Intron	C	C	N	C	N	N	N	N	T	T	C	N	N	N	N	N	C	C	N	C	C	.730*	0.0254217	0.619525	0.0751808	0.5261	0.145695	0.416749	0.264482	0.659461	0.0533176	0.655468	0.0552929
EgTAT-16	chr15: 14164488	Intron	C	G	N	N	N	N	N	N	G	G	G	N	N	N	N	N	G	C	N	C	G	0.410304	0.312662	0.0422446	0.920885	0.00932648	0.982514	0.218302	0.603502	0.134519	0.750803	0.116238	0.784009
EgTAT-16	chr15: 14164447	Intron	C	C	N	C	N	N	N	N	T	T	C	N	N	N	N	N	C	C	N	C	C	.730*	0.0254217	0.619525	0.0751808	0.5261	0.145695	0.416749	0.264482	0.659461	0.0533176	0.655468	0.0552929
EgTAT-16	chr15: 14164446	Intron	A	A	N	A	N	N	N	N	G	G	A	N	N	N	N	N	A	A	N	A	A	.730*	0.0254217	0.619525	0.0751808	0.5261	0.145695	0.416749	0.264482	0.659461	0.0533176	0.655468	0.0552929
EgTAT-16	chr15: 14164410	Intron	T	A	N	T	N	N	N	N	A	T	A	N	N	N	N	N	A	T	N	N	T	0.0448998	0.915926	0.173248	0.681601	0.306983	0.459546	0.295694	0.477043	0.188541	0.654774	0.196863	0.640308
EgTAT-16	chr15: 14164304	Intron	C	T	N	T	N	N	N	N	C	C	C	N	N	N	N	N	C	T	N	C	T	0.521761	0.149658	0.635098	0.0660924	.792*	0.0109999	0.393669	0.294508	.710*	0.0322161	.702*	0.0349435
EgTAT-16	chr15: 14164303	Intron	C	C	N	C	N	N	N	N	C	A	A	N	N	N	N	N	C	C	N	C	C	0.581271	0.100678	0.593301	0.0921651	0.562443	0.114929	0.292434	0.445096	0.620187	0.0747796	0.610598	0.0807229
EgTAT-16	chr15: 14164295	Intron	G	G	N	G	N	N	N	N	G	A	A	N	N	N	N	N	G	G	N	G	G	0.581271	0.100678	0.593301	0.0921651	0.562443	0.114929	0.292434	0.445096	0.620187	0.0747796	0.610598	0.0807229
EgTAT-16	chr15: 14164288	Intron	A	G	N	G	N	N	N	N	A	A	A	N	N	N	N	N	A	G	N	A	G	0.521761	0.149658	0.635098	0.0660924	.792*	0.0109999	0.393669	0.294508	.710*	0.0322161	.702*	0.0349435
EgTAT-16	chr15: 14164278	Intron	C	T	N	T	N	N	N	N	C	C	C	N	N	N	N	N	C	T	N	C	T	0.521761	0.149658	0.635098	0.0660924	.792*	0.0109999	0.393669	0.294508	.710*	0.0322161	.702*	0.0349435
EgTAT-16	chr15: 14164198	Intron	C	C	N	C	N	C	N	N	T	C	C	N	N	N	N	N	C	C	N	C	C	0.463585	0.177183	0.42141	0.225165	0.315164	0.375073	0.292433	0.412258	0.420438	0.22635	0.420181	0.226663
EgTAT-16	chr15: 14164159	Intron	C	N	N	N	C	C	N	N	C	C	N	N	N	N	N	N	N	T	N	N	T	0.713196	0.111589	0.636195	0.174456	0.724895	0.103114	.859*	0.028308	0.697273	0.123594	0.709822	0.114088
EgTAT-16	chr15: 14164121	Intron	G	A	N	G	A	G	A	N	G	G	A	N	N	N	G	N	G	G	N	A	G	0.0173448	0.955151	0.115723	0.706565	0.0683515	0.824414	0.265772	0.380138	0.0728914	0.812932	0.0858456	0.780362
EgTAT-16	chr15: 14164120	Intron	C	T	N	C	T	C	T	N	T	T	T	N	N	N	C	N	C	C	N	T	C	0.489379	0.0896353	0.506253	0.0775146	0.259145	0.392573	0.443932	0.128603	0.452474	0.120548	0.458294	0.115256
EgTAT-16	chr15: 14164106	Intron	C	C	N	C	C	C	C	N	C	C	C	N	N	N	C	N	T	C	N	C	T	0.323635	0.280731	.568*	0.0426404	0.35715	0.23092	.663*	0.0135922	0.480391	0.0965956	0.49841	0.0829965
EgTAT-16	chr15: 14164046	Intron	C	G	N	C	C	C	C	N	G	C	C	N	N	N	C	N	G	C	N	C	G	0.130037	0.671991	0.335925	0.261794	0.292393	0.332333	0.313877	0.296317	0.308818	0.304588	0.313468	0.296982
EgTAT-16	chr15: 14164031	Intron	C	T	N	C	C	C	C	N	C	C	C	N	N	N	C	N	T	C	N	C	T	0.425629	0.147047	.602*	0.0295882	0.414457	0.159113	0.460534	0.113263	0.549738	0.0516231	0.551938	0.0505049
EgTAT-16	chr15: 14164028	Intron	C	C	N	C	C	C	C	N	T	C	C	N	N	N	C	N	C	C	N	C	C	0.447748	0.124961	0.369516	0.214003	0.148874	0.627388	0.184516	0.546197	0.334323	0.264218	0.329748	0.271215
EgTAT-16	chr15: 14164010	Intron	A	G	N	A	A	A	A	N	G	G	A	N	N	N	A	N	G	A	N	A	G	0.150203	0.624281	0.118047	0.700914	0.161737	0.597576	0.209712	0.491675	0.0853313	0.781649	0.0942258	0.759464
EgTAT-16	chr15: 14163902	Intron	T	T	N	N	T	T	T	N	T	T	T	C	N	N	T	T	T	T	T	T	T	0.438751	0.101826	0.364254	0.181952	0.0874917	0.756522	0.477621	0.0717742	0.299245	0.278587	0.31519	0.252502
EgTAT-16	chr15: 14163849	Intron	C	C	C	C	C	C	C	G	C	G	C	C	C	N	C	C	C	C	C	C	C	.461*	0.046707	0.358307	0.131983	0.350901	0.140746	0.230028	0.343441	0.434533	0.0630127	0.428133	0.0674435
EgTAT-16	chr15: 14163420	Intron	T	N	C	T	T	T	T	C	T	C	T	T	T	C	T	T	T	T	C	T	-	0.12084	0.632913	0.0620255	0.806848	0.0220425	0.930819	0.218983	0.382645	0.0682963	0.787723	0.0816943	0.747259
EgTAT-16	chr15: 14163390	Intron	A	N	A	C	C	A	A	A	A	A	A	A	C	A	A	C	C	A	C	A	N	0.174426	0.48879	0.462563	0.0532512	0.426166	0.0778188	.538*	0.0212783	0.433058	0.0726275	0.451412	0.0600506
EgTAT-16	chr15: 14163301	Intron	C	N	T	N	C	C	C	T	C	T	C	C	N	T	C	T	C	C	C	C	N	0.209101	0.437036	0.046352	0.86465	0.107147	0.69287	0.258092	0.334489	0.0130386	0.961776	0.00790209	0.976829
EgTAT-16	chr15: 14163300	Intron	A	N	G	N	A	A	A	G	A	G	A	A	N	G	A	G	A	A	A	A	N	0.209101	0.437036	0.046352	0.86465	0.107147	0.69287	0.258092	0.334489	0.0130386	0.961776	0.00790209	0.976829
EgTAT-16	chr15: 14163109	Intron	G	N	G	A	G	G	G	G	G	G	G	A	G	G	G	G	G	G	N	G	N	0.434322	0.0815032	0.268255	0.297859	0.0828362	0.751949	0.0877416	0.737732	0.182306	0.483731	0.179422	0.49079
EgTAT-16	chr15: 14163020	Intron	C	N	T	T	T	C	C	C	C	C	C	T	C	C	C	C	C	C	N	C	N	0.451228	0.0690608	0.282465	0.271992	0.169678	0.515009	0.411773	0.100532	0.149831	0.565988	0.173052	0.506561
EgTAT-16	chr15: 14162888	Intron	G	N	T	G	G	G	G	G	G	G	G	G	G	G	G	T	T	G	N	G	N	0.135599	0.603823	0.296441	0.247942	0.363489	0.151528	0.0477671	0.855543	0.329615	0.19636	0.316057	0.216511
EgTAT-16	chr15: 14162821	Intron	A	N	A	A	A	A	A	A	A	G	A	A	A	G	A	A	A	A	N	A	N	0.0994082	0.704247	0.0372959	0.886993	0.0162557	0.950625	0.0595345	0.820447	0.00513661	0.98439	0.000379634	0.998846
EgTAT-16	chr15: 14162820	Intron	C	N	C	T	T	C	C	C	C	C	C	C	T	C	C	T	T	C	N	C	N	0.10301	0.694009	0.438159	0.0785469	0.423684	0.0901233	0.479844	0.0512651	0.404579	0.10722	0.41967	0.0935399
EgTAT-16	chr15: 14162753	Intron	T	N	G	T	T	T	T	T	T	T	T	T	T	T	T	T	T	T	N	T	N	0.0708532	0.786989	0.123679	0.636267	0.13868	0.595547	.547*	0.0231578	0.000965147	0.997067	0.040272	0.878036
EgTAT-16	chr15: 14162433	Intron	G	N	T	G	G	G	G	T	G	T	G	G	G	T	G	G	G	G	N	G	G	0.260762	0.29597	0.175033	0.487254	0.0877687	0.729112	0.415489	0.0863927	0.180877	0.472596	0.202509	0.420303
EgTAT-16	chr15: 14162270	Intron	A	N	A	A	A	A	A	A	A	T	A	A	A	T	A	A	A	A	N	A	A	0.117666	0.641935	0.00464795	0.985396	0.0032967	0.989642	0.0258896	0.91878	0.0316725	0.900715	0.027954	0.912326
EgTAT-16	chr15: 14162216	Intron	T	N	T	T	T	T	T	T	T	T	T	T	T	T	T	T	T	T	N	T	C	0.255532	0.306111	0.351486	0.152635	0.222582	0.374674	0.346862	0.158483	0.312672	0.206487	0.321821	0.192806
EgTAT-16	chr15: 14162206	Intron	A	N	A	T	T	A	A	A	A	A	A	A	T	A	A	A	T	A	N	A	T	0.147198	0.559985	0.394515	0.105204	0.375961	0.124145	.481*	0.0431163	0.373363	0.126977	0.389397	0.110208
EgTAT-16	chr15: 14162104	Intron	G	N	A	A	G	G	G	A	G	A	G	N	A	G	G	N	A	G	N	G	N	0.303696	0.271149	0.0258019	0.927274	0.14079	0.616739	0.0547535	0.846328	0.0210917	0.940526	0.0241613	0.931888
EgTAT-16	chr15: 14161960	Intron	T	N	N	T	T	T	T	T	T	G	T	N	T	G	T	N	T	T	N	T	N	0.147905	0.613836	0.0262177	0.929109	0.0506393	0.863502	0.0177166	0.952066	0.00523986	0.985816	0.00603526	0.983663
EgTAT-16	chr15: 14161920	Intron	C	N	N	C	T	C	C	T	C	C	C	N	T	N	T	N	N	C	N	C	N	0.11386	0.724584	0.0150727	0.962918	0.356235	0.255721	0.50403	0.09475	0.149939	0.641849	0.171814	0.593383
EgTAT-16	chr15: 14161411	CDS	C	N	N	N	C	C	C	N	C	N	C	N	N	T	C	N	N	C	N	C	N	0.276403	0.471545	0.486765	0.183895	0.311801	0.41404	0.198672	0.608346	0.413642	0.268426	0.406579	0.277506
EgTAT-16	chr15: 14161341	CDS	C	N	N	N	C	C	C	N	C	N	C	N	N	T	C	N	N	C	N	C	N	0.276403	0.471545	0.486765	0.183895	0.311801	0.41404	0.198672	0.608346	0.413642	0.268426	0.406579	0.277506
EgTAT-16	chr15: 14161247	CDS	G	G	G	N	G	G	G	G	G	N	G	N	C	N	G	C	G	G	C	G	N	0.310735	0.259633	0.482644	0.06842	0.285013	0.303176	0.419909	0.119169	0.40439	0.134901	0.41598	0.123026
EgTAT-16	chr15: 14161057	CDS	A	G	A	N	A	A	A	A	A	A	A	N	G	A	A	G	G	A	G	A	G	0.454562	0.0580673	.612**	0.00698266	0.449315	0.0613986	.567*	0.0140999	.565*	0.0145918	.578*	0.0119813
EgTAT-16	chr15: 14160823	CDS	G	A	A	A	G	G	G	G	G	A	G	A	A	A	G	A	G	G	A	G	A	0.00926688	0.96907	0.220173	0.350944	0.371631	0.106665	0.0493777	0.83622	0.257981	0.272135	0.247617	0.292535
EgTAT-16	chr15: 14160772	CDS	T	T	G	T	T	T	T	N	T	T	T	T	T	N	T	T	T	T	T	T	T	0.109087	0.666554	0.152215	0.546535	0.110158	0.663464	.550*	0.0180272	0.0376676	0.882036	0.0798624	0.752757
EgTAT-17	chr15: 19812354	Intron	C	A	A	C	C	C	A	A	A	C	A	A	A	C	C	A	C	C	C	A	A	0.157873	0.506206	0.156615	0.509643	0.0697294	0.770198	0.286821	0.22017	0.137096	0.564367	0.15186	0.522737
EgTAT-17	chr15: 19812418	CDS	T	T	T	T	T	C	T	T	T	T	T	C	T	T	T	T	T	T	T	T	T	0.12096	0.611459	0.0527433	0.825217	0.0548421	0.81837	0.192484	0.4162	0.0279354	0.906932	0.0413735	0.862504
EgTAT-17	chr15: 19812422	CDS	T	T	T	T	T	T	T	T	T	T	T	T	T	T	T	T	T	T	T	T	C	0.222486	0.345777	0.3305	0.154668	0.208574	0.377521	0.31755	0.17247	0.287739	0.218632	0.296597	0.204148
EgTAT-17	chr15: 19812493	Intron	T	T	T	T	T	T	T	T	T	T	C	T	T	T	T	T	T	T	T	T	T	0.219437	0.352597	0.282914	0.226797	0.18089	0.445341	0.00129796	0.995667	0.255416	0.277099	0.241246	0.305527
EgTAT-17	chr15: 19813676	Intron	A	A	A	A	A	A	A	C	A	A	C	A	A	A	A	A	A	A	A	A	A	0.333845	0.150286	0.34944	0.130993	0.337455	0.145654	0.185944	0.432508	0.386615	0.0922054	0.379793	0.0985989
EgTAT-17	chr15: 19813843	CDS	A	A	N	A	A	A	A	N	N	T	N	A	N	N	A	N	A	T	A	T	A	0.127394	0.678332	0.301599	0.316617	0.155843	0.611169	0.182953	0.549662	0.228214	0.453309	0.227926	0.453895
EgTAT-17	chr15: 19813913	Intron	T	T	N	T	T	T	T	N	N	T	N	T	G	T	T	N	T	T	T	T	T	0.200012	0.474787	0.244265	0.380289	0.0865794	0.758991	0.0678846	0.810033	0.19147	0.494231	0.185349	0.508392
EgTAT-17	chr15: 19813915	Intron	A	C	N	C	C	C	C	N	N	C	N	C	A	C	C	C	C	C	C	C	C	0.199407	0.45905	0.222249	0.408064	0.0720237	0.790957	0.0588172	0.828699	0.175526	0.515544	0.169677	0.529849
EgTAT-17	chr15: 19813922	Intron	T	T	N	T	T	T	T	N	N	T	N	T	A	T	T	T	T	T	T	T	T	0.199407	0.45905	0.222249	0.408064	0.0720237	0.790957	0.0588172	0.828699	0.175526	0.515544	0.169677	0.529849
EgTAT-17	chr15: 19813928	Intron	T	T	N	T	T	T	T	N	N	T	N	T	A	T	T	T	T	T	T	T	T	0.199407	0.45905	0.222249	0.408064	0.0720237	0.790957	0.0588172	0.828699	0.175526	0.515544	0.169677	0.529849
EgTAT-17	chr15: 19813984	CDS	C	G	N	G	G	G	G	N	N	G	N	G	G	G	G	G	G	G	G	G	G	/	/	/	/	/	/	/	/	/	/	/	/
EgTAT-17	chr15: 19814435	CDS	T	T	T	T	T	T	T	T	T	T	N	T	T	T	T	A	T	T	T	T	T	0.0492692	0.841245	0.245768	0.310481	0.200545	0.410382	0.152994	0.531768	0.204331	0.401415	0.204619	0.400736
EgTAT-17	chr15: 19814580	Intron	A	A	A	A	A	A	A	A	A	G	A	A	A	A	A	G	A	G	A	A	G	0.0808292	0.734791	0.234783	0.319059	0.257337	0.273376	0.300207	0.198432	0.234585	0.319479	0.245021	0.297787
EgTAT-17	chr15: 19814818	Intron	G	T	T	G	G	G	G	G	G	G	G	G	T	G	G	G	G	G	G	G	G	0.192724	0.415607	0.135977	0.567581	0.206202	0.383093	0.298819	0.200617	0.203128	0.39038	0.168689	0.477119
EgTAT-17	chr15: 19814820	Intron	C	T	T	C	C	C	C	C	C	C	C	C	T	C	C	C	C	C	C	C	C	0.192724	0.415607	0.135977	0.567581	0.206202	0.383093	0.298819	0.200617	0.203128	0.39038	0.168689	0.477119
EgTAT-17	chr15: 19815087	Intron	A	G	G	A	A	A	A	A	N	A	A	A	G	N	A	A	N	A	A	A	A	0.213818	0.409917	0.182328	0.483677	0.242926	0.347476	0.285928	0.265904	0.249572	0.334027	0.212472	0.412943
EgTAT-17	chr15: 19815387	CDS	A	A	A	A	A	A	A	A	N	T	A	N	A	N	A	A	N	A	A	A	A	.522*	0.0382703	0.379938	0.14662	0.2139	0.426341	0.0762073	0.779087	0.389351	0.136057	0.374754	0.152669
EgTAT-17	chr15: 19815390	CDS	C	C	C	C	C	C	C	C	N	T	C	N	C	N	C	C	N	C	C	C	C	.522*	0.0382703	0.379938	0.14662	0.2139	0.426341	0.0762073	0.779087	0.389351	0.136057	0.374754	0.152669
EgTAT-17	chr15: 19815402	CDS	G	G	G	G	G	G	G	G	N	T	G	N	G	N	G	G	N	G	G	G	G	.522*	0.0382703	0.379938	0.14662	0.2139	0.426341	0.0762073	0.779087	0.389351	0.136057	0.374754	0.152669
EgTAT-17	chr15: 19815420	CDS	T	T	T	T	T	T	T	T	N	A	T	N	T	N	T	T	N	T	T	T	T	.522*	0.0382703	0.379938	0.14662	0.2139	0.426341	0.0762073	0.779087	0.389351	0.136057	0.374754	0.152669
EgTAT-17	chr15: 19815427	CDS	T	T	T	T	T	T	T	T	N	G	T	N	T	N	T	T	N	T	T	T	T	.522*	0.0382703	0.379938	0.14662	0.2139	0.426341	0.0762073	0.779087	0.389351	0.136057	0.374754	0.152669
EgTAT-17	chr15: 19815432	CDS	G	G	G	G	G	G	G	G	N	A	G	N	G	N	G	G	N	G	G	G	G	.522*	0.0382703	0.379938	0.14662	0.2139	0.426341	0.0762073	0.779087	0.389351	0.136057	0.374754	0.152669
EgTAT-17	chr15: 19815435	CDS	A	A	A	A	A	N	A	A	N	G	A	N	A	N	A	A	N	A	A	N	A	0.518516	0.0574792	0.403616	0.152391	0.233572	0.421585	0.0873599	0.766495	0.410063	0.145328	0.395166	0.161985
EgTAT-17	chr15: 19815468	CDS	C	T	T	N	C	N	N	N	N	N	T	N	N	N	C	C	N	C	T	N	C	0.25687	0.504635	0.30051	0.432026	0.046209	0.906031	0.228082	0.55503	0.13916	0.72104	0.151462	0.697282
EgTAT-17	chr15: 19815529	Intron	G	C	G	N	N	N	N	N	N	N	N	N	N	N	G	N	N	G	N	N	C	0.368081	0.542154	0.711467	0.177777	0.381897	0.525847	0.565353	0.320605	0.549375	0.337495	0.563319	0.322742
EgTAT-17	chr15: 19815530	Intron	C	T	C	N	N	N	N	N	N	N	N	N	N	N	C	N	N	C	N	N	T	0.368081	0.542154	0.711467	0.177777	0.381897	0.525847	0.565353	0.320605	0.549375	0.337495	0.563319	0.322742
EgTAT-17	chr15: 19815543	Intron	T	C	T	N	N	N	N	N	N	N	N	N	N	N	T	N	N	T	N	N	C	0.368081	0.542154	0.711467	0.177777	0.381897	0.525847	0.565353	0.320605	0.549375	0.337495	0.563319	0.322742
EgTAT-17	chr15: 19815551	Intron	T	A	T	N	N	N	N	N	N	N	N	N	N	N	T	N	N	T	N	N	A	0.368081	0.542154	0.711467	0.177777	0.381897	0.525847	0.565353	0.320605	0.549375	0.337495	0.563319	0.322742
EgMPBQ-MT	chr1: 40973670	UTR	T	A	T	T	T	T	N	T	N	T	T	T	T	N	T	A	A	N	N	A	N	0.480642	0.0819097	0.460744	0.0973118	0.278118	0.335657	0.364535	0.200036	0.455321	0.101834	0.461073	0.0970414
EgMPBQ-MT	chr1: 40973671	UTR	T	C	T	T	T	T	N	T	N	T	T	T	T	N	T	C	C	N	N	C	N	0.480642	0.0819097	0.460744	0.0973118	0.278118	0.335657	0.364535	0.200036	0.455321	0.101834	0.461073	0.0970414
EgMPBQ-MT	chr1: 40973695	UTR	C	C	C	C	C	C	N	C	N	C	C	C	C	N	C	T	C	N	N	C	N	0.139979	0.63316	0.380356	0.179737	0.28494	0.323437	0.274493	0.342255	0.335101	0.241524	0.33983	0.23453
EgMPBQ-MT	chr1: 40973759	UTR	C	A	C	C	C	N	N	C	N	C	C	C	C	N	C	A	A	N	N	A	N	.580*	0.037689	.584*	0.0361794	0.336899	0.260327	0.410683	0.163329	.569*	0.0423137	.574*	0.0403616
EgMPBQ-MT	chr1: 40973819	intron	C	C	G	N	C	N	N	G	N	G	N	N	C	N	G	C	C	N	N	C	N	0.564602	0.0890547	.779**	0.00793175	0.597682	0.0680258	.680*	0.0303932	.764*	0.010134	.778**	0.00804055
EgMPBQ-MT	chr1: 40973889	intron	T	N	A	A	N	T	N	A	N	A	N	N	N	N	A	N	N	N	N	N	T	0.732053	0.0614057	.951**	0.000996574	0.547107	0.203723	0.649007	0.114748	.857*	0.01384	.866*	0.0118156
EgMPBQ-MT	chr1: 40974328	CDS	T	T	T	T	T	T	T	T	T	T	T	A	T	T	T	T	T	T	T	T	T	0.375829	0.102458	0.330739	0.154352	0.0972713	0.683296	0.346138	0.134924	0.277664	0.235906	0.289296	0.216039
EgMPBQ-MT	chr1: 40974415	CDS	G	G	G	G	G	G	G	C	G	G	G	G	G	G	G	G	G	G	G	G	G	0.240098	0.307906	0.198088	0.402492	0.283615	0.2256	0.257249	0.273545	0.276758	0.237502	0.281536	0.229167
EgMPBQ-MT	chr1: 40974439	CDS	T	T	T	T	T	T	T	C	T	T	T	T	T	T	T	T	T	T	T	T	T	0.240098	0.307906	0.198088	0.402492	0.283615	0.2256	0.257249	0.273545	0.276758	0.237502	0.281536	0.229167
EgMPBQ-MT	chr1: 40974445	CDS	A	A	A	A	A	A	A	T	A	A	A	A	A	A	A	A	A	A	A	A	A	0.240098	0.307906	0.198088	0.402492	0.283615	0.2256	0.257249	0.273545	0.276758	0.237502	0.281536	0.229167
EgMPBQ-MT	chr1: 40974451	CDS	G	G	G	G	G	G	G	A	G	G	G	G	A	G	G	G	G	G	G	G	G	0.0108096	0.963924	0.0351167	0.883149	0.135197	0.569826	0.114304	0.631337	0.0531755	0.823806	0.0591451	0.804374
EgMPBQ-MT	chr1: 40974466	CDS	T	T	T	T	T	T	T	C	T	T	T	T	C	T	T	T	T	T	T	T	T	0.0108096	0.963924	0.0351167	0.883149	0.135197	0.569826	0.114304	0.631337	0.0531755	0.823806	0.0591451	0.804374
EgMPBQ-MT	chr1: 40974501	CDS	A	A	G	A	A	N	A	G	A	A	A	A	A	A	A	A	A	A	A	A	A	0.238107	0.326277	0.240201	0.321913	0.115505	0.637728	.561*	0.0124483	0.213976	0.379059	0.246582	0.308829
EgMPBQ-MT	chr1: 40974529	CDS	G	G	G	A	G	N	G	G	G	G	G	G	A	G	G	G	G	G	G	G	G	0.00163459	0.994701	0.150298	0.539107	0.202876	0.404847	0.20755	0.393875	0.155421	0.525199	0.163156	0.504521
EgMPBQ-MT	chr1: 40974628	CDS	T	C	C	C	T	C	C	T	C	T	T	C	C	T	C	C	C	C	C	C	T	0.288892	0.21671	0.10618	0.65593	0.120944	0.611508	0.013573	0.954709	0.177919	0.452976	0.169176	0.475829
EgMPBQ-MT	chr1: 40975148	intron	A	A	A	A	A	G	G	A	A	A	A	A	G	A	A	A	A	G	G	A	A	.537*	0.0146228	.461*	0.0407644	0.337748	0.145282	0.428776	0.059245	.486*	0.0297936	.493*	0.0273308
EgMPBQ-MT	chr1: 40975160	intron	T	T	T	T	G	G	G	T	T	T	T	T	G	T	T	T	T	G	G	T	T	0.425375	0.0615123	0.411392	0.0715296	0.332377	0.152199	0.358032	0.121148	0.433466	0.0562231	0.437446	0.0537515
EgMPBQ-MT	chr1: 40975161	intron	T	T	T	T	A	A	A	T	T	T	T	T	A	T	T	T	T	A	A	T	T	0.425375	0.0615123	0.411392	0.0715296	0.332377	0.152199	0.358032	0.121148	0.433466	0.0562231	0.437446	0.0537515
EgMPBQ-MT	chr1: 40975164	intron	T	T	T	T	C	C	C	T	T	T	T	T	C	T	T	T	T	C	C	T	T	0.425375	0.0615123	0.411392	0.0715296	0.332377	0.152199	0.358032	0.121148	0.433466	0.0562231	0.437446	0.0537515
EgMPBQ-MT	chr1: 40975184	intron	C	C	C	C	C	T	T	C	C	C	C	C	T	C	C	C	C	T	T	C	C	.537*	0.0146228	.461*	0.0407644	0.337748	0.145282	0.428776	0.059245	.486*	0.0297936	.493*	0.0273308
EgMPBQ-MT	chr1: 40975185	intron	C	C	C	C	C	G	G	C	C	C	C	C	G	C	C	C	C	G	G	C	C	.537*	0.0146228	.461*	0.0407644	0.337748	0.145282	0.428776	0.059245	.486*	0.0297936	.493*	0.0273308
EgMPBQ-MT	chr1: 40975186	intron	T	T	T	T	T	G	G	T	T	T	T	T	G	T	T	T	T	G	G	T	T	.537*	0.0146228	.461*	0.0407644	0.337748	0.145282	0.428776	0.059245	.486*	0.0297936	.493*	0.0273308
EgMPBQ-MT	chr1: 40975187	intron	A	A	A	A	A	G	G	A	A	A	A	A	G	A	A	A	A	G	G	A	A	.537*	0.0146228	.461*	0.0407644	0.337748	0.145282	0.428776	0.059245	.486*	0.0297936	.493*	0.0273308
EgMPBQ-MT	chr1: 40975197	intron	T	T	T	T	T	A	T	T	T	T	T	T	A	T	T	T	T	T	T	T	T	0.31569	0.175137	0.366558	0.111913	0.196352	0.406711	0.131563	0.580335	0.321668	0.166665	0.314181	0.177322
EgMPBQ-MT	chr1: 40975237	intron	G	G	G	G	G	T	G	G	G	G	G	G	T	G	G	G	G	G	T	G	G	0.387104	0.0917591	0.386327	0.0924691	0.204404	0.387346	0.290181	0.214574	0.352834	0.127039	0.355973	0.123458
EgMPBQ-MT	chr1: 40975244	intron	C	C	C	C	C	G	C	C	C	C	C	C	G	C	C	C	C	C	G	C	C	0.387104	0.0917591	0.386327	0.0924691	0.204404	0.387346	0.290181	0.214574	0.352834	0.127039	0.355973	0.123458
EgMPBQ-MT	chr1: 40975255	intron	A	A	A	A	A	G	A	A	A	A	A	A	G	A	A	A	A	A	G	A	A	0.387104	0.0917591	0.386327	0.0924691	0.204404	0.387346	0.290181	0.214574	0.352834	0.127039	0.355973	0.123458
EgMPBQ-MT	chr1: 40975263	intron	A	A	A	A	A	C	A	A	A	A	A	A	C	A	A	A	A	A	C	A	A	0.387104	0.0917591	0.386327	0.0924691	0.204404	0.387346	0.290181	0.214574	0.352834	0.127039	0.355973	0.123458
EgMPBQ-MT	chr1: 40975274	intron	T	T	C	C	T	T	T	C	T	C	C	T	T	T	C	C	C	T	T	T	T	0.377671	0.100652	0.35212	0.127864	0.313209	0.178738	0.206511	0.382364	0.388313	0.0906628	0.382996	0.0955581
EgMPBQ-MT	chr1: 40975390	intron	A	A	A	A	A	N	C	A	A	A	A	A	N	A	A	C	A	C	A	C	A	0.38482	0.114823	0.280662	0.259268	0.189852	0.450519	0.21548	0.390492	0.30592	0.216981	0.305799	0.217172
EgMPBQ-MT	chr1: 40975780	CDS	T	T	T	T	T	C	T	T	T	T	T	T	T	T	T	T	T	T	T	T	T	0.209328	0.37576	0.258139	0.271832	0.172761	0.466389	0.0811848	0.733665	0.239212	0.309749	0.232346	0.324254
EgMPBQ-MT	chr1: 40976178	Intron	T	A	T	T	T	T	A	T	T	T	T	T	T	T	T	A	T	A	T	T	T	0.372861	0.105419	0.358114	0.121057	0.367054	0.111391	0.249805	0.288152	0.41471	0.0690491	0.411306	0.0715943
EgMPBQ-MT	chr1: 40976708	Intron	A	T	A	A	A	A	T	A	A	A	A	A	A	A	A	A	A	T	A	T	A	0.379574	0.0988091	0.127523	0.592114	0.109457	0.645966	0.0669375	0.779176	0.205793	0.384056	0.199669	0.398671
EgMPBQ-MT	chr1: 40977997	Intron	T	C	C	C	T	T	C	C	C	T	T	T	C	T	C	C	C	C	C	C	C	0.359703	0.119297	0.203683	0.389057	0.0493523	0.836304	0.168262	0.478251	0.20143	0.394438	0.203424	0.389673
EgMPBQ-MT	chr1: 40978209	Intron	C	C	C	T	C	T	C	C	C	C	T	C	T	C	T	T	C	C	T	C	C	0.179164	0.449768	0.117031	0.623163	0.0747874	0.754005	0.234482	0.319698	0.0594838	0.803275	0.0744477	0.75509
EgMPBQ-MT	chr1: 40978738	Intron	T	T	N	C	T	C	T	N	T	T	C	C	C	T	C	N	N	T	T	N	N	0.101707	0.729365	0.206365	0.479048	0.287269	0.319323	0.279121	0.333844	0.243805	0.400925	0.250033	0.388616
EgMPBQ-MT	chr1: 40978772	Intron	A	A	N	A	A	T	A	N	T	A	T	T	N	A	A	N	N	A	N	N	N	0.382017	0.220407	0.340313	0.279081	0.109168	0.735567	0.274769	0.387417	0.292171	0.356787	0.295983	0.350254
EgMPBQ-MT	chr1: 40978788	Intron	T	T	N	A	T	A	T	N	A	A	A	N	N	T	A	N	N	T	N	N	N	0.55058	0.0792321	.654*	0.0289167	0.545209	0.0828172	0.298705	0.372254	.671*	0.0236796	.664*	0.0259649
EgMPBQ-MT	chr1: 40978792	Intron	T	T	N	A	T	A	T	N	A	A	A	N	N	T	A	N	N	T	N	N	N	0.55058	0.0792321	.654*	0.0289167	0.545209	0.0828172	0.298705	0.372254	.671*	0.0236796	.664*	0.0259649
EgPK-1	Scaffold_NW_011551029.1: 415478	CDS	G	C	C	G	N	C	G	C	C	G	G	C	C	C	C	G	C	G	C	G	G	0.0698636	0.776256	0.00399207	0.987059	0.120146	0.624181	0.333821	0.162486	0.0392539	0.873237	0.0629939	0.797799
EgPK-1	Scaffold_NW_011551029.1: 415482	CDS	A	G	G	G	A	G	G	G	G	A	G	G	G	G	G	G	G	G	G	G	G	0.417006	0.0673708	0.257456	0.273146	0.131702	0.579933	0.1195	0.615798	0.276919	0.237218	0.270964	0.247869
EgPK-1	Scaffold_NW_011551029.1: 415608	intron	T	C	C	C	T	T	C	C	C	T	T	C	C	C	C	C	C	C	C	C	C	0.318263	0.171455	0.206592	0.382173	0.103205	0.665023	0.0446834	0.851617	0.216518	0.359198	0.208073	0.378694
EgPK-1	Scaffold_NW_011551029.1: 417347	intron	T	T	T	T	T	T	T	T	T	T	T	T	T	T	C	T	T	T	T	T	T	0.16283	0.492772	0.269885	0.249831	.683**	0.000910024	0.291728	0.212029	0.381569	0.0969038	0.38325	0.0953194
EgPK-1	Scaffold_NW_011551029.1: 417357	intron	A	A	A	A	A	A	A	A	A	A	A	A	A	A	A	A	G	A	A	A	A	0.136225	0.566868	0.234406	0.319861	0.177965	0.452856	0.339491	0.143086	0.212291	0.368884	0.227012	0.335797
EgPK-1	Scaffold_NW_011551029.1: 417488	intron	T	T	T	T	N	N	N	G	T	T	T	N	N	T	T	T	T	G	T	T	T	0.030051	0.915334	0.00931101	0.973728	0.0143455	0.959531	0.0950778	0.736076	0.0116534	0.967121	0.00362041	0.989783
EgPK-1	Scaffold_NW_011551029.1: 417554	intron	T	T	T	T	T	T	T	T	T	T	N	T	N	T	T	T	G	T	T	T	T	0.143871	0.568984	0.250415	0.31623	0.177472	0.481109	0.347876	0.157188	0.221568	0.376909	0.236716	0.344283
EgPK-1	Scaffold_NW_011551029.1: 417636	intron	A	A	C	A	A	A	A	A	A	A	A	A	A	A	A	A	A	A	A	A	A	0.10149	0.670285	0.147579	0.534659	0.109286	0.646486	.519*	0.0190956	0.0335703	0.888263	0.072085	0.762645
EgPK-1	Scaffold_NW_011551029.1: 417704	intron	T	T	T	T	T	T	T	T	T	T	T	T	C	T	T	T	T	T	T	T	T	0.225218	0.339731	0.246426	0.294937	0.0975168	0.682536	0.0999108	0.675146	0.203562	0.389345	0.200123	0.397577
EgPK-1	Scaffold_NW_011551029.1: 418718	CDS	T	T	T	T	T	T	T	T	T	G	T	T	T	T	T	T	T	T	T	T	T	0.401451	0.0793599	0.303416	0.193443	0.209114	0.376259	0.0654084	0.784105	0.326927	0.159447	0.314009	0.177572
EgPK-1	Scaffold_NW_011551029.1: 418720	CDS	A	G	G	G	A	A	G	G	G	G	A	G	G	G	G	G	G	G	G	G	G	0.111493	0.639805	0.0462336	0.846526	0.0120232	0.959876	0.0101323	0.966183	0.0430033	0.85714	0.0414274	0.862327
EgPK-2	Scaffold_NW_011553013.1: 17091	CDS	C	C	T	C	C	C	C	C	C	C	C	C	C	C	N	C	C	C	C	C	C	0.094308	0.700957	0.168251	0.491117	0.100529	0.682183	.559*	0.0128057	0.0581251	0.813153	0.100021	0.683708
EgPK-2	Scaffold_NW_011553013.1: 14566	intron	G	A	A	G	A	G	G	G	G	G	A	G	G	A	G	G	A	G	G	G	G	0.0182568	0.939104	0.075384	0.752101	0.21313	0.366948	0.130039	0.584767	0.13477	0.571056	0.117231	0.622565
EgPK-2	Scaffold_NW_011553013.1: 14445	intron	C	C	T	C	C	C	C	C	C	C	C	C	C	C	C	C	C	C	C	C	C	0.10149	0.670285	0.147579	0.534659	0.109286	0.646486	.519*	0.0190956	0.0335703	0.888263	0.072085	0.762645
EgPK-2	Scaffold_NW_011553013.1: 13176	intron	T	T	C	T	T	T	T	T	T	T	T	T	T	T	T	T	T	T	T	T	T	0.10149	0.670285	0.147579	0.534659	0.109286	0.646486	.519*	0.0190956	0.0335703	0.888263	0.072085	0.762645
EgPK-2	Scaffold_NW_011553013.1: 13114	intron	C	C	T	C	C	C	C	C	C	C	C	C	C	C	C	C	C	C	C	C	C	0.10149	0.670285	0.147579	0.534659	0.109286	0.646486	.519*	0.0190956	0.0335703	0.888263	0.072085	0.762645
EgPK-2	Scaffold_NW_011553013.1: 12891	intron	A	G	G	G	A	G	G	A	A	A	G	A	G	G	G	A	G	A	G	A	A	0.406506	0.0753021	0.274998	0.240621	0.131794	0.579664	0.181875	0.442825	0.280853	0.230346	0.279536	0.232632
EgPK-2	Scaffold_NW_011553013.1: 12759	intron	A	G	A	A	A	A	A	A	A	A	A	A	A	A	A	A	G	A	A	A	A	0.238466	0.311304	0.260326	0.267647	0.224479	0.341361	0.195263	0.409371	0.2725	0.245093	0.272682	0.244765
EgPK-2	Scaffold_NW_011553013.1: 12644	intron	A	T	A	T	A	T	T	A	A	A	T	A	A	A	A	A	T	A	T	T	A	0.226712	0.336453	0.153133	0.519216	0.145712	0.539896	0.38637	0.0924298	0.190607	0.420846	0.210169	0.373801
EgTC	chr3: 13887042	UTR	A	A	A	A	A	N	N	G	A	N	A	A	G	G	G	G	A	G	A	G	A	0.402395	0.109311	0.171401	0.510687	0.23246	0.36927	0.0781695	0.765545	0.0583726	0.823899	0.0484551	0.853484
EgTC	chr3: 13886962	UTR	G	A	A	G	A	N	N	G	G	N	G	G	A	G	A	A	G	A	A	A	A	.605*	0.0101273	0.337491	0.18524	0.0910538	0.728177	0.00387303	0.98823	0.33834	0.184067	0.317834	0.213796
EgTC	chr3: 13886957	UTR	C	C	C	C	C	N	N	C	C	N	C	C	C	C	T	C	C	T	C	C	T	0.455364	0.0662418	0.155601	0.550946	0.130128	0.618633	0.138056	0.597218	0.117457	0.653461	0.121812	0.641411
EgTC	chr3: 13886940	UTR	A	A	A	A	A	N	N	G	A	N	A	A	G	G	A	G	A	G	A	N	A	0.316642	0.232134	0.413852	0.111038	0.225662	0.400715	0.130037	0.631227	0.356896	0.174787	0.346548	0.188528
EgTC	chr3: 13886862	UTR	A	A	A	A	C	N	A	A	A	N	N	C	A	A	A	A	A	A	A	C	A	0.393187	0.118445	0.433662	0.0820203	0.245002	0.343242	0.389654	0.122088	0.397961	0.113645	0.405509	0.106338
EgTC	chr3: 13886732	CDS	G	G	G	G	G	N	N	G	G	N	G	G	A	G	G	G	G	G	G	G	G	0.25449	0.324271	0.276732	0.282257	0.103899	0.69149	0.118795	0.649749	0.227368	0.380142	0.223581	0.388343
EgTC	chr3: 13886423	intron	T	T	A	T	T	N	A	T	T	N	T	T	A	A	A	T	T	A	A	A	A	.677**	0.00202257	0.327566	0.184529	0.0151912	0.952294	0.0817927	0.746964	0.317144	0.199722	0.304592	0.219085
EgTC	chr3: 13886267	intron	A	A	A	A	A	N	A	A	A	N	G	A	A	A	A	A	A	A	A	A	A	0.257494	0.302282	0.31066	0.209578	0.190222	0.44962	0.00219218	0.993112	0.284208	0.253041	0.266638	0.284822
EgTC	chr3: 13886252	intron	A	A	A	A	G	N	G	A	A	N	A	A	A	A	A	A	A	G	A	G	G	0.286809	0.248535	0.209881	0.403215	0.157516	0.532481	0.214696	0.39226	0.236773	0.344163	0.240264	0.336883
EgTC	chr3: 13886206	intron	C	C	G	C	G	N	G	C	G	N	G	C	C	C	G	C	G	G	G	G	G	0.134225	0.595419	0.143978	0.568694	0.18641	0.458923	0.0784122	0.757118	0.112072	0.65795	0.0986514	0.696946
EgTC	chr3: 13886161	intron	A	A	T	N	T	N	T	A	T	N	N	A	T	T	T	A	T	T	T	T	A	0.221765	0.409113	0.0302518	0.911445	0.082538	0.761212	0.0771564	0.7764	0.0042691	0.987481	0.0105844	0.968967
EgTC	chr3: 13886056	intron	G	G	T	T	G	G	G	T	G	N	T	T	T	G	G	T	T	T	T	G	G	0.24682	0.308348	0.0847376	0.730163	0.187272	0.442657	0.0236671	0.923384	0.00768921	0.975077	0.00529839	0.982825
EgTC	chr3: 13886045	intron	A	G	G	G	A	G	G	G	A	N	A	G	G	A	G	G	G	G	G	G	G	0.3788	0.109749	0.242936	0.316266	0.094205	0.701269	0.0648382	0.792001	0.24215	0.317883	0.233058	0.336944
EgTC	chr3: 13886041	intron	T	T	T	T	T	T	C	T	T	N	T	T	C	T	C	T	T	C	C	T	T	.507*	0.0266526	0.164195	0.501773	0.124343	0.612028	0.234987	0.332846	0.139089	0.570112	0.150041	0.53981
EgTC	chr3: 13885923	intron	T	T	T	T	T	T	A	T	T	T	T	T	A	A	T	T	T	A	A	A	T	.539*	0.0142139	0.364567	0.114022	0.197326	0.404342	0.314917	0.176255	0.382979	0.0955735	0.386392	0.0924096
EgTC	chr3: 13885646	CDS	A	A	G	A	A	G	G	A	A	A	A	A	G	G	G	A	A	G	G	G	G	.709**	0.000466932	0.408745	0.0735554	0.097126	0.683745	0.109142	0.646921	0.399744	0.080766	0.386219	0.0925682
EgTC	chr3: 13885438	intron	A	N	T	N	T	N	A	A	N	T	N	N	A	A	A	A	T	A	A	A	A	.614*	0.0196097	0.323273	0.259568	0.0709235	0.809608	0.260013	0.369314	0.228153	0.432739	0.235495	0.417661
EgTC	chr3: 13885429	intron	A	N	G	G	G	N	A	A	N	A	N	N	A	A	A	A	G	A	A	A	A	0.389388	0.151395	0.12983	0.644678	0.264833	0.340138	0.13123	0.641083	0.00649435	0.981674	0.0173355	0.951105
EgTC	chr3: 13885377	intron	C	C	C	C	C	C	C	C	C	C	C	C	T	T	C	C	T	C	T	C	C	0.416675	0.0676107	.485*	0.0300486	0.284967	0.2233	0.440292	0.052036	0.43734	0.0538167	.448*	0.0478715
EgTC	chr3: 13885308	intron	A	A	G	A	A	A	A	A	A	A	A	A	A	A	A	A	A	A	A	A	A	0.10149	0.670285	0.147579	0.534659	0.109286	0.646486	.519*	0.0190956	0.0335703	0.888263	0.072085	0.762645
EgTC	chr3: 13885143	intron	C	G	G	C	G	G	G	C	G	G	G	G	G	G	G	C	C	G	G	G	C	0.0336697	0.887934	0.273202	0.243831	0.235534	0.317468	0.3664	0.112079	0.207555	0.379909	0.224626	0.341035
EgTC	chr3: 13885076	intron	A	G	G	A	G	A	A	A	G	G	G	G	A	A	A	A	N	A	A	A	A	.650**	0.00261328	.578**	0.00960772	0.144787	0.554256	.520*	0.0225775	.473*	0.0408387	.487*	0.0342469
EgTC	chr3: 13884893	intron	C	C	C	C	C	G	C	C	C	C	C	C	C	C	C	C	C	C	C	C	G	0.313705	0.178014	0.427636	0.059998	0.277033	0.237016	0.289674	0.215411	0.382821	0.0957223	0.384268	0.0943694
EgTC	chr3: 13884801	intron	G	G	G	G	G	G	A	G	G	G	G	G	A	A	A	G	G	A	A	A	G	.592**	0.00594311	0.226944	0.335944	0.122367	0.607291	0.169261	0.475604	0.193602	0.413446	0.196112	0.407297
EgTC	chr3: 13884694	intron	C	C	G	N	N	G	N	G	N	C	C	G	N	C	N	N	G	G	N	N	G	0.141733	0.677634	0.169128	0.619097	0.252702	0.453437	0.0358056	0.916762	0.197065	0.561382	0.18362	0.588891
EgTC	chr3: 13884590	intron	C	T	T	T	T	C	C	C	T	T	T	T	C	C	C	C	N	C	N	C	C	.732**	0.000551241	.582*	0.011292	0.0502078	0.843166	0.376489	0.123575	0.450981	0.0603257	0.455853	0.0572692
EgTC	chr3: 13884542	CDS	C	C	C	C	C	C	C	T	C	C	C	C	T	C	T	T	N	T	T	T	C	0.372923	0.115828	0.106854	0.663274	0.250648	0.300661	0.0425115	0.862808	0.0264511	0.914401	0.0282698	0.908539
EgTC	chr3: 13884363	intron	T	T	T	T	T	T	N	T	T	T	T	T	T	T	T	T	T	T	T	T	C	0.234707	0.333439	0.340653	0.153531	0.213062	0.381148	0.339255	0.155335	0.297385	0.21628	0.307361	0.200525
EgTC	chr3: 13884287	intron	A	G	G	G	G	A	G	G	G	G	G	G	G	G	A	G	G	G	G	G	A	0.362951	0.115756	0.194557	0.411101	0.183945	0.437562	0.0653139	0.78441	0.0887364	0.709875	0.0889261	0.70928
EgTC	chr3: 13884266	intron	A	G	G	G	G	G	G	G	G	A	G	A	G	A	A	G	G	G	G	G	A	0.0947963	0.690968	0.146924	0.536493	0.300783	0.197531	0.156719	0.509358	0.224938	0.340348	0.224737	0.340793
EgTC	chr3: 13883735	intron	A	G	G	G	G	G	G	A	G	G	A	G	G	G	G	A	G	G	G	G	G	0.244137	0.299588	0.140819	0.553732	0.157488	0.507257	0.0630132	0.791841	0.196204	0.407074	0.190304	0.4216
EgTC	chr3: 13883523	intron	A	A	A	A	A	A	A	A	A	A	A	A	A	A	G	A	A	G	A	G	G	0.394997	0.0847735	0.0224619	0.925112	0.2583	0.271521	0.00597297	0.980061	0.00410405	0.986299	0.00434341	0.9855
EgTC	chr3: 13883410	intron	C	C	C	C	C	C	C	C	C	C	C	C	T	T	C	C	C	C	C	C	C	0.311546	0.18118	0.383625	0.0949687	0.203731	0.388945	0.1266	0.594819	0.330605	0.15453	0.322249	0.165856
EgTC	chr3: 13883273	intron	T	T	T	T	T	T	T	T	T	T	T	T	C	C	T	T	T	C	C	T	T	.488*	0.0289141	0.441319	0.0514273	0.333126	0.15122	0.334933	0.148879	.463*	0.0399021	.463*	0.0396254
EgTC	chr3: 13883113	intron	G	N	C	N	N	C	C	G	N	N	N	N	C	C	C	G	C	C	C	C	C	.748**	0.00328545	0.414437	0.159135	0.340006	0.255677	0.330957	0.269356	0.480878	0.0962094	0.476506	0.0997156
EgTC	chr3: 13882951	intron	G	N	N	G	N	N	N	A	N	N	G	N	N	A	G	G	G	N	N	N	G	0.0835896	0.843998	0.0181549	0.965967	0.0448013	0.91611	0.40424	0.320573	0.0360819	0.932405	0.0611711	0.88559
EgTC	chr3: 13882556	intron	C	N	C	N	C	N	N	T	N	N	N	N	N	T	T	T	N	T	C	N	C	0.148651	0.702692	0.0507315	0.896872	0.282942	0.460677	0.0615724	0.874961	0.152529	0.695232	0.147349	0.705202
EgTC	chr3: 13882499	intron	G	N	G	N	N	N	N	C	N	N	N	N	N	G	G	G	N	C	G	N	G	0.28523	0.493492	0.23105	0.581952	0.0331663	0.937859	0.0911034	0.830124	0.155246	0.713557	0.152549	0.718377
EgTC	chr3: 13882427	intron	A	T	T	N	N	N	N	N	N	N	A	N	N	T	T	T	N	T	T	N	T	.745*	0.0213185	0.549894	0.125065	0.270023	0.482251	0.0142725	0.970929	0.504963	0.165586	0.477505	0.193632
EgTC	chr3: 13882380	intron	G	G	A	N	N	N	N	G	N	G	A	A	A	G	G	G	A	G	A	G	G	0.180451	0.519855	0.0958886	0.733901	0.151042	0.591038	0.00381932	0.989222	0.00828029	0.976635	0.0081013	0.97714
EgTC	chr3: 13882320	intron	G	G	A	A	N	G	N	G	G	G	A	A	A	G	G	G	G	G	A	G	G	0.260295	0.296866	0.213791	0.394307	0.0901019	0.722177	0.125788	0.618948	0.110519	0.662423	0.114198	0.651847
EgTC	chr3: 13882305	intron	C	C	C	C	C	C	N	C	C	C	C	C	A	C	C	C	C	A	A	C	C	0.446846	0.0551073	0.339382	0.15517	0.27017	0.263287	0.363436	0.126143	0.382247	0.106292	0.389516	0.0992593
EgTC	chr3: 13882178	intron	G	G	G	G	G	G	G	G	G	G	G	G	A	G	G	G	G	G	G	G	G	0.225218	0.339731	0.246426	0.294937	0.0975168	0.682536	0.0999108	0.675146	0.203562	0.389345	0.200123	0.397577
EgTC	chr3: 13882136	intron	C	C	C	C	C	C	T	C	C	C	C	C	T	T	T	T	C	T	T	T	C	.603**	0.00488398	0.332304	0.152294	0.0272777	0.909115	0.232733	0.323425	0.282238	0.227957	0.284805	0.223575
EgTC	chr3: 13881860	intron	C	C	C	C	C	C	A	C	C	C	C	C	A	C	A	C	C	A	N	N	C	.499*	0.0351542	0.141121	0.576469	0.168696	0.503397	0.122991	0.626825	0.113864	0.652804	0.117165	0.643364
EgTC	chr3: 13881773	intron	A	A	C	A	A	A	A	A	A	A	A	A	A	A	A	A	A	A	N	N	A	0.0887546	0.726179	0.153932	0.541965	0.102196	0.686572	.546*	0.0189713	0.0366015	0.885353	0.0757614	0.765106
EgTC	chr3: 13881538	intron	G	G	G	G	G	T	T	G	G	G	G	G	G	G	T	G	G	T	G	T	T	.523*	0.0180241	0.203968	0.388381	0.110103	0.64401	0.142951	0.547685	0.171345	0.470105	0.173029	0.465687
EgTC	chr3: 13881531	intron	C	C	A	C	A	A	C	C	C	C	C	C	A	C	C	C	A	C	A	C	C	0.236082	0.316311	0.318076	0.17172	0.30912	0.184783	0.0937193	0.694316	0.334123	0.149925	0.323007	0.164806
EgTC	chr3: 13881486	intron	G	G	A	A	G	A	G	G	A	G	G	A	A	A	G	A	A	A	A	G	G	0.0960925	0.686946	0.304144	0.192323	.519*	0.0189523	0.183072	0.439777	0.389234	0.0898338	0.38204	0.0964581
EgTC	chr3: 13881471	intron	G	G	G	G	G	A	G	G	G	G	G	G	G	G	G	G	G	G	G	G	A	0.313705	0.178014	0.427636	0.059998	0.277033	0.237016	0.289674	0.215411	0.382821	0.0957223	0.384268	0.0943694
EgTC	chr3: 13880824	intron	G	N	A	G	G	G	G	G	A	G	G	A	G	G	G	G	G	G	G	G	G	.504*	0.0277758	.473*	0.0410434	0.0748979	0.760567	.588**	0.00807146	0.357856	0.132506	0.383526	0.105029
EgTC	chr3: 13880823	intron	C	N	G	C	G	C	C	G	G	G	G	G	G	G	G	G	G	C	G	C	C	0.368616	0.120434	0.321696	0.179249	0.315948	0.187587	0.359489	0.130621	0.376213	0.112396	0.382884	0.105662
EgTC	chr3: 13880778	intron	G	N	C	G	G	C	C	G	C	G	G	C	C	G	C	G	G	C	C	C	C	0.368425	0.120641	0.0416207	0.865658	0.0618077	0.801533	0.132486	0.588728	0.0880858	0.719903	0.072646	0.767574
EgTC	chr3: 13880538	intron	C	N	C	C	C	C	T	T	C	C	C	C	T	T	C	T	C	C	N	T	T	0.422741	0.0804978	0.462821	0.0531009	0.138911	0.582515	0.257668	0.301943	0.36142	0.140577	0.361102	0.140952
EgTC	chr3: 13880489	intron	A	N	A	A	A	A	A	C	A	A	A	A	G	A	A	G	A	A	N	A	A	0.0707039	0.78041	0.213629	0.394672	0.0330367	0.89646	0.0210906	0.9338	0.118231	0.640324	0.113315	0.654377
EgTC	chr3: 13880255	intron	C	N	T	N	T	C	C	C	N	C	T	C	C	C	C	C	N	T	C	C	T	0.0539472	0.84271	0.00245331	0.992805	0.293021	0.270718	0.0225064	0.934064	0.127209	0.638729	0.118211	0.662819
EgTC	chr3: 13880191	intron	G	N	G	G	C	G	C	G	G	G	G	G	G	G	C	C	G	G	C	C	C	0.36823	0.120853	0.18245	0.454702	0.151229	0.536567	0.18364	0.451714	0.10045	0.68242	0.109112	0.656571
EgTC	chr3: 13880027	intron	G	G	A	N	A	A	N	G	N	N	G	N	A	A	A	A	G	A	A	A	G	0.261195	0.347059	0.0577366	0.838054	0.013662	0.961458	0.180457	0.519839	0.0848283	0.763736	0.0646991	0.818808
EgTC	chr3: 13879971	intron	T	N	C	N	N	N	N	T	N	N	T	N	T	T	T	T	N	T	N	T	T	0.309627	0.383974	0.231569	0.519743	0.164052	0.65064	.647*	0.0432344	0.0574888	0.874658	0.10358	0.775834
EgTC	chr3: 13879728	intron	C	C	C	C	C	C	C	C	C	N	C	C	C	C	T	C	C	T	N	T	T	0.418388	0.0839998	0.0013592	0.995729	0.286465	0.249128	0.0231064	0.927488	0.0295369	0.907381	0.0260187	0.918376
EgTC	chr3: 13879676	intron	T	T	T	T	T	N	T	T	T	T	T	T	T	T	C	T	C	C	C	C	C	.554*	0.0137659	0.241756	0.318695	0.0864143	0.72502	0.31299	0.191979	0.205899	0.397731	0.219178	0.367298
EgTC	chr3: 13879535	intron	G	G	A	G	G	A	A	A	G	G	G	G	A	A	A	A	A	A	A	A	G	.605**	0.00472778	0.397647	0.0825188	0.0511979	0.830266	0.0746482	0.754449	0.345044	0.136244	0.331845	0.152896
EgTC	chr3: 13879413	intron	C	N	N	N	A	N	N	C	N	T	N	N	C	N	N	N	A	N	N	N	N	0.517493	0.371828	0.600776	0.283966	0.678725	0.207742	0.398553	0.50632	0.623693	0.260897	0.615218	0.269368
EgTC	chr3: 13879371	intron	G	N	N	G	N	N	G	G	N	N	N	G	G	G	N	G	N	T	G	T	T	0.385763	0.241302	0.10329	0.762489	0.0483299	0.887784	0.0843695	0.805193	0.173447	0.610035	0.168167	0.621118
EgTC	chr3: 13879109	CDS	A	A	A	A	A	A	A	A	A	A	A	A	G	A	A	A	A	A	A	A	A	0.225218	0.339731	0.246426	0.294937	0.0975168	0.682536	0.0999108	0.675146	0.203562	0.389345	0.200123	0.397577
EgTC	chr3: 13879081	CDS	A	A	G	A	A	A	A	A	A	A	A	A	A	A	A	A	A	A	A	A	A	0.10149	0.670285	0.147579	0.534659	0.109286	0.646486	.519*	0.0190956	0.0335703	0.888263	0.072085	0.762645
EgTC	chr3: 13878800	intron	T	T	C	T	T	C	C	C	T	T	T	T	C	C	C	C	T	C	C	C	T	.536*	0.0148744	0.288886	0.21672	0.0275479	0.908218	0.0752178	0.752632	0.246774	0.294234	0.227328	0.335107
EgTC	chr3: 13878657	intron	C	C	T	C	C	T	T	T	C	C	C	C	T	T	T	C	C	T	T	T	T	.607**	0.0045162	0.324024	0.163403	0.0266323	0.911257	0.00300505	0.989968	0.280514	0.230933	0.264828	0.259159
EgTC	chr3: 13878497	intron	A	A	A	A	A	A	G	A	A	A	A	A	G	A	G	G	A	G	G	G	A	.526*	0.0171248	0.212623	0.368117	0.111599	0.639487	0.205066	0.385775	0.174963	0.460639	0.181283	0.444337
EgTC	chr3: 13878464	intron	C	C	C	C	C	C	T	T	C	T	C	C	T	C	T	T	T	T	C	T	C	0.195778	0.408112	0.0305994	0.898099	0.273192	0.243849	0.0750418	0.753193	0.0629899	0.791917	0.0536828	0.82215
EgTC	chr3: 13878277	intron	T	T	C	C	T	C	T	T	C	T	T	T	T	C	T	T	C	T	C	T	T	0.0194856	0.935014	0.171238	0.470388	0.325476	0.161416	0.166911	0.481843	0.225207	0.339756	0.225788	0.338478
EgTC	chr3: 13878230	intron	A	G	G	G	G	N	A	G	G	A	G	A	G	G	A	A	G	A	G	N	G	0.0142144	0.955358	0.175077	0.487142	0.244839	0.32748	0.103379	0.683121	0.186088	0.459713	0.183911	0.465073
EgTC	chr3: 13878099	intron	C	C	C	C	C	C	T	T	C	C	C	C	T	T	T	T	C	T	T	T	C	.489*	0.0288005	0.240451	0.307173	0.151109	0.524819	0.116482	0.624804	0.156685	0.50945	0.15712	0.508263
EgTC	chr3: 13877953	intron	C	T	T	C	C	T	T	T	C	C	T	T	T	T	T	T	T	T	T	T	T	.642**	0.00226357	0.400261	0.0803379	0.0961813	0.686671	0.0380273	0.873535	0.377619	0.100702	0.359779	0.119213
EgTC	chr3: 13877648	intron	G	A	A	G	G	G	N	G	G	G	G	A	A	A	G	G	G	A	A	G	G	0.315723	0.18792	0.235282	0.33222	0.362527	0.127165	0.112443	0.64673	0.349791	0.142094	0.322422	0.178213
EgTC	chr3: 13877400	intron	T	N	C	N	T	C	C	T	N	N	N	N	C	T	N	N	N	C	C	C	C	0.58694	0.0576568	0.250439	0.457629	0.298352	0.372846	0.277329	0.409005	0.38116	0.247443	0.379807	0.249266
EgTC	chr3: 13877399	intron	T	N	A	N	T	A	A	T	N	N	N	N	A	T	N	N	N	A	A	A	A	0.58694	0.0576568	0.250439	0.457629	0.298352	0.372846	0.277329	0.409005	0.38116	0.247443	0.379807	0.249266
EgTC	chr3: 13877151	intron	A	A	A	A	A	A	G	G	A	A	A	A	G	G	G	G	A	G	G	G	A	.489*	0.0288005	0.240451	0.307173	0.151109	0.524819	0.116482	0.624804	0.156685	0.50945	0.15712	0.508263
EgTC	chr3: 13877122	intron	C	C	G	C	C	G	G	G	C	C	C	C	G	G	G	G	C	G	G	G	G	.643**	0.00221948	0.440397	0.0519734	0.0648149	0.78602	0.0648872	0.785787	0.378609	0.09974	0.362802	0.115917
EgTC	chr3: 13876565	intron	T	T	A	T	T	A	T	T	T	T	T	T	T	T	T	T	T	T	T	T	T	0.0783419	0.742684	0.0803199	0.736405	0.204902	0.386163	0.317899	0.171974	0.149395	0.529586	0.116427	0.624971
EgTC	chr3: 13876307	intron	T	T	N	T	T	N	N	G	T	T	T	T	N	G	G	N	T	G	N	N	G	.589*	0.0340678	0.373517	0.208698	0.0821114	0.789719	0.0373175	0.903665	0.262715	0.385849	0.251566	0.407047
EgTC	chr3: 13876293	intron	T	G	N	G	G	G	G	G	G	T	G	G	G	G	G	N	G	G	G	G	G	0.407676	0.0930885	0.311424	0.208401	0.197867	0.431258	0.101694	0.688036	0.325407	0.187611	0.314881	0.203126
EgTC	chr3: 13876292	intron	G	T	N	G	T	G	G	G	T	G	G	G	G	G	G	N	G	G	G	G	G	0.215444	0.390573	0.13877	0.5829	0.0366274	0.885273	0.227119	0.364759	0.095986	0.704781	0.106176	0.674985
EgTC	chr3: 13876290	intron	T	T	N	G	T	G	G	G	T	T	G	G	G	G	G	N	G	G	G	G	G	0.417747	0.0845245	0.295983	0.233045	0.0761859	0.763826	0.259625	0.298155	0.265335	0.287272	0.26867	0.281028
EgTC	chr3: 13876288	intron	T	T	N	G	T	G	G	G	T	T	T	G	G	G	G	N	G	G	G	G	G	.502*	0.0336631	0.423026	0.0802726	0.156998	0.533848	0.25253	0.312024	0.375166	0.125006	0.372155	0.128309
EgTC	chr3: 13876042	intron	A	A	N	A	A	A	G	G	A	A	A	A	G	G	G	G	A	G	G	G	A	.480*	0.0373223	0.21687	0.37249	0.132079	0.589882	0.0105583	0.965782	0.153137	0.531379	0.145703	0.551723
EgTC	chr3: 13875878	intron	A	A	N	A	A	A	G	G	A	A	A	A	G	G	G	G	A	G	G	G	A	.480*	0.0373223	0.21687	0.37249	0.132079	0.589882	0.0105583	0.965782	0.153137	0.531379	0.145703	0.551723
EgTC	chr3: 13875574	intron	G	G	N	G	G	G	C	C	G	G	G	G	C	C	C	C	G	C	C	C	G	.480*	0.0373223	0.21687	0.37249	0.132079	0.589882	0.0105583	0.965782	0.153137	0.531379	0.145703	0.551723
EgTC	chr3: 13875371	intron	A	A	N	A	A	G	A	A	A	A	A	A	A	A	G	A	A	G	A	G	G	.463*	0.0457693	0.133759	0.585118	0.139231	0.569714	0.0393781	0.872839	0.113224	0.64443	0.104576	0.670064
EgTC	chr3: 13875290	intron	G	G	N	G	G	G	C	C	G	G	G	G	C	C	G	G	G	G	C	G	G	0.26884	0.265736	0.281875	0.242344	0.0817292	0.73942	0.181263	0.457692	0.22019	0.365034	0.220578	0.364168
EgTC	chr3: 13874584	intron	A	A	A	A	A	G	G	A	A	A	A	A	A	A	G	A	A	G	A	G	G	.523*	0.0180241	0.203968	0.388381	0.110103	0.64401	0.142951	0.547685	0.171345	0.470105	0.173029	0.465687
EgTC	chr3: 13874553	intron	G	G	C	G	G	C	C	G	G	G	G	G	C	C	C	G	G	C	C	C	C	.709**	0.000466932	0.408745	0.0735554	0.097126	0.683745	0.109142	0.646921	0.399744	0.080766	0.386219	0.0925682
EgTC	chr3: 13874295	intron	A	A	A	A	A	G	N	A	A	A	A	A	A	A	N	A	A	N	A	N	G	0.411888	0.112916	0.451136	0.0794422	0.356999	0.174655	0.315196	0.234391	0.429942	0.0964798	0.432981	0.0938898
EgTC	chr3: 13874264	intron	A	A	A	A	A	A	C	A	A	A	A	A	C	N	N	N	A	N	C	N	A	.516*	0.0491454	0.403946	0.135371	0.185676	0.50763	0.415067	0.123935	0.386244	0.155015	0.400437	0.139123
EgTC	chr3: 13874151	intron	T	T	C	T	T	T	C	T	T	T	T	T	C	T	T	T	T	T	C	T	T	0.266102	0.256789	0.194368	0.411562	0.185912	0.432591	0.057654	0.809218	0.236406	0.315628	0.227873	0.333917
EgTC	chr3: 13874126	intron	C	C	C	C	C	C	T	C	C	C	C	C	T	T	T	T	C	T	T	T	C	.603**	0.00488398	0.332304	0.152294	0.0272777	0.909115	0.232733	0.323425	0.282238	0.227957	0.284805	0.223575
EgTC	chr3: 13873783	intron	C	C	G	C	C	C	C	C	C	C	C	C	C	C	C	C	C	C	C	C	C	0.10149	0.670285	0.147579	0.534659	0.109286	0.646486	.519*	0.0190956	0.0335703	0.888263	0.072085	0.762645
EgTC	chr3: 13873775	intron	A	A	A	A	A	A	A	A	A	A	A	T	A	A	A	A	A	A	A	A	A	0.375829	0.102458	0.330739	0.154352	0.0972713	0.683296	0.346138	0.134924	0.277664	0.235906	0.289296	0.216039
EgTC	chr3: 13873589	intron	A	A	A	A	A	G	G	A	A	A	A	A	A	A	G	A	A	G	A	G	G	.523*	0.0180241	0.203968	0.388381	0.110103	0.64401	0.142951	0.547685	0.171345	0.470105	0.173029	0.465687
EgTC	chr3: 13873443	intron	A	A	A	A	A	A	N	A	A	A	A	A	A	A	G	A	A	G	A	A	G	0.422243	0.0717232	0.145079	0.553448	0.120949	0.621851	0.131275	0.59217	0.114693	0.640112	0.118573	0.62876
EgTC	chr3: 13873431	intron	C	C	C	C	C	N	N	C	C	C	C	C	C	C	T	C	C	N	C	N	T	0.383968	0.142032	0.0846365	0.755312	0.359183	0.171843	0.0470747	0.862558	0.0300563	0.912015	0.0246002	0.927944
EgTC	chr3: 13873402	intron	G	G	A	N	G	N	N	G	G	A	G	N	A	G	G	G	G	N	A	N	G	0.0363193	0.901898	0.0573232	0.845671	0.0965562	0.742636	0.106854	0.716172	0.0149181	0.959631	0.00588723	0.984064
EgTC	chr3: 13873393	intron	A	A	G	A	G	G	G	A	A	G	A	N	G	G	G	G	G	N	G	N	G	.514*	0.0346117	0.476099	0.0533737	0.200393	0.4406	0.196718	0.4492	0.419335	0.0938296	0.413188	0.0992532
EgTC	chr3: 13873392	intron	C	C	C	C	C	C	T	C	C	T	C	C	T	T	T	T	C	N	T	N	C	0.36659	0.13457	0.220272	0.379778	0.137025	0.587694	0.23244	0.353323	0.12602	0.618295	0.137573	0.586188
EgTC	chr3: 13873140	intron	G	A	G	N	G	G	A	G	G	G	N	N	G	G	G	G	A	G	N	G	G	0.278252	0.29671	0.270581	0.310774	0.238297	0.374127	0.370879	0.157299	0.290133	0.275689	0.302235	0.255231
EgTC	chr3: 13873094	intron	A	G	G	N	N	N	G	A	N	A	N	N	G	A	A	A	G	A	N	A	A	0.200863	0.510534	0.236713	0.436186	0.344894	0.248464	0.0578797	0.851021	0.315732	0.293317	0.301575	0.316656
EgTC	chr3: 13873076	intron	C	T	T	N	N	N	T	C	N	C	N	N	T	C	C	C	T	C	N	C	C	0.200863	0.510534	0.236713	0.436186	0.344894	0.248464	0.0578797	0.851021	0.315732	0.293317	0.301575	0.316656
EgTC	chr3: 13873053	intron	G	G	A	N	N	N	A	G	N	G	N	N	G	G	G	N	G	G	N	G	G	0.0965831	0.765247	0.085947	0.790559	0.175067	0.586299	0.228787	0.474459	0.0396855	0.902541	0.0187212	0.95395
EgTC	chr3: 13873039	intron	A	G	G	N	N	N	G	A	N	G	N	N	G	N	N	N	G	G	N	N	G	0.456598	0.216653	0.439546	0.23649	.698*	0.0367233	0.373775	0.321722	0.563922	0.113769	0.563439	0.114147
EgTC	chr3: 13872970	intron	C	T	T	N	N	N	T	C	N	T	N	N	T	N	N	N	T	N	N	N	C	0.0858511	0.839818	0.0373211	0.930088	0.255242	0.5418	0.0429405	0.919586	0.103784	0.806797	0.092794	0.827007
EgTC	chr3: 13872779	intron	C	C	N	C	C	C	N	C	C	C	C	C	A	N	N	N	C	N	C	A	N	0.39788	0.178166	0.180273	0.555624	0.143315	0.640438	0.0722121	0.814648	0.141906	0.643761	0.129473	0.673342
EgTC	chr3: 13872761	intron	T	C	N	C	C	C	N	T	C	C	C	C	C	T	N	T	C	N	C	C	T	0.224413	0.403396	0.380369	0.146126	0.209234	0.436738	0.131979	0.626094	0.296918	0.264101	0.290654	0.274788
EgTC	chr3: 13872753	intron	T	T	T	T	T	T	N	T	T	T	T	T	A	T	N	T	T	N	T	A	A	0.417456	0.0954642	0.266711	0.300755	0.0191445	0.941863	0.16801	0.51921	0.224118	0.387174	0.225756	0.383622
EgTC	chr3: 13872747	intron	C	C	C	C	C	C	N	C	C	C	C	C	T	C	N	C	C	T	T	T	C	.476*	0.045624	0.187416	0.456457	0.0196739	0.938239	0.203858	0.41715	0.222099	0.375738	0.226473	0.366163
EgTC	chr3: 13872737	intron	A	G	G	G	G	G	N	A	G	G	G	G	G	A	N	A	G	G	G	G	A	0.181164	0.471883	0.365991	0.135258	0.134878	0.593613	0.162303	0.519933	0.251034	0.314996	0.250585	0.315891
EgTC	chr3: 13872725	intron	G	A	A	A	A	A	N	G	A	A	A	A	G	G	N	G	A	G	G	G	G	.550*	0.0179946	0.463014	0.0529891	0.129308	0.609087	0.306352	0.216299	0.395851	0.103925	0.399135	0.100829
EgTC	chr3: 13872710	intron	G	A	A	A	A	A	N	G	A	A	A	A	A	G	N	G	A	A	A	A	G	0.181164	0.471883	0.365991	0.135258	0.134878	0.593613	0.162303	0.519933	0.251034	0.314996	0.250585	0.315891
EgTC	chr3: 13872709	intron	C	T	T	T	T	T	N	C	T	T	T	T	C	C	N	C	T	C	T	C	C	0.45508	0.0577463	0.412506	0.0889064	0.112074	0.657945	0.16516	0.512512	0.341246	0.165787	0.336244	0.172483
EgTC	chr3: 13872692	intron	G	T	T	T	T	T	N	G	T	T	T	T	G	G	N	G	T	G	T	G	G	0.45508	0.0577463	0.412506	0.0889064	0.112074	0.657945	0.16516	0.512512	0.341246	0.165787	0.336244	0.172483
EgTC	chr3: 13872691	intron	C	A	A	A	A	A	N	C	A	A	A	A	C	C	N	C	A	C	C	C	C	.550*	0.0179946	0.463014	0.0529891	0.129308	0.609087	0.306352	0.216299	0.395851	0.103925	0.399135	0.100829
EgTC	chr3: 13872688	intron	C	T	T	T	T	T	N	C	T	T	T	T	T	C	N	C	T	T	T	T	C	0.181164	0.471883	0.365991	0.135258	0.134878	0.593613	0.162303	0.519933	0.251034	0.314996	0.250585	0.315891
EgTC	chr3: 13872653	intron	G	G	G	G	G	G	G	G	G	G	G	G	N	G	G	G	G	A	G	G	G	0.287387	0.232862	0.172035	0.481275	0.273165	0.257823	0.152354	0.533506	0.275869	0.252952	0.272524	0.258987
EgTC	chr3: 13872560	intron	G	A	A	A	A	G	G	G	A	G	G	G	N	G	G	G	A	A	N	G	G	0.0582311	0.818471	0.0387559	0.878651	0.370378	0.130285	0.0223831	0.929752	0.178252	0.479154	0.170441	0.498927
EgTC	chr3: 13872528	intron	C	T	T	T	T	T	C	C	T	C	C	C	N	C	C	C	T	N	N	C	C	0.0297075	0.909887	0.130058	0.618824	0.402993	0.108736	0.0253687	0.923008	0.238728	0.356128	0.227837	0.379135
EgTC	chr3: 13872495	intron	G	A	A	A	A	G	G	G	A	G	G	G	N	G	G	G	A	N	N	G	G	0.167283	0.521044	0.0178234	0.945869	0.312332	0.22227	0.033731	0.897739	0.0994585	0.704104	0.0914466	0.727046
EgTC	chr3: 13872452	intron	C	T	T	T	T	T	C	C	T	C	C	C	N	C	C	C	T	N	N	C	C	0.0297075	0.909887	0.130058	0.618824	0.402993	0.108736	0.0253687	0.923008	0.238728	0.356128	0.227837	0.379135
EgTC	chr3: 13872450	intron	T	C	C	C	C	T	T	T	C	T	T	T	N	T	T	T	C	N	N	T	T	0.167283	0.521044	0.0178234	0.945869	0.312332	0.22227	0.033731	0.897739	0.0994585	0.704104	0.0914466	0.727046
EgTC	chr3: 13872441	intron	T	C	C	C	C	T	T	T	C	T	T	T	N	T	T	T	C	N	N	T	T	0.167283	0.521044	0.0178234	0.945869	0.312332	0.22227	0.033731	0.897739	0.0994585	0.704104	0.0914466	0.727046
EgTC	chr3: 13872440	intron	G	A	A	A	A	G	G	G	A	G	G	G	N	G	G	G	A	N	N	G	G	0.167283	0.521044	0.0178234	0.945869	0.312332	0.22227	0.033731	0.897739	0.0994585	0.704104	0.0914466	0.727046
EgTC	chr3: 13872396	intron	A	G	G	G	G	G	A	A	G	A	A	A	N	A	A	A	G	N	G	A	A	0.0384398	0.879634	0.166507	0.50903	0.410455	0.0906651	0.108359	0.668659	0.272901	0.273225	0.266218	0.285609
EgTC	chr3: 13872392	intron	T	G	G	G	G	T	T	T	G	T	T	T	N	T	T	T	G	N	G	T	T	0.0803553	0.751277	0.0313335	0.901772	0.323386	0.190527	0.0649947	0.797778	0.14551	0.564542	0.142534	0.572619
EgTC	chr3: 13872133	intron	C	N	C	C	C	C	C	C	C	C	C	C	T	T	C	C	C	C	T	T	C	0.414024	0.078028	0.281682	0.24268	0.0588308	0.810923	0.148898	0.542938	0.251231	0.2995	0.248534	0.30489
EgTC	chr3: 13872046	intron	C	C	G	G	G	C	C	C	G	G	G	G	C	C	C	C	G	C	C	C	C	.774**	6.27122e-05	.561*	0.0100404	0.0744878	0.754962	0.264218	0.260298	.466*	0.0383817	.461*	0.040848
EgTC	chr3: 13871974	intron	G	G	C	C	G	C	C	G	G	G	G	G	C	G	C	G	G	C	C	C	C	.513*	0.0206285	0.253593	0.28066	0.0865051	0.716879	0.153213	0.518996	0.280685	0.230636	0.277144	0.236821
EgTC	chr3: 13871929	intron	A	T	T	T	T	T	N	A	T	T	T	A	A	A	A	A	A	A	T	A	A	0.372542	0.116231	0.267962	0.26736	0.0688352	0.779472	0.0797803	0.745436	0.173326	0.477942	0.170124	0.486233
EgTC	chr3: 13871928	intron	C	T	T	T	T	T	N	T	T	T	T	T	T	T	T	T	C	T	T	T	T	0.147126	0.547804	0.243608	0.314887	0.182336	0.454989	0.361833	0.127948	0.2212	0.362783	0.236991	0.328617
EgTC	chr3: 13871888	intron	G	T	T	T	T	T	N	T	T	T	G	T	T	T	T	G	T	T	T	T	G	0.0551177	0.82267	0.196861	0.419209	0.150722	0.53795	0.320083	0.181562	0.162845	0.505346	0.178577	0.464496
EgTC	chr3: 13871678	intron	G	A	A	G	G	A	G	G	A	G	A	A	A	A	G	G	G	G	A	G	G	0.0116299	0.961188	0.0125469	0.95813	0.142889	0.547859	0.203845	0.388672	0.0593532	0.803699	0.0402251	0.866287
EgTC	chr3: 13871354	intron	G	G	G	G	G	G	G	G	G	G	G	G	A	G	G	G	G	G	A	G	G	0.308673	0.185452	0.272288	0.245475	0.117781	0.620923	0.286405	0.220871	0.246173	0.295449	0.254897	0.278109
EgTC	chr3: 13871319	intron	A	A	A	A	A	A	G	G	A	A	A	A	G	G	G	G	A	G	G	G	A	.489*	0.0288005	0.240451	0.307173	0.151109	0.524819	0.116482	0.624804	0.156685	0.50945	0.15712	0.508263
EgTC	chr3: 13871120	intron	A	A	A	A	A	A	C	C	A	A	A	A	C	C	A	C	A	C	A	C	A	0.344034	0.13747	0.315458	0.175472	0.124819	0.600055	0.120308	0.613395	0.27596	0.238913	0.270122	0.249399
EgTC	chr3: 13870970	intron	T	C	C	T	C	T	T	T	C	C	T	C	C	T	T	T	C	T	C	T	T	0.288191	0.217877	0.177634	0.453711	0.0648623	0.785867	0.195888	0.407843	0.11772	0.621106	0.126475	0.595186
EgTC	chr3: 13870935	intron	A	A	A	A	A	A	T	A	A	A	A	A	T	T	T	A	A	T	A	T	A	.521*	0.0183941	0.175156	0.460136	0.158091	0.505612	0.0361935	0.87959	0.137162	0.564178	0.132428	0.577825
EgTC	chr3: 13870661	intron	T	T	T	T	T	T	C	T	T	T	T	T	C	C	T	T	T	C	C	C	T	.539*	0.0142139	0.364567	0.114022	0.197326	0.404342	0.314917	0.176255	0.382979	0.0955735	0.386392	0.0924096
EgTC	chr3: 13870658	intron	C	C	C	T	C	C	T	T	C	C	C	C	T	T	C	T	C	T	T	T	T	0.405382	0.076191	.469*	0.0371791	0.307257	0.187582	.458*	0.0423036	0.438219	0.0532817	.450*	0.0466525
EgTC	chr3: 13870620	intron	A	G	G	A	G	A	G	G	G	G	G	G	G	G	G	G	G	G	G	G	G	0.0259584	0.913494	0.133548	0.574585	0.240693	0.306672	0.186447	0.431244	0.158073	0.505661	0.163868	0.48998
EgTC	chr3: 13870372	intron	T	T	T	T	T	T	T	T	T	T	T	T	A	T	T	T	T	T	T	T	T	0.225218	0.339731	0.246426	0.294937	0.0975168	0.682536	0.0999108	0.675146	0.203562	0.389345	0.200123	0.397577
EgTC	chr3: 13870353	intron	T	C	C	T	C	C	C	T	C	T	T	C	C	T	C	T	C	C	C	C	C	0.400865	0.0798404	0.155428	0.512898	0.0597665	0.802358	0.0386015	0.87164	0.199031	0.40021	0.185066	0.434724
EgTC	chr3: 13870220	intron	G	A	A	G	G	G	G	G	G	G	G	A	G	G	G	G	A	G	G	G	G	0.0812236	0.733542	0.0653733	0.784218	0.174906	0.460787	0.324809	0.162328	0.0347947	0.884213	0.00760881	0.974602
EgTC	chr3: 13869816	intron	C	T	T	C	T	C	T	C	C	T	T	T	T	T	T	T	T	T	T	C	C	0.162236	0.49437	0.0773275	0.745909	0.0779062	0.744069	0.0253381	0.915554	0.111475	0.639859	0.10337	0.664517
EgTC	chr3: 13869617	intron	A	C	C	C	C	C	N	C	C	C	C	C	C	C	N	C	C	C	C	C	A	0.248557	0.319953	0.338564	0.169355	0.239805	0.337835	0.338066	0.170024	0.29903	0.22804	0.309954	0.21067
EgTC	chr3: 13868904	CDS	T	N	T	T	T	N	N	C	T	T	N	T	N	C	N	N	N	N	N	N	T	0.350616	0.354914	0.301568	0.430325	0.135524	0.728103	0.00556411	0.988665	0.169848	0.6622	0.160519	0.679934
EgTC	chr3: 13868854	intron	G	N	G	G	G	G	N	N	G	G	N	G	A	G	N	N	N	N	N	N	G	0.397191	0.255728	0.337397	0.340379	0.110914	0.760339	0.193383	0.592443	0.301561	0.397122	0.302422	0.395708
EgTMT-1	Scaffold_NW_011551009.1: 61401	intron	G	G	A	A	G	G	N	G	G	G	G	G	N	N	G	G	G	G	G	G	G	0.218042	0.400505	0.116617	0.655794	0.23292	0.368297	0.225505	0.384165	0.0106229	0.967723	0.00809311	0.975407
EgTMT-1	Scaffold_NW_011551009.1: 60991	intron	A	C	A	A	C	C	N	C	C	A	C	A	N	N	C	C	C	C	C	C	C	.589*	0.0128451	0.42982	0.0850753	0.0251081	0.923797	0.382089	0.130151	0.312914	0.221365	0.325964	0.201661
EgTMT-1	Scaffold_NW_011551009.1: 60940	intron	A	A	G	G	A	A	N	A	A	A	A	A	N	N	A	A	A	A	A	A	A	0.218042	0.400505	0.116617	0.655794	0.23292	0.368297	0.225505	0.384165	0.0106229	0.967723	0.00809311	0.975407
EgTMT-1	Scaffold_NW_011551009.1: 60909	intron	A	A	G	G	A	A	N	A	A	A	A	A	N	N	A	A	A	A	A	A	A	0.218042	0.400505	0.116617	0.655794	0.23292	0.368297	0.225505	0.384165	0.0106229	0.967723	0.00809311	0.975407
EgTMT-1	Scaffold_NW_011551009.1: 60875	intron	C	C	T	T	C	C	N	C	C	C	C	C	N	N	C	C	C	C	C	C	C	0.218042	0.400505	0.116617	0.655794	0.23292	0.368297	0.225505	0.384165	0.0106229	0.967723	0.00809311	0.975407
EgTMT-1	Scaffold_NW_011551009.1: 60814	intron	G	G	A	A	N	N	N	G	N	G	N	N	N	N	G	N	N	N	N	N	N	0.219482	0.676064	0.169143	0.748705	0.618432	0.190614	0.000826879	0.99876	0.429738	0.395074	0.419625	0.407508
EgTMT-1	Scaffold_NW_011551009.1: 60780	intron	A	A	G	G	N	N	N	A	N	A	N	N	N	N	A	N	N	N	N	N	N	0.219482	0.676064	0.169143	0.748705	0.618432	0.190614	0.000826879	0.99876	0.429738	0.395074	0.419625	0.407508
EgTMT-1	Scaffold_NW_011551009.1: 60734	intron	T	T	C	C	N	N	N	T	N	T	N	N	N	N	T	N	N	N	N	N	N	0.219482	0.676064	0.169143	0.748705	0.618432	0.190614	0.000826879	0.99876	0.429738	0.395074	0.419625	0.407508
EgTMT-1	Scaffold_NW_011551009.1: 60723	intron	T	T	C	C	N	N	N	T	N	T	N	N	N	N	T	N	N	N	N	N	N	0.219482	0.676064	0.169143	0.748705	0.618432	0.190614	0.000826879	0.99876	0.429738	0.395074	0.419625	0.407508
EgTMT-1	Scaffold_NW_011551009.1: 60469	intron	G	G	A	A	G	G	G	G	G	G	N	G	N	N	G	G	G	G	G	G	G	0.254069	0.325099	0.159606	0.540609	0.212969	0.411825	0.238711	0.356164	0.0254378	0.922799	0.0438714	0.867222
EgTMT-1	Scaffold_NW_011551009.1: 60453	intron	C	C	A	A	C	C	C	C	C	C	N	C	N	N	C	C	C	C	C	C	C	0.254069	0.325099	0.159606	0.540609	0.212969	0.411825	0.238711	0.356164	0.0254378	0.922799	0.0438714	0.867222
EgTMT-1	Scaffold_NW_011551009.1: 60450	intron	A	A	G	G	A	A	A	A	A	A	N	A	N	N	A	A	A	A	A	A	A	0.254069	0.325099	0.159606	0.540609	0.212969	0.411825	0.238711	0.356164	0.0254378	0.922799	0.0438714	0.867222
EgTMT-1	Scaffold_NW_011551009.1: 60293	intron	T	T	C	T	T	T	T	T	T	T	N	T	N	T	T	T	T	T	T	T	T	0.106596	0.673766	0.161218	0.522767	0.107153	0.672152	.517*	0.0279257	0.0385674	0.879237	0.0783371	0.757344
EgTMT-1	Scaffold_NW_011551009.1: 60241	intron	A	A	G	G	A	A	A	A	A	A	N	A	N	G	A	A	A	A	A	A	A	0.0919362	0.716739	0.0355421	0.888652	0.27492	0.26955	0.156184	0.535996	0.12205	0.629486	0.102118	0.686798
EgTMT-1	Scaffold_NW_011551009.1: 60217	intron	T	T	C	T	T	T	T	T	T	T	N	T	N	T	T	T	T	T	T	T	T	0.106596	0.673766	0.161218	0.522767	0.107153	0.672152	.517*	0.0279257	0.0385674	0.879237	0.0783371	0.757344
EgTMT-1	Scaffold_NW_011551009.1: 60181	intron	A	A	G	G	A	A	A	A	A	A	A	A	N	G	A	A	A	A	A	A	A	0.0675751	0.783416	0.0624206	0.799603	0.287224	0.233139	0.156039	0.523534	0.143093	0.558949	0.122787	0.616524
EgTMT-1	Scaffold_NW_011551009.1: 60175	intron	C	C	T	T	C	C	C	C	C	C	C	C	N	T	C	C	C	C	C	C	C	0.0675751	0.783416	0.0624206	0.799603	0.287224	0.233139	0.156039	0.523534	0.143093	0.558949	0.122787	0.616524
EgTMT-1	Scaffold_NW_011551009.1: 60158	intron	A	A	G	G	A	A	A	A	A	A	A	A	N	G	A	A	A	A	A	A	A	0.0675751	0.783416	0.0624206	0.799603	0.287224	0.233139	0.156039	0.523534	0.143093	0.558949	0.122787	0.616524
EgTMT-1	Scaffold_NW_011551009.1: 60046	intron	C	C	T	C	C	C	C	C	C	C	C	C	C	C	C	C	C	C	C	C	C	0.10149	0.670285	0.147579	0.534659	0.109286	0.646486	.519*	0.0190956	0.0335703	0.888263	0.072085	0.762645
EgTMT-1	Scaffold_NW_011551009.1: 59952	intron	A	A	G	A	A	A	A	A	A	A	A	A	A	A	A	A	A	A	A	A	A	0.10149	0.670285	0.147579	0.534659	0.109286	0.646486	.519*	0.0190956	0.0335703	0.888263	0.072085	0.762645
EgTMT-1	Scaffold_NW_011551009.1: 59942	intron	G	A	G	G	G	A	A	A	G	G	G	A	A	A	A	A	A	A	A	A	A	.713**	0.00041515	.554*	0.0112395	0.118009	0.620243	0.2793	0.233043	.467*	0.0378748	.463*	0.0397726
EgTMT-1	Scaffold_NW_011551009.1: 59905	intron	C	C	T	C	C	C	C	C	C	C	C	C	C	C	C	C	C	C	C	C	C	0.10149	0.670285	0.147579	0.534659	0.109286	0.646486	.519*	0.0190956	0.0335703	0.888263	0.072085	0.762645
EgTMT-1	Scaffold_NW_011551009.1: 59866	intron	C	C	T	C	C	C	C	C	C	C	C	C	C	C	C	C	C	C	C	C	C	0.10149	0.670285	0.147579	0.534659	0.109286	0.646486	.519*	0.0190956	0.0335703	0.888263	0.072085	0.762645
EgTMT-1	Scaffold_NW_011551009.1: 59847	intron	T	T	C	T	T	T	T	T	T	T	T	T	T	T	T	T	T	T	T	T	T	0.10149	0.670285	0.147579	0.534659	0.109286	0.646486	.519*	0.0190956	0.0335703	0.888263	0.072085	0.762645
EgTMT-1	Scaffold_NW_011551009.1: 59778	intron	G	G	A	G	G	G	G	G	G	G	G	G	G	G	G	G	G	G	G	G	G	0.10149	0.670285	0.147579	0.534659	0.109286	0.646486	.519*	0.0190956	0.0335703	0.888263	0.072085	0.762645
EgTMT-1	Scaffold_NW_011551009.1: 59766	intron	G	G	A	G	G	G	G	G	G	G	G	G	G	G	G	G	G	G	G	G	G	0.10149	0.670285	0.147579	0.534659	0.109286	0.646486	.519*	0.0190956	0.0335703	0.888263	0.072085	0.762645
EgTMT-1	Scaffold_NW_011551009.1: 59754	intron	A	G	A	G	G	G	G	G	G	G	G	G	G	G	G	G	G	G	G	G	G	0.10149	0.670285	0.147579	0.534659	0.109286	0.646486	.519*	0.0190956	0.0335703	0.888263	0.072085	0.762645
EgTMT-1	Scaffold_NW_011551009.1: 59710	intron	G	G	A	G	G	G	G	G	G	G	G	G	G	G	G	G	G	G	G	G	G	0.10149	0.670285	0.147579	0.534659	0.109286	0.646486	.519*	0.0190956	0.0335703	0.888263	0.072085	0.762645
EgTMT-1	Scaffold_NW_011551009.1: 59686	intron	T	T	C	T	T	T	T	T	T	T	T	T	T	T	T	T	T	T	T	T	T	0.10149	0.670285	0.147579	0.534659	0.109286	0.646486	.519*	0.0190956	0.0335703	0.888263	0.072085	0.762645
EgTMT-1	Scaffold_NW_011551009.1: 59666	intron	T	T	G	T	T	T	T	T	T	T	T	T	T	T	T	T	T	T	T	T	T	0.10149	0.670285	0.147579	0.534659	0.109286	0.646486	.519*	0.0190956	0.0335703	0.888263	0.072085	0.762645
EgTMT-1	Scaffold_NW_011551009.1: 59603	intron	T	T	C	T	T	T	T	T	T	T	T	T	T	T	T	T	T	T	T	T	T	0.10149	0.670285	0.147579	0.534659	0.109286	0.646486	.519*	0.0190956	0.0335703	0.888263	0.072085	0.762645
EgTMT-1	Scaffold_NW_011551009.1: 59579	intron	T	T	C	T	T	T	T	T	T	T	T	T	T	T	T	T	T	T	T	T	T	0.10149	0.670285	0.147579	0.534659	0.109286	0.646486	.519*	0.0190956	0.0335703	0.888263	0.072085	0.762645
EgTMT-1	Scaffold_NW_011551009.1: 59574	intron	C	C	T	C	C	C	C	C	C	C	C	C	C	C	C	C	C	C	C	C	C	0.10149	0.670285	0.147579	0.534659	0.109286	0.646486	.519*	0.0190956	0.0335703	0.888263	0.072085	0.762645
EgTMT-1	Scaffold_NW_011551009.1: 59410	intron	C	C	T	C	C	C	C	C	C	C	C	C	C	C	C	C	C	C	C	C	C	0.10149	0.670285	0.147579	0.534659	0.109286	0.646486	.519*	0.0190956	0.0335703	0.888263	0.072085	0.762645
EgTMT-1	Scaffold_NW_011551009.1: 59268	intron	C	C	T	C	C	C	C	C	C	C	C	C	C	C	C	C	C	C	C	C	C	0.10149	0.670285	0.147579	0.534659	0.109286	0.646486	.519*	0.0190956	0.0335703	0.888263	0.072085	0.762645
EgTMT-1	Scaffold_NW_011551009.1: 59182	intron	A	A	A	G	A	A	A	A	A	A	A	A	A	A	A	A	A	A	A	A	A	0.245059	0.29771	0.0743108	0.755527	0.158551	0.504358	0.175458	0.459351	0.0216253	0.927894	0.00678284	0.977358
EgTMT-1	Scaffold_NW_011551009.1: 59167	intron	C	C	C	T	C	C	C	C	C	C	C	C	C	C	C	C	C	C	C	C	C	0.245059	0.29771	0.0743108	0.755527	0.158551	0.504358	0.175458	0.459351	0.0216253	0.927894	0.00678284	0.977358
EgTMT-1	Scaffold_NW_011551009.1: 59162	intron	T	T	T	C	T	T	T	T	T	T	T	T	T	T	T	T	T	T	T	T	T	0.245059	0.29771	0.0743108	0.755527	0.158551	0.504358	0.175458	0.459351	0.0216253	0.927894	0.00678284	0.977358
EgTMT-1	Scaffold_NW_011551009.1: 59157	intron	A	A	A	G	A	A	A	A	A	A	A	A	A	A	A	A	A	A	A	A	A	0.245059	0.29771	0.0743108	0.755527	0.158551	0.504358	0.175458	0.459351	0.0216253	0.927894	0.00678284	0.977358
EgTMT-1	Scaffold_NW_011551009.1: 59146	intron	A	A	A	G	A	A	A	A	A	A	A	A	A	A	A	A	A	A	A	A	A	0.245059	0.29771	0.0743108	0.755527	0.158551	0.504358	0.175458	0.459351	0.0216253	0.927894	0.00678284	0.977358
EgTMT-1	Scaffold_NW_011551009.1: 59133	intron	C	C	C	T	C	C	C	C	C	C	C	C	C	C	C	C	C	C	C	C	C	0.245059	0.29771	0.0743108	0.755527	0.158551	0.504358	0.175458	0.459351	0.0216253	0.927894	0.00678284	0.977358
EgTMT-1	Scaffold_NW_011551009.1: 59096	intron	G	A	G	G	G	A	A	G	A	G	A	A	A	A	A	A	A	A	A	A	A	.584**	0.00683651	0.389755	0.0893676	0.0991867	0.677378	0.385068	0.0936274	0.358935	0.120145	0.369129	0.109231
EgTMT-1	Scaffold_NW_011551009.1: 58832	intron	A	G	G	A	G	G	G	A	G	G	G	G	G	G	G	G	G	G	G	G	G	0.352458	0.127472	0.197893	0.402965	0.0908566	0.703241	0.0594202	0.803481	0.21677	0.358625	0.209459	0.375455
EgTMT-1	Scaffold_NW_011551009.1: 58747	intron	T	A	T	T	A	T	A	T	T	T	T	T	T	A	A	A	A	A	A	A	A	.661**	0.0015136	.499*	0.0252021	0.169348	0.475373	0.398865	0.0814968	.455*	0.0436368	.461*	0.0406222
EgTMT-1	Scaffold_NW_011551009.1: 58700	intron	T	C	C	C	C	T	C	T	T	T	T	T	C	C	C	C	C	C	C	C	C	.660**	0.00155201	.553*	0.0114241	0.357608	0.121621	0.317256	0.17289	.565**	0.00945113	.558*	0.0104855
EgTMT-1	Scaffold_NW_011551009.1: 58291	intron	A	A	A	G	A	A	A	G	G	A	G	G	A	A	A	A	A	A	A	A	A	.725**	0.000300151	.600**	0.00516833	0.280357	0.231205	0.255381	0.277167	.565**	0.00950208	.553*	0.0113751
EgTMT-1	Scaffold_NW_011551009.1: 58257	intron	A	G	G	G	A	A	G	A	G	G	A	A	G	G	G	G	A	G	G	G	G	0.315019	0.176107	0.17605	0.457812	0.0871396	0.714885	0.133403	0.575005	0.196224	0.407024	0.195799	0.408061
EgTMT-1	Scaffold_NW_011551009.1: 58017	intron	C	T	T	C	T	T	T	C	C	C	C	C	T	T	T	T	T	T	T	T	T	.876**	4.21e-07	.711**	0.000438681	0.364366	0.114237	0.27242	0.245237	.689**	0.000780455	.672**	0.00116751
EgTMT-1	Scaffold_NW_011551009.1: 57883	intron	A	A	A	G	A	G	A	A	A	A	G	G	A	A	A	A	A	A	A	A	A	0.343807	0.137747	0.234196	0.320306	0.0289599	0.903534	0.0480552	0.840552	0.171901	0.468645	0.166172	0.483812
EgTMT-1	Scaffold_NW_011551009.1: 57452	intron	C	T	T	C	C	C	T	C	C	C	C	C	T	C	T	T	T	T	T	T	T	.701**	0.000568515	0.440969	0.051634	0.167621	0.479952	0.226203	0.337568	0.443416	0.0502011	0.436593	0.0542742
EgTMT-1	Scaffold_NW_011551009.1: 57127	intron	A	G	G	A	A	A	G	A	G	G	A	A	G	A	G	G	A	G	G	G	G	0.313107	0.178888	0.0724474	0.761485	0.0704002	0.768045	0.0136511	0.954449	0.0812782	0.733369	0.0778646	0.744201
EgTMT-1	Scaffold_NW_011551009.1: 57074	intron	T	C	N	T	T	T	C	T	T	T	T	T	T	T	C	C	T	C	C	C	C	.591**	0.00769161	0.279869	0.245855	0.0199877	0.935269	0.199867	0.411998	0.279027	0.247338	0.277527	0.249994
EgTMT-1	Scaffold_NW_011551009.1: 57073	intron	A	G	N	A	A	A	G	A	G	G	A	A	G	A	G	G	G	G	G	G	G	0.408841	0.0822094	0.211669	0.384341	0.00958055	0.968949	0.30435	0.205197	0.188938	0.438537	0.199194	0.413607
EgTMT-1	Scaffold_NW_011551009.1: 57000	intron	T	C	N	T	T	T	C	T	T	T	T	T	C	T	C	C	T	C	C	C	C	.683**	0.00125455	0.384805	0.103777	0.0662903	0.787443	0.235668	0.331405	0.366331	0.12293	0.362579	0.127107
EgTMT-1	Scaffold_NW_011551009.1: 56922	intron	G	A	N	G	G	G	A	G	G	G	G	G	G	G	A	A	G	A	A	A	A	.591**	0.00769161	0.279869	0.245855	0.0199877	0.935269	0.199867	0.411998	0.279027	0.247338	0.277527	0.249994
EgTMT-1	Scaffold_NW_011551009.1: 56899	intron	C	C	N	C	C	C	C	C	C	C	C	C	T	T	C	C	T	C	C	C	C	0.338432	0.156404	.458*	0.0484559	0.29344	0.222728	0.309758	0.196855	0.406223	0.0843833	0.405293	0.0851652
EgTMT-1	Scaffold_NW_011551009.1: 56876	intron	G	A	N	G	G	G	A	G	G	G	G	G	G	G	A	A	G	A	A	A	A	.591**	0.00769161	0.279869	0.245855	0.0199877	0.935269	0.199867	0.411998	0.279027	0.247338	0.277527	0.249994
EgTMT-1	Scaffold_NW_011551009.1: 56835	intron	A	G	N	A	A	A	G	A	G	G	A	A	G	A	G	G	G	G	G	G	G	0.408841	0.0822094	0.211669	0.384341	0.00958055	0.968949	0.30435	0.205197	0.188938	0.438537	0.199194	0.413607
EgTMT-1	Scaffold_NW_011551009.1: 56695	intron	A	G	N	A	A	A	G	A	G	G	A	A	G	A	G	G	G	G	G	G	G	0.408841	0.0822094	0.211669	0.384341	0.00958055	0.968949	0.30435	0.205197	0.188938	0.438537	0.199194	0.413607
EgTMT-1	Scaffold_NW_011551009.1: 56691	intron	T	C	N	T	T	T	C	T	T	T	T	T	T	T	C	C	T	C	C	C	C	.591**	0.00769161	0.279869	0.245855	0.0199877	0.935269	0.199867	0.411998	0.279027	0.247338	0.277527	0.249994
EgTMT-1	Scaffold_NW_011551009.1: 56690	intron	G	A	N	G	G	G	A	G	G	G	G	G	G	G	A	A	G	A	A	A	A	.591**	0.00769161	0.279869	0.245855	0.0199877	0.935269	0.199867	0.411998	0.279027	0.247338	0.277527	0.249994
EgTMT-1	Scaffold_NW_011551009.1: 56518	intron	C	T	N	C	C	C	T	C	T	T	C	C	C	C	T	T	T	T	T	T	T	0.299343	0.213126	0.0975188	0.691245	0.0564119	0.818572	0.258889	0.284512	0.0931502	0.70447	0.105466	0.667408
EgTMT-1	Scaffold_NW_011551009.1: 56486	intron	T	A	N	T	T	T	A	T	A	A	T	T	T	T	A	A	A	A	A	A	A	0.299343	0.213126	0.0975188	0.691245	0.0564119	0.818572	0.258889	0.284512	0.0931502	0.70447	0.105466	0.667408
EgTMT-1	Scaffold_NW_011551009.1: 56480	intron	G	A	N	G	G	G	A	G	A	A	G	G	G	G	A	A	A	A	A	A	A	0.299343	0.213126	0.0975188	0.691245	0.0564119	0.818572	0.258889	0.284512	0.0931502	0.70447	0.105466	0.667408
EgTMT-1	Scaffold_NW_011551009.1: 56392	intron	A	G	N	N	N	N	G	N	N	N	N	N	N	A	G	G	A	G	G	G	G	0.0148105	0.967609	0.377362	0.282368	0.260062	0.468052	0.256218	0.474891	0.299036	0.401282	0.299847	0.399943
EgTMT-1	Scaffold_NW_011551009.1: 56376	intron	T	G	N	T	T	T	G	T	N	N	T	T	N	T	G	G	T	G	G	G	G	.622*	0.0101007	0.238507	0.373693	0.0408765	0.880525	0.181703	0.500633	0.226215	0.399531	0.225923	0.400154
EgTMT-1	Scaffold_NW_011551009.1: 56313	intron	C	T	N	T	T	C	T	C	T	N	T	T	N	C	T	T	T	T	T	T	T	0.0866973	0.740752	0.207766	0.423607	0.0458768	0.861207	0.137004	0.600044	0.124799	0.633193	0.107864	0.680293
EgTMT-1	Scaffold_NW_011551009.1: 56305	intron	G	T	N	G	G	G	T	G	T	N	G	G	N	G	T	T	T	T	T	T	T	.518*	0.0333628	0.253575	0.326072	0.0102513	0.968852	0.322944	0.206116	0.238519	0.356561	0.247694	0.337796
EgTMT-1	Scaffold_NW_011551009.1: 56297	intron	T	C	N	T	T	T	C	T	T	C	T	T	N	T	C	C	C	C	C	C	C	.546*	0.0192047	0.317569	0.199087	0.0381586	0.880508	0.345789	0.159861	0.287985	0.246514	0.295829	0.2333
EgTMT-1	Scaffold_NW_011551009.1: 56119	intron	A	N	N	N	N	N	G	G	G	G	N	N	A	A	G	G	A	G	G	G	G	0.328724	0.272797	0.497167	0.0838892	0.365958	0.21879	0.292922	0.331419	0.445451	0.127144	0.439308	0.133109
EgTMT-1	Scaffold_NW_011551009.1: 56087	intron	T	N	N	N	N	N	C	T	C	C	N	N	T	T	C	C	T	C	C	C	C	0.0791014	0.797281	0.287434	0.340974	0.171661	0.574963	0.013991	0.963817	0.210413	0.490194	0.199473	0.513524
EgTMT-1	Scaffold_NW_011551009.1: 56081	intron	T	N	N	N	N	N	A	T	A	A	N	N	T	T	A	A	T	A	A	A	A	0.0791014	0.797281	0.287434	0.340974	0.171661	0.574963	0.013991	0.963817	0.210413	0.490194	0.199473	0.513524
EgTMT-1	Scaffold_NW_011551009.1: 55845	intron	G	N	N	G	T	G	G	G	G	G	N	N	G	T	G	G	G	N	G	N	G	0.00665484	0.981986	0.121355	0.679411	0.171186	0.558449	0.17044	0.560189	0.131483	0.654116	0.113395	0.699514
EgTMT-1	Scaffold_NW_011551009.1: 55647	intron	T	N	N	T	T	T	T	T	T	T	N	N	T	C	N	T	N	N	N	T	N	0.338542	0.308502	0.391	0.234422	0.31708	0.342065	0.131974	0.6989	0.379213	0.250068	0.370651	0.261798
EgTMT-1	Scaffold_NW_011551009.1: 55614	intron	T	T	N	T	T	T	T	T	T	T	N	N	T	C	N	T	N	N	N	T	N	0.297714	0.347309	0.371139	0.234927	0.290752	0.359234	0.144032	0.655168	0.34787	0.267846	0.34246	0.275862
EgTMT-1	Scaffold_NW_011551009.1: 55605	intron	C	C	N	C	C	C	C	C	C	C	N	N	C	T	N	C	N	N	N	C	N	0.297714	0.347309	0.371139	0.234927	0.290752	0.359234	0.144032	0.655168	0.34787	0.267846	0.34246	0.275862
EgTMT-1	Scaffold_NW_011551009.1: 55598	intron	C	G	N	C	C	C	G	C	C	C	N	N	C	C	N	C	N	N	N	G	N	0.418382	0.175881	0.0306407	0.924689	0.106958	0.740756	0.0498897	0.877631	0.0945785	0.770002	0.0883148	0.784907
EgTMT-1	Scaffold_NW_011551009.1: 55592	intron	A	A	N	A	A	A	A	A	A	A	N	N	A	G	N	A	N	N	N	A	N	0.297714	0.347309	0.371139	0.234927	0.290752	0.359234	0.144032	0.655168	0.34787	0.267846	0.34246	0.275862
EgTMT-1	Scaffold_NW_011551009.1: 55588	intron	C	C	N	C	C	C	T	C	C	C	N	N	C	A	N	C	N	N	N	C	N	0.404162	0.192559	0.393236	0.206011	0.289232	0.361866	0.453279	0.138896	0.387602	0.213167	0.397347	0.200885
EgTMT-1	Scaffold_NW_011551009.1: 55587	intron	C	C	N	C	C	C	C	C	C	C	N	N	C	A	N	C	N	N	N	C	N	0.297714	0.347309	0.371139	0.234927	0.290752	0.359234	0.144032	0.655168	0.34787	0.267846	0.34246	0.275862
EgTMT-1	Scaffold_NW_011551009.1: 55586	intron	C	C	N	C	C	C	C	C	C	C	N	N	C	T	N	C	N	N	N	C	N	0.297714	0.347309	0.371139	0.234927	0.290752	0.359234	0.144032	0.655168	0.34787	0.267846	0.34246	0.275862
EgTMT-1	Scaffold_NW_011551009.1: 55585	intron	A	A	N	A	A	A	A	A	A	A	N	N	A	C	N	A	N	N	N	A	N	0.297714	0.347309	0.371139	0.234927	0.290752	0.359234	0.144032	0.655168	0.34787	0.267846	0.34246	0.275862
EgTMT-1	Scaffold_NW_011551009.1: 55579	intron	G	A	N	G	G	G	A	G	G	G	N	N	G	A	N	G	N	N	N	A	N	0.558859	0.0589091	0.245745	0.441362	0.0722211	0.823499	0.0386199	0.905148	0.290833	0.359095	0.281907	0.374694
EgTMT-1	Scaffold_NW_011551009.1: 55578	intron	T	T	N	T	T	T	A	T	T	T	N	N	T	T	N	T	N	N	N	T	N	0.247258	0.438464	0.1591	0.621381	0.0992487	0.758935	0.467169	0.125703	0.174772	0.586939	0.193322	0.54717
EgTMT-1	Scaffold_NW_011551009.1: 55568	intron	C	C	N	C	C	C	C	C	C	C	N	N	C	T	N	C	N	N	N	C	N	0.297714	0.347309	0.371139	0.234927	0.290752	0.359234	0.144032	0.655168	0.34787	0.267846	0.34246	0.275862
EgTMT-1	Scaffold_NW_011551009.1: 55563	intron	T	T	N	T	T	T	T	T	T	T	N	N	T	C	N	T	N	N	N	T	N	0.297714	0.347309	0.371139	0.234927	0.290752	0.359234	0.144032	0.655168	0.34787	0.267846	0.34246	0.275862
EgTMT-1	Scaffold_NW_011551009.1: 55562	intron	C	C	N	C	C	C	C	C	C	C	N	N	C	T	N	C	N	N	N	C	N	0.297714	0.347309	0.371139	0.234927	0.290752	0.359234	0.144032	0.655168	0.34787	0.267846	0.34246	0.275862
EgTMT-1	Scaffold_NW_011551009.1: 55557	intron	G	G	N	G	G	G	G	G	G	G	N	N	G	A	N	G	N	N	N	G	N	0.297714	0.347309	0.371139	0.234927	0.290752	0.359234	0.144032	0.655168	0.34787	0.267846	0.34246	0.275862
EgTMT-1	Scaffold_NW_011551009.1: 55552	intron	T	C	N	C	C	C	C	C	C	C	N	N	C	T	N	C	N	N	N	C	N	0.297714	0.347309	0.371139	0.234927	0.290752	0.359234	0.144032	0.655168	0.34787	0.267846	0.34246	0.275862
EgTMT-1	Scaffold_NW_011551009.1: 55518	intron	C	T	N	C	C	C	T	C	C	C	N	N	C	C	N	C	N	N	N	T	N	0.418382	0.175881	0.0306407	0.924689	0.106958	0.740756	0.0498897	0.877631	0.0945785	0.770002	0.0883148	0.784907
EgTMT-1	Scaffold_NW_011551009.1: 55517	intron	A	G	N	A	A	A	G	A	A	A	N	N	A	A	N	A	N	N	N	G	N	0.418382	0.175881	0.0306407	0.924689	0.106958	0.740756	0.0498897	0.877631	0.0945785	0.770002	0.0883148	0.784907
EgTMT-1	Scaffold_NW_011551009.1: 55447	intron	A	G	N	A	A	A	G	A	G	A	N	N	A	A	G	G	A	N	G	G	N	0.239395	0.390156	0.151778	0.589208	0.26959	0.331205	0.0961505	0.733198	0.128533	0.648015	0.128336	0.648523
EgTMT-1	Scaffold_NW_011551009.1: 55445	intron	C	T	N	C	C	C	T	C	T	C	N	N	C	C	T	T	C	N	T	T	N	0.239395	0.390156	0.151778	0.589208	0.26959	0.331205	0.0961505	0.733198	0.128533	0.648015	0.128336	0.648523
EgTMT-1	Scaffold_NW_011551009.1: 55366	intron	T	T	N	T	T	T	T	T	T	C	N	N	T	T	T	T	T	N	T	T	T	.504*	0.0464527	0.395506	0.129439	0.217783	0.417789	0.145772	0.590108	0.390964	0.134301	0.379965	0.14659
EgTMT-1	Scaffold_NW_011551009.1: 55262	intron	A	T	N	N	T	T	T	T	A	T	T	N	T	T	T	T	T	T	T	T	T	0.460483	0.0628721	0.368118	0.145998	0.147857	0.571176	0.160775	0.53761	0.3247	0.203518	0.318639	0.212574
EgTMT-1	Scaffold_NW_011551009.1: 55249	intron	C	T	N	N	T	T	T	T	C	T	T	N	T	T	T	T	T	T	T	T	T	0.460483	0.0628721	0.368118	0.145998	0.147857	0.571176	0.160775	0.53761	0.3247	0.203518	0.318639	0.212574
EgTMT-1	Scaffold_NW_011551009.1: 55191	intron	A	G	N	A	G	A	G	G	A	G	G	A	G	G	G	G	G	G	G	G	G	0.436971	0.0613834	0.268345	0.26665	0.0569775	0.816782	0.179297	0.462665	0.196137	0.420958	0.19767	0.417262
EgTMT-1	Scaffold_NW_011551009.1: 55163	intron	T	C	N	T	C	T	C	C	T	C	C	T	C	C	C	C	C	C	C	C	C	0.436971	0.0613834	0.268345	0.26665	0.0569775	0.816782	0.179297	0.462665	0.196137	0.420958	0.19767	0.417262
EgTMT-1	Scaffold_NW_011551009.1: 54815	intron	A	A	N	C	A	A	A	A	A	A	A	A	C	A	A	A	A	A	A	A	A	0.0223557	0.927619	0.11535	0.638183	0.196132	0.420969	0.188148	0.440488	0.130061	0.595629	0.135695	0.579648
EgTMT-1	Scaffold_NW_011551009.1: 54559	intron	A	C	C	A	A	C	C	C	C	C	A	A	C	C	C	C	C	C	C	C	C	.552*	0.0116422	0.402618	0.0784087	0.0500091	0.834154	0.146276	0.53831	0.331797	0.152958	0.3249	0.162203
EgTMT-1	Scaffold_NW_011551009.1: 54411	intron	C	C	C	T	C	C	C	C	T	T	T	T	C	C	C	C	C	C	C	C	C	.806**	1.78203e-05	.653**	0.00180086	0.242859	0.302204	0.158823	0.503618	.590**	0.00619381	.570**	0.00873598
EgTMT-1	Scaffold_NW_011551009.1: 54300	intron	C	C	C	T	C	C	C	T	T	T	T	C	C	C	C	C	C	C	C	C	C	.738**	0.000205305	.586**	0.00660233	0.33665	0.146677	0.114083	0.632	.589**	0.00624378	.566**	0.00931596
EgTMT-1	Scaffold_NW_011551009.1: 54170	intron	T	G	G	G	G	G	G	G	G	G	G	T	G	T	G	G	G	G	G	G	G	0.125105	0.599213	0.0356757	0.881301	0.0622203	0.794407	0.197447	0.404049	0.0189979	0.936637	0.0333054	0.889139
EgTMT-1	Scaffold_NW_011551009.1: 54088	intron	G	A	A	A	A	A	A	A	N	A	A	A	N	G	A	A	A	A	A	A	A	0.216204	0.388863	0.302203	0.222903	0.183244	0.466722	0.0762397	0.763663	0.263723	0.29032	0.254518	0.3081
EgTMT-1	Scaffold_NW_011551009.1: 54018	intron	G	A	A	N	N	N	A	A	N	A	G	A	N	G	A	A	A	A	A	A	A	0.0546414	0.846639	0.00711605	0.97992	0.0329177	0.907288	0.075858	0.788164	0.00515678	0.985448	0.0111137	0.968643
EgTMT-1	Scaffold_NW_011551009.1: 53998	intron	T	C	C	N	N	N	C	C	N	C	T	C	N	T	C	C	C	C	C	C	C	0.0546414	0.846639	0.00711605	0.97992	0.0329177	0.907288	0.075858	0.788164	0.00515678	0.985448	0.0111137	0.968643
EgTMT-1	Scaffold_NW_011551009.1: 53941	intron	T	C	C	T	C	T	C	T	N	C	T	C	C	C	C	C	C	C	C	C	C	0.335632	0.160078	0.208305	0.392117	0.0919052	0.708254	0.00897545	0.97091	0.215331	0.375975	0.203591	0.403159
EgTMT-1	Scaffold_NW_011551009.1: 53800	intron	T	C	C	N	C	T	C	T	T	T	T	T	C	C	C	C	C	C	C	C	C	.727**	0.000425114	.572*	0.0104493	0.341951	0.151869	0.298878	0.213872	.575*	0.0100403	.566*	0.011545
EgTMT-1	Scaffold_NW_011551009.1: 53784	intron	G	A	A	N	A	G	A	G	G	G	G	G	A	A	A	A	A	A	A	A	A	.727**	0.000425114	.572*	0.0104493	0.341951	0.151869	0.298878	0.213872	.575*	0.0100403	.566*	0.011545
EgTMT-1	Scaffold_NW_011551009.1: 53719	intron	G	A	A	N	A	G	G	G	G	G	G	G	A	A	A	A	A	A	A	A	A	.628**	0.00402486	.493*	0.0319337	0.292824	0.223745	0.175196	0.47313	.495*	0.0312551	.481*	0.0371396
EgTMT-1	Scaffold_NW_011551009.1: 53568	intron	C	T	T	C	N	T	T	T	T	T	T	N	T	T	T	T	T	T	T	T	T	0.304852	0.218672	0.101778	0.68779	0.155927	0.536675	0.162404	0.519671	0.0419357	0.868773	0.0274614	0.913866
EgTMT-1	Scaffold_NW_011551009.1: 53481	intron	A	G	G	G	G	G	G	G	A	G	A	G	G	G	G	G	G	G	G	G	G	0.420698	0.0647372	0.427773	0.0599074	0.243139	0.301632	0.057727	0.808981	0.396418	0.0835588	0.379075	0.0992899
EgTMT-1	Scaffold_NW_011551009.1: 53460	intron	T	C	C	T	T	T	C	T	T	T	T	T	C	T	C	C	C	C	C	C	C	.701**	0.000568515	0.440969	0.051634	0.167621	0.479952	0.226203	0.337568	0.443416	0.0502011	0.436593	0.0542742
EgTMT-1	Scaffold_NW_011551009.1: 53389	intron	C	A	A	C	C	C	C	C	C	C	C	C	A	A	A	A	C	A	A	A	A	.655**	0.0017081	0.402894	0.0781852	0.138515	0.560303	0.00909082	0.969657	0.402236	0.0787191	0.380789	0.0976453
EgTMT-1	Scaffold_NW_011551009.1: 53365	intron	T	C	C	T	T	T	T	T	T	T	T	T	C	T	C	C	T	C	C	C	C	.569**	0.00876867	0.281545	0.229151	0.0590795	0.804587	0.0234366	0.921872	0.294078	0.208201	0.276055	0.238745
EgTMT-1	Scaffold_NW_011551009.1: 53331	intron	C	C	C	C	C	C	C	C	C	C	C	C	C	T	C	C	C	C	C	C	C	0.203623	0.3892	0.281632	0.229001	0.182917	0.440171	0.0743535	0.75539	0.251514	0.284757	0.243451	0.300991
EgTMT-1	Scaffold_NW_011551009.1: 53312	intron	T	C	C	T	T	T	T	T	T	T	T	T	C	C	C	C	T	C	C	C	C	.655**	0.0017081	0.402894	0.0781852	0.138515	0.560303	0.00909082	0.969657	0.402236	0.0787191	0.380789	0.0976453
EgTMT-1	Scaffold_NW_011551009.1: 53311	intron	C	C	C	C	C	C	C	C	C	C	C	C	C	T	C	C	C	C	C	C	C	0.203623	0.3892	0.281632	0.229001	0.182917	0.440171	0.0743535	0.75539	0.251514	0.284757	0.243451	0.300991
EgTMT-1	Scaffold_NW_011551009.1: 53258	intron	A	A	A	A	A	A	A	A	A	A	A	A	A	T	A	A	A	A	A	A	A	0.203623	0.3892	0.281632	0.229001	0.182917	0.440171	0.0743535	0.75539	0.251514	0.284757	0.243451	0.300991
EgTMT-1	Scaffold_NW_011551009.1: 53250	intron	A	G	G	A	A	A	G	A	A	A	A	A	G	G	G	G	G	G	G	G	G	.803**	2.03384e-05	.573**	0.00825587	0.251596	0.284594	0.262788	0.262983	.562**	0.00987974	.552*	0.011681
EgTMT-1	Scaffold_NW_011551009.1: 53230	intron	T	C	C	T	T	T	C	T	T	T	T	T	C	T	C	C	T	C	C	C	C	.639**	0.00244478	0.336584	0.146763	0.0892077	0.708398	0.0770881	0.746672	0.348658	0.131917	0.335453	0.14821
EgTMT-1	Scaffold_NW_011551009.1: 53224	intron	T	C	C	T	T	T	C	T	T	T	T	T	C	T	C	C	T	C	C	C	C	.639**	0.00244478	0.336584	0.146763	0.0892077	0.708398	0.0770881	0.746672	0.348658	0.131917	0.335453	0.14821
EgTMT-1	Scaffold_NW_011551009.1: 53194	intron	A	T	T	A	A	A	T	A	A	A	A	A	T	T	T	T	T	T	T	T	T	.803**	2.03384e-05	.573**	0.00825587	0.251596	0.284594	0.262788	0.262983	.562**	0.00987974	.552*	0.011681
EgTMT-1	Scaffold_NW_011551009.1: 53163	intron	A	A	A	A	A	G	A	A	A	A	A	A	A	A	A	A	A	A	A	A	A	0.209328	0.37576	0.258139	0.271832	0.172761	0.466389	0.0811848	0.733665	0.239212	0.309749	0.232346	0.324254
EgTMT-1	Scaffold_NW_011551009.1: 53130	intron	C	T	T	C	C	C	T	C	C	C	C	C	T	T	T	T	T	T	T	T	T	.803**	2.03384e-05	.573**	0.00825587	0.251596	0.284594	0.262788	0.262983	.562**	0.00987974	.552*	0.011681
EgTMT-1	Scaffold_NW_011551009.1: 53107	intron	C	T	T	C	C	C	T	C	C	C	C	C	T	T	T	T	T	T	T	T	T	.803**	2.03384e-05	.573**	0.00825587	0.251596	0.284594	0.262788	0.262983	.562**	0.00987974	.552*	0.011681
EgTMT-1	Scaffold_NW_011551009.1: 53098	intron	G	C	C	G	G	G	C	G	G	G	G	G	C	G	C	C	C	C	C	C	C	.701**	0.000568515	0.440969	0.051634	0.167621	0.479952	0.226203	0.337568	0.443416	0.0502011	0.436593	0.0542742
EgTMT-1	Scaffold_NW_011551009.1: 53089	intron	A	C	C	A	A	A	C	A	A	A	A	A	C	C	C	C	C	C	C	C	C	.803**	2.03384e-05	.573**	0.00825587	0.251596	0.284594	0.262788	0.262983	.562**	0.00987974	.552*	0.011681
EgTMT-1	Scaffold_NW_011551009.1: 53071	intron	A	G	G	A	A	A	G	A	A	A	A	A	G	G	G	G	G	G	G	G	G	.803**	2.03384e-05	.573**	0.00825587	0.251596	0.284594	0.262788	0.262983	.562**	0.00987974	.552*	0.011681
EgTMT-1	Scaffold_NW_011551009.1: 53020	intron	A	G	G	A	A	A	G	A	A	A	A	A	G	G	G	G	G	G	G	G	G	.803**	2.03384e-05	.573**	0.00825587	0.251596	0.284594	0.262788	0.262983	.562**	0.00987974	.552*	0.011681
EgTMT-1	Scaffold_NW_011551009.1: 53017	intron	G	G	G	G	G	G	G	G	G	G	G	G	G	T	G	G	G	G	G	G	G	0.203623	0.3892	0.281632	0.229001	0.182917	0.440171	0.0743535	0.75539	0.251514	0.284757	0.243451	0.300991
EgTMT-1	Scaffold_NW_011551009.1: 53014	intron	A	G	G	A	A	A	G	A	A	A	A	A	G	G	G	G	G	G	G	G	G	.803**	2.03384e-05	.573**	0.00825587	0.251596	0.284594	0.262788	0.262983	.562**	0.00987974	.552*	0.011681
EgTMT-1	Scaffold_NW_011551009.1: 53001	intron	A	G	G	A	A	A	G	A	A	A	A	A	G	G	G	G	G	G	G	G	G	.803**	2.03384e-05	.573**	0.00825587	0.251596	0.284594	0.262788	0.262983	.562**	0.00987974	.552*	0.011681
EgTMT-1	Scaffold_NW_011551009.1: 52998	intron	A	G	G	A	A	A	G	A	A	A	A	A	G	G	G	G	G	G	G	G	G	.803**	2.03384e-05	.573**	0.00825587	0.251596	0.284594	0.262788	0.262983	.562**	0.00987974	.552*	0.011681
EgTMT-1	Scaffold_NW_011551009.1: 52982	intron	G	A	A	G	G	G	A	G	G	G	G	G	A	A	A	A	G	A	A	A	A	.731**	0.000251179	.462*	0.0404556	0.169791	0.474204	0.11005	0.644171	.461*	0.040978	.444*	0.0499817
EgTMT-1	Scaffold_NW_011551009.1: 52932	intron	A	G	G	A	A	A	G	A	A	A	A	A	G	G	G	G	G	G	G	G	G	.803**	2.03384e-05	.573**	0.00825587	0.251596	0.284594	0.262788	0.262983	.562**	0.00987974	.552*	0.011681
EgTMT-1	Scaffold_NW_011551009.1: 52919	intron	G	A	A	G	G	G	A	G	G	G	G	G	A	A	A	A	A	A	A	A	A	.803**	2.03384e-05	.573**	0.00825587	0.251596	0.284594	0.262788	0.262983	.562**	0.00987974	.552*	0.011681
EgTMT-1	Scaffold_NW_011551009.1: 52914	intron	A	G	G	A	A	A	G	A	A	A	A	A	G	G	G	G	G	G	G	G	G	.803**	2.03384e-05	.573**	0.00825587	0.251596	0.284594	0.262788	0.262983	.562**	0.00987974	.552*	0.011681
EgTMT-1	Scaffold_NW_011551009.1: 52904	intron	G	A	A	G	G	G	A	G	G	G	G	G	A	A	A	A	A	A	A	A	A	.803**	2.03384e-05	.573**	0.00825587	0.251596	0.284594	0.262788	0.262983	.562**	0.00987974	.552*	0.011681
EgTMT-1	Scaffold_NW_011551009.1: 52837	intron	G	A	A	G	N	N	A	G	G	G	G	G	A	A	A	A	A	A	A	A	A	.924**	4.22e-08	.720**	0.000752739	0.346226	0.159299	0.284282	0.252912	.697**	0.00131261	.680**	0.00190186
EgTMT-1	Scaffold_NW_011551009.1: 52833	intron	C	T	T	C	N	N	T	C	C	C	C	T	T	T	T	T	T	T	T	T	T	.774**	0.000163052	.588*	0.0102409	0.31951	0.196202	0.119745	0.63602	.592**	0.00964901	.568*	0.013917
EgTMT-1	Scaffold_NW_011551009.1: 52783	intron	G	A	A	G	N	A	A	G	G	G	G	A	A	A	G	A	A	A	A	A	A	.663**	0.00197919	.699**	0.000874275	.646**	0.00279755	0.265731	0.271516	.756**	0.000179648	.735**	0.000333756
EgTMT-1	Scaffold_NW_011551009.1: 52780	intron	G	A	A	G	N	A	A	G	G	G	G	A	A	A	A	A	A	A	A	A	A	.779**	8.48234e-05	.599**	0.00672828	0.336054	0.15952	0.128973	0.598735	.603**	0.00630411	.580**	0.00928032
EgTMT-1	Scaffold_NW_011551009.1: 52759	intron	T	C	C	T	N	C	C	T	T	T	T	C	C	C	C	C	C	C	C	C	C	.779**	8.48234e-05	.599**	0.00672828	0.336054	0.15952	0.128973	0.598735	.603**	0.00630411	.580**	0.00928032
EgTMT-1	Scaffold_NW_011551009.1: 52753	intron	G	A	A	G	N	A	A	G	G	G	G	A	A	A	A	A	A	A	A	A	A	.779**	8.48234e-05	.599**	0.00672828	0.336054	0.15952	0.128973	0.598735	.603**	0.00630411	.580**	0.00928032
EgTMT-1	Scaffold_NW_011551009.1: 52736	intron	A	C	C	C	N	C	C	C	A	C	C	C	C	C	C	C	C	C	C	C	C	0.374867	0.113791	0.309425	0.197362	0.152595	0.532852	0.0865188	0.724699	0.293946	0.221893	0.284541	0.237728
EgTMT-1	Scaffold_NW_011551009.1: 52711	intron	G	G	G	G	N	G	G	G	A	G	G	G	G	G	G	G	G	G	G	G	G	0.374867	0.113791	0.309425	0.197362	0.152595	0.532852	0.0865188	0.724699	0.293946	0.221893	0.284541	0.237728
EgTMT-1	Scaffold_NW_011551009.1: 52693	intron	A	N	A	G	N	A	A	G	G	G	G	G	A	A	A	A	A	A	A	A	A	.924**	4.39e-08	.723**	0.000694816	0.350797	0.153496	0.309151	0.211917	.698**	0.00126488	.683**	0.00179321
EgTMT-1	Scaffold_NW_011551009.1: 52678	intron	G	N	G	G	N	G	G	G	A	G	G	G	G	G	N	G	G	G	G	G	G	0.367559	0.146659	0.334093	0.189986	0.256007	0.321295	0.114712	0.661098	0.337885	0.184695	0.328163	0.198457
EgTMT-1	Scaffold_NW_011551009.1: 52676	intron	T	N	G	T	N	T	T	T	A	T	T	T	T	T	N	T	T	T	T	T	T	0.186553	0.473424	0.114294	0.662266	0.250272	0.332628	0.319422	0.211389	0.194232	0.455065	0.157566	0.545864
EgTMT-1	Scaffold_NW_011551009.1: 52664	intron	G	G	G	G	N	G	G	G	A	G	G	G	G	G	G	G	G	G	G	G	G	0.374867	0.113791	0.309425	0.197362	0.152595	0.532852	0.0865188	0.724699	0.293946	0.221893	0.284541	0.237728
EgTMT-1	Scaffold_NW_011551009.1: 52593	intron	C	C	C	T	N	C	C	T	N	T	T	T	C	C	T	C	C	C	C	C	C	.799**	7.07202e-05	.810**	4.62827e-05	.660**	0.0029019	0.414764	0.0869985	.845**	1.01948e-05	.830**	2.05381e-05
EgTMT-1	Scaffold_NW_011551009.1: 52469	intron	C	C	C	C	N	C	C	C	N	N	C	C	C	T	C	C	C	C	C	C	C	0.185732	0.475407	0.273264	0.288579	0.170122	0.513892	0.0609102	0.816364	0.239588	0.354346	0.22965	0.37525
EgTMT-1	Scaffold_NW_011551009.1: 52463	intron	G	A	A	G	N	A	A	A	N	N	G	G	A	A	G	A	A	A	A	A	A	.622**	0.00772742	.695**	0.00195604	.509*	0.0367046	0.292509	0.254569	.686**	0.00236657	.668**	0.0034102
EgTMT-1	Scaffold_NW_011551009.1: 52381	intron	G	G	G	G	N	G	G	G	N	N	A	A	G	G	G	G	G	G	G	G	G	.643**	0.00534921	.568*	0.0173178	0.241757	0.349874	0.277384	0.281078	.505*	0.0386239	.497*	0.04243
EgTMT-1	Scaffold_NW_011551009.1: 52374	intron	A	A	A	C	N	A	A	A	N	N	C	C	A	A	A	A	A	A	A	A	A	.775**	0.000259514	.559*	0.0196982	0.114996	0.660307	0.133411	0.609729	0.469533	0.0572266	0.451245	0.0690487
EgTMT-1	Scaffold_NW_011551009.1: 52372	intron	T	T	T	T	N	T	T	T	N	N	A	A	T	T	T	T	T	T	T	T	T	.643**	0.00534921	.568*	0.0173178	0.241757	0.349874	0.277384	0.281078	.505*	0.0386239	.497*	0.04243
EgTMT-1	Scaffold_NW_011551009.1: 52341	intron	G	N	N	G	N	N	G	A	N	N	A	A	N	G	G	G	G	G	N	G	G	.800**	0.00178273	.665*	0.0182931	0.351221	0.26295	0.574835	0.0505657	.632*	0.0274928	.633*	0.0270214
EgTMT-1	Scaffold_NW_011551009.1: 52266	intron	G	N	N	G	N	N	A	G	N	N	G	G	N	A	G	A	A	A	A	A	A	.806**	0.000876451	.836**	0.00036809	.607*	0.0276779	.657*	0.0147318	.834**	0.000393881	.829**	0.000465844
EgTMT-1	Scaffold_NW_011551009.1: 52254	intron	C	N	N	T	N	N	C	T	N	N	T	T	N	C	C	C	C	C	C	C	C	.954**	4.55e-07	.677*	0.0109828	0.219549	0.471094	0.44818	0.124554	.606*	0.0282445	.600*	0.0303391
EgTMT-1	Scaffold_NW_011551009.1: 52233	intron	G	N	N	G	N	N	A	G	N	N	G	G	N	A	G	A	A	A	A	A	A	.806**	0.000876451	.836**	0.00036809	.607*	0.0276779	.657*	0.0147318	.834**	0.000393881	.829**	0.000465844
EgTMT-1	Scaffold_NW_011551009.1: 52164	intron	T	N	N	N	N	N	N	N	N	N	C	N	C	N	T	C	C	C	C	C	C	0.0961902	0.805548	0.524887	0.146797	.810**	0.00810147	0.660492	0.0528148	0.647721	0.0592572	0.654056	0.0560027
EgTMT-1	Scaffold_NW_011551009.1: 52054	intron	A	N	N	N	N	N	N	N	N	N	G	N	A	A	A	A	G	A	A	A	A	.654*	0.0403804	0.253139	0.480399	0.0157118	0.965639	0.190358	0.598356	0.206586	0.56689	0.18265	0.613517
EgTMT-1	Scaffold_NW_011551009.1: 51738	intron	C	A	A	N	N	N	N	N	N	N	C	N	C	C	C	A	C	A	A	A	A	0.100832	0.755191	0.121162	0.707587	0.345476	0.271377	0.0492886	0.879096	0.261587	0.411483	0.24114	0.450238
EgTMT-1	Scaffold_NW_011551009.1: 51729	intron	C	T	T	N	N	N	N	N	N	N	T	N	T	T	C	T	T	T	T	T	T	0.095965	0.766712	0.477309	0.116608	.815**	0.00125527	0.389565	0.210657	.631*	0.027655	.627*	0.0290556
EgTMT-1	Scaffold_NW_011551009.1: 51692	intron	C	C	C	N	N	N	N	N	N	N	T	N	T	C	C	T	T	C	C	C	C	0.344006	0.273558	0.127552	0.692813	0.132111	0.682332	0.335556	0.286288	0.0634292	0.844739	0.0892705	0.782629
EgTMT-1	Scaffold_NW_011551009.1: 51533	intron	C	T	T	N	N	N	N	N	N	N	T	N	N	N	T	C	N	T	T	N	T	0.0895743	0.832944	0.366407	0.372	0.246479	0.556228	0.206966	0.622878	0.264303	0.527026	0.267401	0.522011
EgTMT-1	Scaffold_NW_011551009.1: 50954	intron	A	A	A	A	N	N	N	N	N	N	A	N	A	T	A	A	A	A	A	A	A	0.197457	0.517877	0.299882	0.319515	0.166114	0.587558	0.0393364	0.898476	0.25475	0.400934	0.243185	0.423366
EgTMT-1	Scaffold_NW_011551009.1: 50888	intron	G	A	A	G	G	G	N	G	G	G	G	G	A	A	A	A	A	A	A	A	A	.797**	4.43482e-05	.563*	0.011993	0.243413	0.315286	0.229777	0.343984	.552*	0.0141883	.540*	0.0169325
EgTMT-1	Scaffold_NW_011551009.1: 50816	intron	G	A	A	G	G	G	A	G	G	G	G	G	A	A	A	A	A	A	A	A	A	.803**	2.03384e-05	.573**	0.00825587	0.251596	0.284594	0.262788	0.262983	.562**	0.00987974	.552*	0.011681
EgTMT-1	Scaffold_NW_011551009.1: 50792	intron	T	A	A	T	T	T	A	T	T	T	T	T	A	A	A	A	A	A	A	A	A	.803**	2.03384e-05	.573**	0.00825587	0.251596	0.284594	0.262788	0.262983	.562**	0.00987974	.552*	0.011681
EgTMT-1	Scaffold_NW_011551009.1: 50786	intron	T	C	C	T	T	T	C	T	T	T	T	T	C	C	C	C	C	C	C	C	C	.803**	2.03384e-05	.573**	0.00825587	0.251596	0.284594	0.262788	0.262983	.562**	0.00987974	.552*	0.011681
EgTMT-1	Scaffold_NW_011551009.1: 50748	intron	A	T	T	A	T	T	T	T	T	T	T	T	T	T	T	T	T	T	T	T	T	0.245059	0.29771	0.0743108	0.755527	0.158551	0.504358	0.175458	0.459351	0.0216253	0.927894	0.00678284	0.977358
EgTMT-1	Scaffold_NW_011551009.1: 50722	intron	G	C	C	G	G	G	C	G	G	G	G	G	C	C	C	C	C	C	C	C	C	.803**	2.03384e-05	.573**	0.00825587	0.251596	0.284594	0.262788	0.262983	.562**	0.00987974	.552*	0.011681
EgTMT-1	Scaffold_NW_011551009.1: 50703	intron	A	T	T	A	T	T	T	T	T	T	T	T	T	T	T	T	T	T	T	T	T	0.245059	0.29771	0.0743108	0.755527	0.158551	0.504358	0.175458	0.459351	0.0216253	0.927894	0.00678284	0.977358
EgTMT-1	Scaffold_NW_011551009.1: 50688	intron	C	T	T	C	T	T	T	T	T	T	T	T	T	T	T	T	T	T	T	T	T	0.245059	0.29771	0.0743108	0.755527	0.158551	0.504358	0.175458	0.459351	0.0216253	0.927894	0.00678284	0.977358
EgTMT-1	Scaffold_NW_011551009.1: 50670	intron	C	G	G	C	G	G	G	G	G	G	G	G	G	G	G	G	G	G	G	G	G	0.245059	0.29771	0.0743108	0.755527	0.158551	0.504358	0.175458	0.459351	0.0216253	0.927894	0.00678284	0.977358
EgTMT-1	Scaffold_NW_011551009.1: 50667	intron	C	T	T	C	T	T	T	T	T	T	T	T	T	T	T	T	T	T	T	T	T	0.245059	0.29771	0.0743108	0.755527	0.158551	0.504358	0.175458	0.459351	0.0216253	0.927894	0.00678284	0.977358
EgTMT-1	Scaffold_NW_011551009.1: 50606	intron	A	C	C	A	C	C	C	C	C	C	C	C	C	C	C	C	C	C	C	C	C	0.245059	0.29771	0.0743108	0.755527	0.158551	0.504358	0.175458	0.459351	0.0216253	0.927894	0.00678284	0.977358
EgTMT-1	Scaffold_NW_011551009.1: 50593	intron	G	T	T	G	T	T	T	T	T	T	T	T	T	T	T	T	T	T	T	T	T	0.245059	0.29771	0.0743108	0.755527	0.158551	0.504358	0.175458	0.459351	0.0216253	0.927894	0.00678284	0.977358
EgTMT-1	Scaffold_NW_011551009.1: 50586	intron	T	C	C	T	T	T	C	T	T	T	T	T	C	C	C	C	C	C	C	C	C	.803**	2.03384e-05	.573**	0.00825587	0.251596	0.284594	0.262788	0.262983	.562**	0.00987974	.552*	0.011681
EgTMT-1	Scaffold_NW_011551009.1: 50582	intron	G	A	A	G	G	G	A	G	G	G	G	G	A	A	A	A	A	A	A	A	A	.803**	2.03384e-05	.573**	0.00825587	0.251596	0.284594	0.262788	0.262983	.562**	0.00987974	.552*	0.011681
EgTMT-1	Scaffold_NW_011551009.1: 50580	intron	C	G	G	C	G	G	G	G	G	G	G	G	G	G	G	G	G	G	G	G	G	0.245059	0.29771	0.0743108	0.755527	0.158551	0.504358	0.175458	0.459351	0.0216253	0.927894	0.00678284	0.977358
EgTMT-1	Scaffold_NW_011551009.1: 50561	intron	T	C	C	T	T	T	C	T	T	T	T	T	C	C	C	C	C	C	C	C	C	.803**	2.03384e-05	.573**	0.00825587	0.251596	0.284594	0.262788	0.262983	.562**	0.00987974	.552*	0.011681
EgTMT-1	Scaffold_NW_011551009.1: 50500	intron	T	C	C	T	T	T	C	T	T	T	T	T	C	C	C	C	C	C	C	C	C	.803**	2.03384e-05	.573**	0.00825587	0.251596	0.284594	0.262788	0.262983	.562**	0.00987974	.552*	0.011681
EgTMT-1	Scaffold_NW_011551009.1: 50444	intron	T	G	G	T	T	T	G	T	T	T	T	T	G	G	G	G	G	G	G	G	G	.803**	2.03384e-05	.573**	0.00825587	0.251596	0.284594	0.262788	0.262983	.562**	0.00987974	.552*	0.011681
EgTMT-1	Scaffold_NW_011551009.1: 50415	intron	T	C	C	T	T	T	C	T	T	T	T	T	C	C	C	C	C	C	C	C	C	.803**	2.03384e-05	.573**	0.00825587	0.251596	0.284594	0.262788	0.262983	.562**	0.00987974	.552*	0.011681
EgTMT-1	Scaffold_NW_011551009.1: 50356	intron	T	C	C	T	T	T	C	T	T	T	T	T	C	C	C	C	C	C	C	C	C	.803**	2.03384e-05	.573**	0.00825587	0.251596	0.284594	0.262788	0.262983	.562**	0.00987974	.552*	0.011681
EgTMT-1	Scaffold_NW_011551009.1: 50343	intron	G	A	A	G	G	G	A	G	G	G	G	G	A	A	A	A	A	A	A	A	A	.803**	2.03384e-05	.573**	0.00825587	0.251596	0.284594	0.262788	0.262983	.562**	0.00987974	.552*	0.011681
EgTMT-1	Scaffold_NW_011551009.1: 50337	intron	A	G	G	G	G	G	G	G	G	G	G	A	G	G	G	G	G	G	G	G	G	0.375829	0.102458	0.330739	0.154352	0.0972713	0.683296	0.346138	0.134924	0.277664	0.235906	0.289296	0.216039
EgTMT-1	Scaffold_NW_011551009.1: 50333	intron	A	C	C	C	C	C	C	C	C	C	C	A	C	C	C	C	C	C	C	C	C	0.375829	0.102458	0.330739	0.154352	0.0972713	0.683296	0.346138	0.134924	0.277664	0.235906	0.289296	0.216039
EgTMT-1	Scaffold_NW_011551009.1: 50250	intron	T	C	C	T	T	T	C	T	T	T	T	C	C	C	C	C	C	C	C	C	C	.653**	0.00180197	0.437505	0.0537157	0.213969	0.365022	0.111748	0.639036	.451*	0.0461982	0.434432	0.0556157
EgTMT-1	Scaffold_NW_011551009.1: 49789	intron	T	C	C	T	C	T	C	T	T	T	T	T	C	T	C	C	C	C	C	C	C	.636**	0.00260017	0.42513	0.0616783	0.1826	0.440978	0.18563	0.433301	0.426156	0.0609862	0.417127	0.0672833
EgTMT-1	Scaffold_NW_011551009.1: 49560	intron	G	A	A	G	G	G	A	G	G	G	G	G	A	A	A	A	A	A	A	A	A	.803**	2.03384e-05	.573**	0.00825587	0.251596	0.284594	0.262788	0.262983	.562**	0.00987974	.552*	0.011681
EgTMT-1	Scaffold_NW_011551009.1: 49483	intron	C	C	C	C	C	C	C	C	C	C	C	C	C	T	C	C	C	C	C	C	C	0.203623	0.3892	0.281632	0.229001	0.182917	0.440171	0.0743535	0.75539	0.251514	0.284757	0.243451	0.300991
EgTMT-1	Scaffold_NW_011551009.1: 49482	intron	G	A	A	G	G	G	A	G	G	G	G	G	A	G	A	A	A	A	A	A	A	.701**	0.000568515	0.440969	0.051634	0.167621	0.479952	0.226203	0.337568	0.443416	0.0502011	0.436593	0.0542742
EgTMT-1	Scaffold_NW_011551009.1: 49457	intron	C	A	A	C	C	C	A	C	C	C	C	C	A	C	A	A	A	A	A	A	A	.701**	0.000568515	0.440969	0.051634	0.167621	0.479952	0.226203	0.337568	0.443416	0.0502011	0.436593	0.0542742
EgTMT-1	Scaffold_NW_011551009.1: 49402	intron	T	A	A	A	A	A	A	A	A	A	A	A	A	T	A	A	A	A	A	A	A	0.203623	0.3892	0.281632	0.229001	0.182917	0.440171	0.0743535	0.75539	0.251514	0.284757	0.243451	0.300991
EgTMT-1	Scaffold_NW_011551009.1: 49400	intron	C	T	T	T	C	C	T	T	T	T	T	T	T	T	T	T	T	T	T	T	T	0.0267141	0.910985	0.150504	0.5265	0.145724	0.539861	0.0130027	0.95661	0.134371	0.572207	0.125953	0.596719
EgTMT-1	Scaffold_NW_011551009.1: 49352	intron	T	C	C	T	C	N	C	C	T	T	T	T	C	T	C	C	C	C	C	C	C	.655**	0.00233072	.465*	0.04478	0.119676	0.625549	0.104038	0.67167	0.418558	0.0745015	0.403117	0.0870165
EgTMT-1	Scaffold_NW_011551009.1: 49264	intron	G	A	A	G	G	G	A	A	G	G	G	G	A	G	A	A	A	A	A	A	A	.605**	0.00466753	0.359681	0.119321	0.0440462	0.853711	0.115265	0.628451	0.327167	0.159122	0.318113	0.171668
EgTMT-1	Scaffold_NW_011551009.1: 49245	intron	T	C	C	T	T	T	C	C	T	T	T	T	C	T	C	C	C	C	C	C	C	.605**	0.00466753	0.359681	0.119321	0.0440462	0.853711	0.115265	0.628451	0.327167	0.159122	0.318113	0.171668
EgTMT-1	Scaffold_NW_011551009.1: 49144	intron	T	C	C	T	T	T	C	C	T	T	T	T	C	T	C	C	C	C	C	C	C	.605**	0.00466753	0.359681	0.119321	0.0440462	0.853711	0.115265	0.628451	0.327167	0.159122	0.318113	0.171668
EgTMT-1	Scaffold_NW_011551009.1: 49114	intron	T	C	C	T	T	T	C	C	T	T	T	T	C	T	C	C	C	C	C	C	C	.605**	0.00466753	0.359681	0.119321	0.0440462	0.853711	0.115265	0.628451	0.327167	0.159122	0.318113	0.171668
EgTMT-1	Scaffold_NW_011551009.1: 49071	intron	C	T	T	T	T	T	T	T	T	T	T	T	T	C	T	T	T	T	T	T	T	0.203623	0.3892	0.281632	0.229001	0.182917	0.440171	0.0743535	0.75539	0.251514	0.284757	0.243451	0.300991
EgTMT-1	Scaffold_NW_011551009.1: 49068	intron	T	C	N	T	T	T	C	C	T	T	T	T	C	T	C	C	C	C	C	C	C	.639**	0.00322343	0.39867	0.0908906	0.0241444	0.921843	0.25297	0.296054	0.339656	0.154816	0.338472	0.156352
EgTMT-1	Scaffold_NW_011551009.1: 49065	intron	T	C	N	T	T	T	C	C	T	T	T	T	C	T	C	C	C	C	C	C	C	.639**	0.00322343	0.39867	0.0908906	0.0241444	0.921843	0.25297	0.296054	0.339656	0.154816	0.338472	0.156352
EgTMT-1	Scaffold_NW_011551009.1: 49047	intron	G	A	N	G	G	G	A	A	G	G	G	G	A	G	A	A	A	A	A	A	A	.639**	0.00322343	0.39867	0.0908906	0.0241444	0.921843	0.25297	0.296054	0.339656	0.154816	0.338472	0.156352
EgTMT-1	Scaffold_NW_011551009.1: 49037	intron	C	T	N	T	T	T	T	T	T	T	T	T	T	C	T	T	T	T	T	T	T	0.199587	0.412667	0.277281	0.250432	0.190069	0.435748	0.0551109	0.822692	0.250235	0.301485	0.240616	0.321053
EgTMT-1	Scaffold_NW_011551009.1: 49020	intron	C	A	N	A	A	A	A	A	A	A	A	A	A	C	A	A	A	A	A	A	A	0.199587	0.412667	0.277281	0.250432	0.190069	0.435748	0.0551109	0.822692	0.250235	0.301485	0.240616	0.321053
EgTMT-1	Scaffold_NW_011551009.1: 49017	intron	G	A	N	A	A	A	A	A	A	A	A	A	A	G	A	A	A	A	A	A	A	0.199587	0.412667	0.277281	0.250432	0.190069	0.435748	0.0551109	0.822692	0.250235	0.301485	0.240616	0.321053
EgTMT-1	Scaffold_NW_011551009.1: 49013	intron	T	A	N	A	A	A	A	A	A	A	A	A	A	T	A	A	A	A	A	A	A	0.199587	0.412667	0.277281	0.250432	0.190069	0.435748	0.0551109	0.822692	0.250235	0.301485	0.240616	0.321053
EgTMT-1	Scaffold_NW_011551009.1: 49012	intron	C	T	N	N	T	T	T	T	T	T	T	T	N	C	T	T	T	T	T	T	T	0.209939	0.418663	0.297098	0.246845	0.210891	0.416509	0.0719742	0.783694	0.267144	0.299943	0.257464	0.318452
EgTMT-1	Scaffold_NW_011551009.1: 49010	intron	C	T	N	T	T	T	T	T	T	T	T	T	T	C	T	T	T	T	T	T	T	0.199587	0.412667	0.277281	0.250432	0.190069	0.435748	0.0551109	0.822692	0.250235	0.301485	0.240616	0.321053
EgTMT-1	Scaffold_NW_011551009.1: 49005	intron	G	A	N	A	A	A	A	A	A	A	A	A	A	G	A	A	A	A	A	A	A	0.199587	0.412667	0.277281	0.250432	0.190069	0.435748	0.0551109	0.822692	0.250235	0.301485	0.240616	0.321053
EgTMT-1	Scaffold_NW_011551009.1: 48950	intron	T	A	N	A	A	A	A	T	A	A	T	A	A	T	A	A	A	A	A	A	A	0.167623	0.492759	0.138059	0.572997	0.163071	0.504746	0.189013	0.438351	0.175456	0.472463	0.178737	0.464089
EgTMT-1	Scaffold_NW_011551009.1: 48802	intron	T	A	N	A	A	A	A	A	A	A	A	A	A	T	A	A	A	A	A	A	A	0.199587	0.412667	0.277281	0.250432	0.190069	0.435748	0.0551109	0.822692	0.250235	0.301485	0.240616	0.321053
EgTMT-1	Scaffold_NW_011551009.1: 48599	intron	T	A	N	T	T	T	A	T	T	T	N	T	A	N	A	A	A	A	A	A	A	.825**	4.55701e-05	.563*	0.0185009	0.169202	0.516204	0.435949	0.0802396	.525*	0.0304238	.525*	0.0303974
EgTMT-1	Scaffold_NW_011551009.1: 48546	intron	T	C	N	T	T	T	C	T	T	T	N	T	C	C	C	C	C	C	C	C	C	.832**	1.88558e-05	.585*	0.0108243	0.198677	0.429336	0.437455	0.0694515	.547*	0.0188434	.546*	0.0190002
EgTMT-1	Scaffold_NW_011551009.1: 48009	intron	T	T	N	C	T	T	T	T	T	T	N	T	T	C	T	T	T	T	T	T	T	0.0581576	0.818697	0.123341	0.625838	0.249179	0.318704	0.164518	0.514175	0.149716	0.553216	0.152633	0.545419
EgTMT-1	Scaffold_NW_011551009.1: 47889	intron	T	T	N	T	T	T	T	T	T	T	N	T	A	T	T	T	T	T	T	T	T	0.214644	0.392377	0.23609	0.345598	0.095883	0.705084	0.0835225	0.741783	0.194741	0.438719	0.189556	0.451237
EgTMT-1	Scaffold_NW_011551009.1: 47884	intron	A	C	N	T	C	C	C	C	C	C	N	C	T	T	C	C	C	C	C	C	C	0.0828852	0.743691	0.24912	0.318822	0.269059	0.280303	0.19007	0.449989	0.245946	0.325228	0.24522	0.326704
EgTMT-1	Scaffold_NW_011551009.1: 47843	intron	T	G	N	T	G	G	G	G	G	G	N	G	T	T	G	G	G	G	G	G	G	0.0828852	0.743691	0.24912	0.318822	0.269059	0.280303	0.19007	0.449989	0.245946	0.325228	0.24522	0.326704
EgTMT-1	Scaffold_NW_011551009.1: 47842	intron	G	A	N	G	A	A	A	A	A	A	N	A	G	G	A	A	A	A	A	A	A	0.0828852	0.743691	0.24912	0.318822	0.269059	0.280303	0.19007	0.449989	0.245946	0.325228	0.24522	0.326704
EgTMT-1	Scaffold_NW_011551009.1: 47142	intron	G	N	N	G	N	N	A	N	A	A	N	A	N	N	A	N	A	N	N	A	N	0.214991	0.609141	0.116808	0.782968	0.409327	0.313931	0.326636	0.429724	0.217331	0.605154	0.228496	0.586249
EgTMT-1	Scaffold_NW_011551009.1: 47061	intron	A	N	N	A	N	N	N	N	N	G	N	N	N	N	G	N	N	N	N	N	N	0.249204	0.839662	0.990778	0.0865234	0.827494	0.379531	0.874873	0.32189	0.990031	0.0899672	0.984961	0.110548
EgTMT-1	Scaffold_NW_011551009.1: 47427	intron	C	N	N	N	N	N	N	N	N	N	N	N	C	T	N	N	N	N	N	N	N	/	/	/	/	/	/	/	/	/	/	/	/
EgTMT-1	Scaffold_NW_011551009.1: 45436	intron	T	N	N	N	N	N	N	N	N	N	N	N	T	C	N	N	N	N	N	N	N	/	/	/	/	/	/	/	/	/	/	/	/
EgTMT-1	Scaffold_NW_011551009.1: 45433	intron	T	N	N	N	N	N	N	N	N	N	N	N	T	C	N	N	N	N	N	N	N	/	/	/	/	/	/	/	/	/	/	/	/
EgTMT-1	Scaffold_NW_011551009.1: 44590	intron	T	N	N	N	N	N	N	N	N	N	N	N	C	T	N	N	N	N	N	N	N	/	/	/	/	/	/	/	/	/	/	/	/
EgTMT-1	Scaffold_NW_011551009.1: 44584	intron	A	N	N	N	N	N	N	N	N	N	N	N	G	A	N	N	N	N	N	N	N	/	/	/	/	/	/	/	/	/	/	/	/
EgTMT-1	Scaffold_NW_011551009.1: 44012	intron	C	N	N	N	N	N	N	N	N	N	N	N	T	N	N	N	N	N	N	N	N	/	/	/	/	/	/	/	/	/	/	/	/
EgTMT-1	Scaffold_NW_011551009.1: 42803	intron	C	T	N	T	N	N	T	N	T	T	N	T	N	N	T	T	T	T	T	T	T	/	/	/	/	/	/	/	/	/	/	/	/
EgTMT-1	Scaffold_NW_011551009.1: 42610	intron	T	N	N	T	N	N	C	N	N	T	N	N	N	N	C	C	N	C	C	C	C	.942**	0.000147898	0.511028	0.159727	0.00890257	0.981865	0.0821799	0.833524	0.420761	0.259434	0.401623	0.283971
EgTMT-1	Scaffold_NW_011551009.1: 42529	intron	T	N	N	T	N	N	C	T	N	T	N	N	N	N	C	C	N	C	C	C	C	.946**	3.3856e-05	0.572721	0.083553	0.146871	0.68556	0.30238	0.395777	0.520901	0.122627	0.50942	0.132584
EgTMT-1	Scaffold_NW_011551009.1: 42352	intron	C	T	N	T	T	N	T	C	C	C	N	C	N	N	T	T	T	T	T	T	T	.818**	0.000195556	.710**	0.00300959	0.389673	0.15107	.550*	0.033671	.689**	0.00453684	.686**	0.00474062
EgTMT-1	Scaffold_NW_011551009.1: 42302	intron	T	C	N	C	C	N	C	T	T	T	N	T	N	N	C	C	C	C	C	C	C	.818**	0.000195556	.710**	0.00300959	0.389673	0.15107	.550*	0.033671	.689**	0.00453684	.686**	0.00474062
EgTMT-1	Scaffold_NW_011551009.1: 42298	intron	C	A	N	C	A	N	A	C	C	C	N	C	N	N	A	A	A	A	A	A	A	.900**	4.85e-06	.699**	0.00376913	0.260789	0.347836	0.416438	0.122572	.643**	0.0097774	.633*	0.0112899
EgTMT-1	Scaffold_NW_011551009.1: 41958	intron	A	T	N	T	T	N	T	T	T	T	N	T	N	A	T	T	T	T	T	T	T	0.229557	0.392413	0.325874	0.218051	0.205245	0.445728	0.0631856	0.816172	0.286494	0.282029	0.274009	0.304441
EgTMT-1	Scaffold_NW_011551009.1: 41835	UTR	C	C	N	A	C	N	C	C	C	A	N	A	N	C	C	C	C	C	C	C	C	.676**	0.00402113	0.490366	0.0538054	0.0720599	0.790853	0.219817	0.413344	0.406472	0.118205	0.398084	0.126735
EgTMT-1	Scaffold_NW_011551009.1: 41801	UTR	T	A	N	T	T	N	A	T	A	T	N	T	N	T	A	A	A	A	A	A	A	.648**	0.00669215	0.3689	0.159699	0.0768096	0.777381	0.381631	0.144681	0.355499	0.176603	0.361746	0.168582
EgTMT-1	Scaffold_NW_011551009.1: 41708	CDS	G	A	N	G	G	N	A	A	A	A	A	A	N	G	A	A	A	A	A	A	A	0.101785	0.697486	0.147428	0.572304	0.27856	0.278959	0.0665013	0.799815	0.162381	0.533501	0.157854	0.545122
EgTMT-1	Scaffold_NW_011551009.1: 41559	CDS	T	C	T	T	C	C	C	T	C	C	T	T	C	T	C	C	C	C	C	C	C	.465*	0.0387133	0.357647	0.121578	0.0528014	0.825027	0.414266	0.0693771	0.291787	0.211932	0.307945	0.186545
EgTMT-1	Scaffold_NW_011551009.1: 41396	intron	T	G	T	T	T	T	G	G	G	G	T	G	T	T	G	G	G	G	G	G	G	0.0458643	0.847738	0.105288	0.658652	0.259526	0.269172	0.0848297	0.722152	0.150527	0.526436	0.135634	0.568567
EgTMT-1	Scaffold_NW_011551009.1: 41395	intron	G	A	G	G	G	G	A	A	A	A	G	A	G	G	A	A	A	A	A	A	A	0.0458643	0.847738	0.105288	0.658652	0.259526	0.269172	0.0848297	0.722152	0.150527	0.526436	0.135634	0.568567
EgTMT-1	Scaffold_NW_011551009.1: 41180	intron	T	A	N	T	N	N	A	T	T	T	T	T	N	T	A	A	A	A	A	A	A	.825**	8.28238e-05	.575*	0.0197405	0.205098	0.44606	0.402537	0.122156	.541*	0.0304833	.538*	0.0314402
EgTMT-1	Scaffold_NW_011551009.1: 41157	intron	A	G	G	A	N	N	G	G	G	G	G	A	N	G	G	G	G	G	G	G	G	0.462023	0.0618837	0.277436	0.280984	0.0722681	0.78283	0.119683	0.64729	0.196662	0.449331	0.19505	0.45313
EgTMT-1	Scaffold_NW_011551009.1: 41107	intron	C	G	G	C	N	N	G	G	C	G	G	C	N	N	G	G	G	G	G	G	G	.612*	0.0117074	0.407978	0.116718	0.0015112	0.995568	0.140925	0.602655	0.323891	0.221028	0.31616	0.232885
EgTMT-1	Scaffold_NW_011551009.1: 40965	intron	T	C	N	T	T	C	C	T	T	T	T	T	N	N	C	C	C	C	C	C	C	.953**	3.37e-09	.729**	0.000897974	0.286367	0.26514	0.459687	0.0633873	.677**	0.0028351	.671**	0.00321279
EgTMT-1	Scaffold_NW_011551009.1: 40915	intron	T	C	N	T	T	C	C	T	T	T	T	T	N	N	C	C	C	C	C	C	C	.953**	3.37e-09	.729**	0.000897974	0.286367	0.26514	0.459687	0.0633873	.677**	0.0028351	.671**	0.00321279
EgTMT-1	Scaffold_NW_011551009.1: 40852	intron	A	A	G	A	A	A	A	A	A	A	A	A	N	N	A	A	A	A	A	A	A	0.0819838	0.746391	0.128459	0.61146	0.128147	0.612332	.515*	0.0288058	0.00881334	0.972313	0.0502876	0.84292
EgTMT-1	Scaffold_NW_011551009.1: 40782	intron	A	A	G	A	A	A	A	A	A	A	A	A	N	N	A	A	A	A	A	A	A	0.0819838	0.746391	0.128459	0.61146	0.128147	0.612332	.515*	0.0288058	0.00881334	0.972313	0.0502876	0.84292
EgTMT-1	Scaffold_NW_011551009.1: 40769	intron	A	A	A	C	A	A	A	C	A	A	C	C	N	N	A	A	A	A	A	A	A	.573*	0.0129397	0.460132	0.0546812	0.192766	0.443465	0.216126	0.389037	0.427885	0.0764993	0.420664	0.0821551
EgTMT-1	Scaffold_NW_011551009.1: 40659	intron	G	A	G	G	A	A	A	A	G	A	G	G	A	G	A	A	A	A	A	A	A	.522*	0.0182	0.408928	0.0734142	0.00894312	0.97015	0.330328	0.154896	0.298204	0.20159	0.307475	0.187253
EgTMT-1	Scaffold_NW_011551009.1: 40623	intron	A	G	G	G	G	N	G	A	A	G	G	G	G	G	G	G	G	G	G	G	G	0.430469	0.0658003	0.359613	0.130479	0.310112	0.196317	0.240847	0.320574	0.40659	0.0840758	0.402745	0.0873353
EgTMT-1	Scaffold_NW_011551009.1: 40592	intron	G	A	A	A	G	N	A	G	G	G	G	G	A	A	A	A	A	A	A	A	A	.838**	7.6e-09	.692**	0.00101886	0.411373	0.0801471	0.39659	0.0927451	.696**	0.00092418	.689**	0.00111453
EgTMT-1	Scaffold_NW_011551009.1: 40589	intron	C	C	T	T	C	C	C	C	C	C	C	C	C	T	C	C	C	C	C	C	C	0.0872377	0.714577	0.036465	0.878693	0.275126	0.240393	0.164164	0.489184	0.119826	0.614828	0.100457	0.673465
EgTMT-1	Scaffold_NW_011551009.1: 40409	intron	T	G	G	T	G	T	G	T	T	G	G	G	G	G	G	G	G	G	G	G	G	0.346249	0.13479	0.17445	0.461975	0.0578051	0.808727	0.0443331	0.852768	0.190387	0.421392	0.183358	0.439052
EgTMT-1	Scaffold_NW_011551009.1: 40381	intron	G	G	A	A	G	G	G	G	G	G	G	G	A	A	G	G	G	G	G	G	G	0.0448378	0.851109	0.16682	0.482085	0.298732	0.200755	0.0921081	0.699334	0.21788	0.35611	0.198715	0.400975
EgTMT-1	Scaffold_NW_011551009.1: 40338	intron	C	T	T	T	T	C	T	C	T	T	T	T	T	T	T	T	T	T	T	T	T	0.022354	0.925471	0.0436257	0.855093	0.0805332	0.735729	0.127908	0.590988	0.0272767	0.909118	0.0357358	0.881102
EgTMT-1	Scaffold_NW_011551009.1: 40234	intron	T	C	C	T	C	C	C	C	T	C	C	C	C	C	C	C	C	C	C	C	C	0.439311	0.0526223	0.276226	0.238443	0.0034598	0.98845	0.0687972	0.773193	0.226573	0.336756	0.208741	0.37713
EgTMT-1	Scaffold_NW_011551009.1: 40122	intron	G	A	A	G	A	G	A	A	G	A	G	G	A	A	A	A	A	A	A	A	A	.499*	0.0252357	0.370314	0.10801	0.0506533	0.832046	0.0850393	0.721491	0.304885	0.191187	0.294709	0.20718
EgTMT-1	Scaffold_NW_011551009.1: 40121	intron	T	C	C	T	C	T	C	C	T	C	T	T	C	C	C	C	C	C	C	C	C	.499*	0.0252357	0.370314	0.10801	0.0506533	0.832046	0.0850393	0.721491	0.304885	0.191187	0.294709	0.20718
EgTMT-1	Scaffold_NW_011551009.1: 39946	intron	A	A	G	G	A	A	A	A	A	A	A	A	G	G	A	A	A	A	A	A	A	0.0448378	0.851109	0.16682	0.482085	0.298732	0.200755	0.0921081	0.699334	0.21788	0.35611	0.198715	0.400975
EgTMT-1	Scaffold_NW_011551009.1: 39912	intron	A	C	C	A	C	C	C	C	C	C	A	C	C	A	C	C	C	C	C	C	C	0.159229	0.502514	0.0461397	0.846835	0.0980117	0.681006	0.153269	0.51884	0.015581	0.948017	0.00279424	0.990672
EgTMT-1	Scaffold_NW_011551009.1: 39909	intron	T	T	T	T	T	T	T	T	T	T	T	T	T	C	T	T	T	T	T	T	T	0.203623	0.3892	0.281632	0.229001	0.182917	0.440171	0.0743535	0.75539	0.251514	0.284757	0.243451	0.300991
EgTMT-1	Scaffold_NW_011551009.1: 39835	intron	A	G	G	A	G	G	G	G	G	G	G	G	G	G	G	G	G	G	G	G	G	0.245059	0.29771	0.0743108	0.755527	0.158551	0.504358	0.175458	0.459351	0.0216253	0.927894	0.00678284	0.977358
EgTMT-1	Scaffold_NW_011551009.1: 39796	intron	C	T	T	C	T	T	T	T	T	T	T	T	T	T	T	T	T	T	T	T	T	0.245059	0.29771	0.0743108	0.755527	0.158551	0.504358	0.175458	0.459351	0.0216253	0.927894	0.00678284	0.977358
EgTMT-1	Scaffold_NW_011551009.1: 39599	intron	A	A	A	C	C	C	A	C	C	C	C	A	A	A	A	A	A	A	A	A	A	.653**	0.00180197	0.437505	0.0537157	0.213969	0.365022	0.111748	0.639036	.451*	0.0461982	0.434432	0.0556157
EgTMT-1	Scaffold_NW_011551009.1: 39551	intron	G	A	G	G	G	N	G	G	G	A	A	G	A	G	A	A	A	A	A	A	A	.481*	0.0372073	0.275538	0.253546	0.0397489	0.871651	0.357906	0.132447	0.220759	0.363764	0.236775	0.329072
EgTMT-1	Scaffold_NW_011551009.1: 39520	intron	T	G	N	T	T	N	G	T	T	T	T	T	N	T	G	G	G	G	G	G	G	.828**	4.02052e-05	.563*	0.0186208	0.183732	0.480257	0.421558	0.0919218	.530*	0.0287123	.529*	0.0288944
EgTMT-1	Scaffold_NW_011551009.1: 39365	intron	A	T	N	A	N	N	T	T	T	A	N	N	N	N	T	T	T	T	T	T	T	.634*	0.0198617	0.369082	0.214583	0.00203856	0.994726	0.00124012	0.996792	0.300588	0.318321	0.283024	0.348763
EgTMT-1	Scaffold_NW_011551009.1: 39332	intron	T	A	N	T	N	N	A	A	A	T	N	N	N	N	A	A	A	A	A	A	A	.634*	0.0198617	0.369082	0.214583	0.00203856	0.994726	0.00124012	0.996792	0.300588	0.318321	0.283024	0.348763
EgTMT-1	Scaffold_NW_011551009.1: 39251	intron	A	T	N	A	N	N	T	N	N	N	N	N	N	N	T	T	T	T	T	T	T	.897**	0.000427007	0.285922	0.423218	0.150693	0.677743	0.103335	0.776353	0.170835	0.637015	0.151574	0.675945
EgTMT-1	Scaffold_NW_011551009.1: 39192	intron	T	C	C	T	N	N	C	N	C	T	N	N	N	N	C	C	C	C	C	C	C	.682*	0.0102954	0.38203	0.197684	0.0523347	0.86517	0.0352213	0.909055	0.352757	0.237119	0.329022	0.272336
EgTMT-1	Scaffold_NW_011551009.1: 39116	intron	G	A	A	G	N	N	A	N	G	G	N	N	N	N	A	A	A	A	A	A	A	.906**	2.02484e-05	.589*	0.0341554	0.158662	0.604652	0.0534989	0.862196	0.54663	0.0532331	0.519137	0.0690641
EgTMT-1	Scaffold_NW_011551009.1: 38987	intron	A	G	N	A	A	G	G	G	G	A	G	A	A	G	G	G	G	G	G	G	G	.509*	0.0261758	0.283329	0.239819	0.00320288	0.989617	0.220827	0.363613	0.246796	0.308396	0.248403	0.305154
EgTMT-1	Scaffold_NW_011551009.1: 38945	intron	T	T	C	C	T	T	T	T	T	T	T	T	C	T	T	T	T	T	T	T	T	0.0740567	0.756339	0.0149763	0.950032	0.223	0.344634	0.148565	0.531902	0.0905581	0.704173	0.0740102	0.756487
EgTMT-1	Scaffold_NW_011551009.1: 38898	intron	T	C	T	T	N	C	C	C	C	C	C	C	C	C	C	C	C	C	C	C	C	0.269783	0.263997	0.165797	0.497551	0.197361	0.418005	0.259017	0.284264	0.0444428	0.856636	0.0620954	0.800627
EgTMT-1	Scaffold_NW_011551009.1: 38841	intron	T	C	T	T	N	C	C	C	C	C	C	C	C	T	C	C	C	C	C	C	C	0.105942	0.665988	0.0317416	0.89736	0.279215	0.247006	0.175389	0.472636	0.115304	0.638319	0.0953824	0.697702
EgTMT-1	Scaffold_NW_011551009.1: 38604	intron	C	C	T	T	C	C	C	C	C	C	C	C	T	T	C	C	C	C	C	C	C	0.0448378	0.851109	0.16682	0.482085	0.298732	0.200755	0.0921081	0.699334	0.21788	0.35611	0.198715	0.400975
EgTMT-1	Scaffold_NW_011551009.1: 38583	intron	A	A	C	C	A	A	A	A	A	A	A	A	C	C	A	A	A	A	A	A	A	0.0448378	0.851109	0.16682	0.482085	0.298732	0.200755	0.0921081	0.699334	0.21788	0.35611	0.198715	0.400975
EgTMT-1	Scaffold_NW_011551009.1: 38462	intron	C	A	C	C	A	C	A	C	C	A	A	C	C	C	A	A	A	A	A	A	A	0.304278	0.192117	0.12031	0.613392	0.0829064	0.72822	0.34345	0.138183	0.0914589	0.70136	0.113145	0.634824
EgTMT-1	Scaffold_NW_011551009.1: 38444	intron	C	C	C	A	C	C	C	C	C	C	C	C	C	C	C	C	C	C	C	C	C	0.245059	0.29771	0.0743108	0.755527	0.158551	0.504358	0.175458	0.459351	0.0216253	0.927894	0.00678284	0.977358
EgTMT-1	Scaffold_NW_011551009.1: 38443	intron	A	A	T	T	A	A	A	A	A	A	A	A	T	A	A	A	A	A	A	A	A	0.0740567	0.756339	0.0149763	0.950032	0.223	0.344634	0.148565	0.531902	0.0905581	0.704173	0.0740102	0.756487
EgTMT-1	Scaffold_NW_011551009.1: 38226	CDS	C	C	T	C	C	C	C	C	C	C	C	C	C	T	C	C	C	C	C	C	C	0.0741977	0.755888	0.0973876	0.682936	0.212281	0.368907	0.322861	0.165007	0.158332	0.504953	0.124495	0.601009
EgTMT-1	Scaffold_NW_011551009.1: 38184	CDS	T	C	C	C	C	C	C	C	C	C	C	C	C	T	C	C	C	C	C	C	C	0.203623	0.3892	0.281632	0.229001	0.182917	0.440171	0.0743535	0.75539	0.251514	0.284757	0.243451	0.300991
EgTMT-1	Scaffold_NW_011551009.1: 38088	intron	G	T	T	G	T	T	T	T	T	T	T	G	G	T	T	T	T	T	T	T	T	0.241504	0.304994	0.0968192	0.684695	0.0969243	0.684369	0.0431951	0.856509	0.0584292	0.806699	0.0585684	0.806247
EgTMT-1	Scaffold_NW_011551009.1: 38076	intron	T	T	T	T	T	T	T	T	T	T	T	C	T	T	T	T	T	T	T	T	T	0.375829	0.102458	0.330739	0.154352	0.0972713	0.683296	0.346138	0.134924	0.277664	0.235906	0.289296	0.216039
EgTMT-1	Scaffold_NW_011551009.1: 38064	intron	G	G	G	G	G	G	G	G	G	G	G	C	G	G	G	G	G	G	G	G	G	0.375829	0.102458	0.330739	0.154352	0.0972713	0.683296	0.346138	0.134924	0.277664	0.235906	0.289296	0.216039
EgTMT-1	Scaffold_NW_011551009.1: 38002	intron	G	A	G	G	G	G	A	G	G	G	G	G	G	G	A	A	A	A	A	A	A	.647**	0.0020371	0.397665	0.0825031	0.0770239	0.746876	0.409699	0.0728201	0.368945	0.109421	0.380502	0.0979199
EgTMT-1	Scaffold_NW_011551009.1: 37985	intron	T	T	T	A	T	T	T	T	T	T	T	A	T	T	T	T	T	T	T	T	T	.451*	0.0459173	0.294262	0.207902	0.0445188	0.852158	0.123996	0.602479	0.217429	0.357131	0.215096	0.36244
EgTMT-1	Scaffold_NW_011551009.1: 37730	intron	A	G	G	G	A	G	G	G	G	A	A	G	G	G	G	G	G	G	G	G	G	.484*	0.0304761	0.388988	0.0900544	0.221061	0.348955	0.0996081	0.676079	0.388556	0.0904434	0.374905	0.103374
EgTMT-1	Scaffold_NW_011551009.1: 37537	intron	T	G	G	T	T	N	G	T	T	T	T	T	N	N	G	G	G	G	G	G	G	.913**	3.05e-09	.670**	0.00327715	0.276371	0.282911	0.275617	0.28428	.646**	0.00510127	.630**	0.00671792
EgTMT-1	Scaffold_NW_011551009.1: 37521	intron	C	G	N	C	G	N	G	G	G	G	G	G	N	N	G	G	G	G	G	G	G	0.231778	0.38772	0.0397511	0.883793	0.205462	0.445236	0.188731	0.483917	0.0218765	0.935906	0.0342512	0.89979
EgTMT-1	Scaffold_NW_011551009.1: 37466	intron	T	C	N	T	T	N	C	T	T	T	T	T	N	N	C	C	C	C	C	C	C	.951**	1.52e-09	.714**	0.00187359	0.254752	0.341002	0.455871	0.0759536	.659**	0.00551898	.652**	0.00617086
EgTMT-1	Scaffold_NW_011551009.1: 37316	intron	C	C	N	T	C	C	C	C	C	C	C	C	N	N	C	C	C	C	C	C	C	0.239577	0.354369	0.0569866	0.828021	0.188119	0.46965	0.183374	0.481127	0.00337583	0.989741	0.0160213	0.951336
EgTMT-1	Scaffold_NW_011551009.1: 37263	intron	T	A	N	T	T	A	A	A	A	T	T	A	N	N	A	A	A	A	A	A	A	.566*	0.0178997	0.378676	0.133907	0.0643584	0.806148	0.0450909	0.863564	0.330328	0.195336	0.314685	0.218621
EgTMT-1	Scaffold_NW_011551009.1: 37195	intron	T	C	N	T	T	C	C	C	N	T	T	C	N	N	C	C	C	C	C	C	C	.667**	0.00476929	0.448185	0.0816733	0.0847653	0.75495	0.0626941	0.817579	0.389024	0.136415	0.370558	0.157686
EgTMT-1	Scaffold_NW_011551009.1: 37060	CDS	A	G	N	A	G	A	G	G	G	A	A	A	N	N	G	G	G	G	G	G	G	.513*	0.0352459	0.352102	0.165734	0.0221291	0.932818	0.155551	0.551075	0.28519	0.267196	0.279848	0.276649
EgTMT-1	Scaffold_NW_011551009.1: 36912	CDS	G	A	N	G	G	A	A	A	A	A	A	G	N	N	A	A	A	A	A	A	A	0.481767	0.0502068	0.263394	0.307034	0.101013	0.699678	0.241074	0.351278	0.183539	0.480727	0.189966	0.465219
EgTMT-1	Scaffold_NW_011551009.1: 36622	intron	C	T	N	C	N	N	T	N	N	N	N	N	N	N	T	T	T	T	T	T	T	.897**	0.000427007	0.285922	0.423218	0.150693	0.677743	0.103335	0.776353	0.170835	0.637015	0.151574	0.675945
EgTMT-1	Scaffold_NW_011551009.1: 36597	intron	T	C	N	T	N	N	C	N	N	N	N	N	N	N	C	C	C	C	C	C	C	.897**	0.000427007	0.285922	0.423218	0.150693	0.677743	0.103335	0.776353	0.170835	0.637015	0.151574	0.675945
EgTMT-1	Scaffold_NW_011551009.1: 36533	CDS	A	G	N	A	N	N	G	N	N	N	N	N	N	N	G	G	G	G	G	G	G	.897**	0.000427007	0.285922	0.423218	0.150693	0.677743	0.103335	0.776353	0.170835	0.637015	0.151574	0.675945
EgTMT-3	chr6: 2479892	UTR	A	A	A	A	A	C	N	A	N	N	C	C	C	A	A	A	A	A	A	A	A	0.203665	0.433016	0.138764	0.595322	0.0444926	0.865358	0.0827822	0.752106	0.128754	0.622374	0.127709	0.625225
EgTMT-3	chr6: 2479823	UTR	A	A	A	A	A	A	N	A	N	N	A	A	G	A	A	A	A	A	A	A	A	0.231963	0.370324	0.245891	0.341437	0.083786	0.74919	0.108725	0.677868	0.197688	0.446923	0.194536	0.454346
EgTMT-3	chr6: 2479739	UTR	G	A	A	N	A	G	N	G	N	N	G	G	G	N	G	G	G	G	N	G	G	0.150424	0.607744	0.0794857	0.787078	0.198883	0.495472	0.394215	0.163089	0.036222	0.90216	0.00205054	0.994449
EgTMT-3	chr6: 2479682	UTR	G	G	G	N	G	C	N	G	N	N	C	C	C	N	G	C	G	C	N	C	C	0.14946	0.610073	0.231106	0.426643	0.266122	0.35776	0.371032	0.191533	0.262308	0.36495	0.276027	0.339453
EgTMT-3	chr6: 2479126	Intron	T	T	T	N	T	C	N	C	N	N	C	C	N	N	T	C	T	C	N	C	C	0.104982	0.732859	0.0486501	0.874593	0.0932833	0.761807	0.227778	0.454195	0.0426088	0.890075	0.0586399	0.849084
EgTMT-3	chr6: 2479105	Intron	A	A	A	A	A	T	N	T	N	N	T	T	N	N	T	T	A	T	N	T	T	0.128805	0.660773	0.0996439	0.734672	0.359865	0.206295	0.0142754	0.961369	0.198349	0.496654	0.18719	0.52165
EgTMT-3	chr6: 2479033	Intron	T	N	N	T	N	N	N	C	N	N	C	C	N	N	T	C	N	N	T	N	C	0.323231	0.434832	0.0514066	0.903782	0.209011	0.619368	0.163968	0.698026	0.0540615	0.898832	0.0370459	0.930602
EgTMT-3	chr6: 2479020	Intron	A	N	N	C	N	N	N	C	N	N	C	C	N	N	C	C	N	N	A	N	C	0.428115	0.289974	0.287138	0.490477	0.184992	0.660973	0.430929	0.286465	0.324386	0.433097	0.335278	0.416877
EgTMT-3	chr6: 2479003	Intron	T	N	N	T	N	N	N	C	N	N	C	N	N	N	T	C	T	N	T	N	C	0.276881	0.506771	0.0433205	0.918876	0.0972171	0.818863	0.161411	0.702569	0.0112044	0.978994	0.00146707	0.997249
EgTMT-3	chr6: 2478681	Intron	G	G	G	A	G	A	G	G	A	A	G	G	G	G	G	G	G	G	G	N	A	0.282778	0.240773	0.0724392	0.768218	0.0563206	0.818861	0.196218	0.420761	0.0810959	0.741373	0.0614471	0.802669
EgTMT-3	chr6: 2478426	Intron	T	T	T	T	T	C	T	T	C	C	C	C	T	C	T	C	T	C	T	N	C	0.161447	0.509055	0.0140047	0.954622	0.125393	0.609005	0.0884971	0.718645	0.00733162	0.976236	0.0138138	0.95524
EgTMT-3	chr6: 2478353	Intron	G	G	G	G	G	A	G	G	A	A	A	A	G	G	G	A	G	A	N	N	A	0.225656	0.36794	0.118375	0.639916	0.059305	0.815178	0.125833	0.618819	0.0805589	0.750665	0.0668938	0.791991
EgTMT-3	chr6: 2478309	Intron	T	C	C	T	C	T	N	T	T	T	T	T	C	T	T	T	T	T	N	N	T	0.142821	0.584495	0.11027	0.673526	0.194101	0.455374	0.311085	0.224221	0.172616	0.507649	0.141016	0.589303
EgTMT-3	chr6: 2478285	Intron	T	T	T	T	T	N	N	T	A	T	A	T	T	T	T	A	A	A	N	N	A	0.188945	0.483412	0.274474	0.303588	0.287215	0.280766	.576*	0.0195968	0.294401	0.268364	0.32256	0.223041
EgTMT-3	chr6: 2478214	Intron	G	G	G	G	G	A	G	A	G	A	G	G	G	G	G	A	G	A	N	N	G	0.0154867	0.951367	0.0776873	0.7593	0.0516059	0.838852	0.0481421	0.849548	0.0498096	0.844396	0.0508193	0.841279
EgTMT-3	chr6: 2478104	Intron	C	C	C	C	C	C	T	T	C	T	C	C	C	T	T	T	C	T	T	N	C	0.203029	0.404485	0.045585	0.852989	0.233705	0.335567	0.095111	0.698524	0.0334925	0.891729	0.0242803	0.921405
EgTMT-3	chr6: 2477852	Intron	G	A	A	A	A	G	G	G	G	G	N	G	A	G	G	G	G	G	G	N	G	0.0752467	0.76666	0.0158825	0.950125	0.217348	0.386296	0.241898	0.333508	0.0746077	0.76859	0.0508375	0.841223
EgTMT-3	chr6: 2477593	Intron	T	G	G	G	G	T	N	N	G	G	N	G	G	G	T	T	G	T	G	N	G	0.389358	0.13605	0.161583	0.549939	0.127745	0.637304	0.0220441	0.935416	0.115216	0.670911	0.110573	0.683516
EgTMT-3	chr6: 2477500	Intron	T	G	G	G	G	T	N	N	N	G	N	G	G	G	N	T	G	T	G	N	T	0.437869	0.117371	0.503918	0.066171	.545*	0.0436349	0.355127	0.212768	0.523457	0.0547336	0.524339	0.0542535
EgTMT-3	chr6: 2477358	Intron	A	T	T	T	T	T	N	N	N	T	N	A	T	T	N	A	T	A	T	A	T	0.0727099	0.796782	0.24349	0.381851	0.218117	0.434832	0.215416	0.44068	0.203737	0.466425	0.210715	0.450956
EgTMT-3	chr6: 2477264	Intron	T	G	G	N	G	T	N	N	N	T	N	T	G	G	N	T	G	T	N	G	T	0.184669	0.545861	0.0304112	0.921438	0.0790565	0.797393	0.208659	0.493901	0.0380126	0.901878	0.0175424	0.954641
EgTMT-3	chr6: 2476754	Intron	C	C	C	T	C	N	C	N	N	T	N	T	C	N	N	N	N	C	N	N	N	.820**	0.0067526	.756*	0.0184537	0.588798	0.0952978	0.0865882	0.824702	.776*	0.0140295	.743*	0.0217814
EgTMT-3	chr6: 2476705	Intron	C	T	T	T	T	C	T	T	T	T	N	N	T	T	N	N	T	C	T	N	N	0.403381	0.152652	0.346974	0.224203	0.42308	0.131741	0.164159	0.574942	0.414241	0.14087	0.407805	0.147777
EgTMT-3	chr6: 2476526	Intron	C	T	T	T	T	C	C	C	C	T	N	C	T	C	T	C	T	C	C	N	N	0.0842777	0.747763	0.159966	0.539686	0.154461	0.553904	0.186135	0.474433	0.158743	0.54283	0.164794	0.527352
EgTMT-3	chr6: 2476404	Intron	A	A	A	A	A	T	A	T	A	T	N	T	A	A	A	A	A	A	A	A	N	.468*	0.0499303	0.34387	0.162346	0.235868	0.346064	0.301196	0.224526	0.378504	0.121416	0.381259	0.118508
EgTMT-3	chr6: 2476373	Intron	A	T	T	T	T	T	T	T	T	T	N	A	T	T	T	A	T	A	T	T	N	0.0310704	0.902593	0.0551452	0.827952	0.24334	0.330544	0.00379731	0.988069	0.131303	0.603527	0.124256	0.623258
EgTMT-3	chr6: 2476345	Intron	G	G	G	G	G	G	G	G	G	G	N	G	G	A	G	A	G	A	G	G	N	0.343946	0.162247	.472*	0.0479665	0.422679	0.0805475	0.277203	0.265431	.483*	0.0422163	.478*	0.0447211
EgTMT-3	chr6: 2475944	Intron	C	C	C	C	C	N	C	C	T	T	T	T	C	C	C	C	C	C	C	C	T	.560*	0.0126064	0.433392	0.063786	0.199531	0.412801	0.0774876	0.75253	0.418158	0.0748075	0.400625	0.0891716
EgTMT-3	chr6: 2475863	Intron	G	A	A	A	A	G	G	G	G	G	G	G	A	G	G	G	A	G	G	G	G	0.0163417	0.945482	0.157851	0.506266	0.333951	0.150148	0.0350544	0.883354	0.223154	0.344294	0.208134	0.378551
EgTMT-3	chr6: 2475847	Intron	C	T	T	T	T	C	C	C	C	C	C	C	T	C	T	C	T	C	C	C	C	0.0901034	0.705595	0.0283378	0.905597	0.00889834	0.970299	0.16698	0.481657	0.0400464	0.866876	0.0248475	0.917184
EgTMT-3	chr6: 2475834	Intron	G	G	G	G	G	G	G	G	G	G	G	G	T	G	G	G	G	G	G	G	G	0.225218	0.339731	0.246426	0.294937	0.0975168	0.682536	0.0999108	0.675146	0.203562	0.389345	0.200123	0.397577
EgTMT-3	chr6: 2475512	Intron	T	C	C	C	C	T	T	T	T	T	C	T	C	T	C	T	C	T	T	T	T	0.00989728	0.966967	0.0982726	0.6802	0.0718106	0.763524	0.161996	0.495018	0.0746394	0.754478	0.0831335	0.727503
EgTMT-3	chr6: 2475386	Intron	A	G	G	G	G	G	G	G	G	G	G	G	G	G	G	A	G	A	G	A	G	0.243649	0.300587	0.140934	0.553406	0.12607	0.596377	0.070759	0.766894	0.181291	0.444315	0.176811	0.455841
EgTMT-3	chr6: 2475380	Intron	A	G	G	G	G	G	G	G	G	G	G	G	G	G	G	A	G	A	G	A	G	0.243649	0.300587	0.140934	0.553406	0.12607	0.596377	0.070759	0.766894	0.181291	0.444315	0.176811	0.455841
EgTMT-3	chr6: 2475351	Intron	C	G	G	G	G	G	G	G	G	G	G	G	G	G	G	C	G	C	G	C	G	0.243649	0.300587	0.140934	0.553406	0.12607	0.596377	0.070759	0.766894	0.181291	0.444315	0.176811	0.455841
EgTMT-3	chr6: 2475345	Intron	A	C	C	C	C	C	C	C	C	C	C	C	C	C	C	A	C	A	C	A	C	0.243649	0.300587	0.140934	0.553406	0.12607	0.596377	0.070759	0.766894	0.181291	0.444315	0.176811	0.455841
EgTMT-3	chr6: 2475147	Intron	G	A	A	A	A	G	G	A	G	G	A	A	A	A	G	G	A	G	G	G	G	0.260392	0.26752	0.0863967	0.717219	0.14093	0.553417	0.262163	0.264163	0.0388439	0.870841	0.0571008	0.811017
EgTMT-3	chr6: 2475104	Intron	T	C	C	C	C	T	T	T	T	T	T	T	C	T	T	T	C	T	T	T	T	0.0163417	0.945482	0.157851	0.506266	0.333951	0.150148	0.0350544	0.883354	0.223154	0.344294	0.208134	0.378551
EgTMT-3	chr6: 2474952	Intron	G	G	G	G	G	G	G	G	G	G	G	C	G	G	G	C	G	C	G	C	G	0.012725	0.957536	0.0543986	0.819816	0.0595401	0.803092	0.125432	0.598249	0.0105461	0.964803	0.000208516	0.999304
EgTMT-3	chr6: 2474891	Intron	A	A	A	A	A	C	N	A	C	C	C	C	A	C	C	C	A	C	N	C	C	0.0312514	0.902029	0.112309	0.657268	0.222946	0.373873	0.0647671	0.798473	0.141685	0.574931	0.129657	0.608112
EgTMT-3	chr6: 2474874	Intron	A	A	A	A	A	G	N	A	G	G	G	G	A	G	G	G	A	G	N	G	G	0.0312514	0.902029	0.112309	0.657268	0.222946	0.373873	0.0647671	0.798473	0.141685	0.574931	0.129657	0.608112
EgTMT-3	chr6: 2474796	Intron	T	T	T	T	T	T	N	T	T	T	T	C	T	T	T	C	T	C	N	C	T	0.0598402	0.813538	0.0239265	0.924921	0.0772591	0.76059	0.0679868	0.788664	0.043916	0.862631	0.0366707	0.885138
EgTMT-3	chr6: 2474327	Intron	A	A	A	A	A	T	T	T	T	T	T	T	A	T	T	T	A	T	A	T	T	0.106936	0.653625	0.210318	0.373453	0.350371	0.129899	0.100808	0.672383	0.27622	0.238453	0.268848	0.251726
EgTMT-3	chr6: 2474325	Intron	C	C	C	C	C	T	T	T	T	T	T	T	C	T	T	T	C	T	C	T	T	0.106936	0.653625	0.210318	0.373453	0.350371	0.129899	0.100808	0.672383	0.27622	0.238453	0.268848	0.251726
EgTMT-3	chr6: 2474286	Intron	C	C	C	C	C	T	T	T	T	T	T	T	C	T	T	T	C	T	C	T	T	0.106936	0.653625	0.210318	0.373453	0.350371	0.129899	0.100808	0.672383	0.27622	0.238453	0.268848	0.251726
EgTMT-3	chr6: 2474204	Intron	A	G	G	G	G	G	G	G	G	G	G	G	G	G	G	A	G	A	N	A	G	0.269549	0.264428	0.155308	0.525503	0.133193	0.586722	0.104203	0.671176	0.197051	0.418752	0.194455	0.42503
EgTMT-3	chr6: 2474133	Intron	C	A	A	A	A	C	C	C	C	C	C	C	A	C	C	C	A	C	C	C	C	0.0163417	0.945482	0.157851	0.506266	0.333951	0.150148	0.0350544	0.883354	0.223154	0.344294	0.208134	0.378551
EgTMT-3	chr6: 2474100	Intron	T	C	C	C	C	T	T	T	T	T	T	T	C	T	T	T	C	T	T	T	T	0.0163417	0.945482	0.157851	0.506266	0.333951	0.150148	0.0350544	0.883354	0.223154	0.344294	0.208134	0.378551
EgTMT-3	chr6: 2473966	Intron	C	T	T	T	T	T	T	C	T	T	T	T	T	C	C	C	T	C	C	C	C	0.421608	0.0640998	0.223968	0.342491	0.135097	0.570115	0.112634	0.636364	0.139354	0.557908	0.14044	0.554811
EgTMT-3	chr6: 2473692	Intron	A	G	G	G	G	A	G	G	A	G	G	G	G	A	G	A	G	A	A	A	G	0.297992	0.201926	0.271025	0.247758	0.216151	0.360033	0.221629	0.347687	0.289144	0.216291	0.290461	0.214112
EgTMT-3	chr6: 2473417	Intron	G	A	A	A	A	G	G	G	G	G	A	G	A	A	G	G	A	G	G	G	A	0.105593	0.657721	0.289627	0.21549	0.399874	0.0806579	0.139966	0.556161	0.329899	0.155465	0.32262	0.165342
EgTMT-3	chr6: 2473347	Intron	C	G	G	G	G	G	G	G	G	G	G	G	G	G	G	C	G	C	G	C	G	0.243649	0.300587	0.140934	0.553406	0.12607	0.596377	0.070759	0.766894	0.181291	0.444315	0.176811	0.455841
EgTMT-3	chr6: 2473195	Intron	G	A	A	G	A	G	A	G	G	G	G	G	A	G	G	G	A	G	G	G	G	0.211357	0.371042	0.254785	0.278328	0.291741	0.212008	0.00894803	0.970134	0.294599	0.207358	0.277678	0.235882
EgTMT-3	chr6: 2472811	Intron	A	C	C	C	C	C	C	C	C	C	C	A	C	C	C	A	C	A	C	A	C	0.012725	0.957536	0.0543986	0.819816	0.0595401	0.803092	0.125432	0.598249	0.0105461	0.964803	0.000208516	0.999304
EgTMT-3	chr6: 2472737	CDS	T	C	C	C	C	T	T	T	T	T	T	T	C	C	T	T	C	T	N	T	T	0.147386	0.547089	0.308886	0.198185	0.422203	0.071753	0.0529088	0.829676	0.360514	0.129447	0.345407	0.147504
EgTMT-3	chr6: 2472669	Intron	T	C	C	C	C	T	C	T	T	T	T	T	C	C	T	T	C	T	N	T	T	0.225111	0.354138	0.364011	0.1255	0.445716	0.0557995	0.168193	0.49127	0.414261	0.0778407	0.404983	0.0854271
EgTMT-3	chr6: 2472584	CDS	G	T	T	G	T	G	T	G	T	G	G	G	T	T	T	G	T	G	N	G	G	0.249446	0.303062	0.136538	0.577272	0.00428439	0.986112	0.0831893	0.734923	0.118969	0.627607	0.106417	0.664575
EgTMT-3	chr6: 2472247	Intron	G	G	G	T	G	T	G	T	G	T	T	G	G	G	G	G	G	G	G	G	T	0.320661	0.168072	0.128454	0.589392	0.0636026	0.789936	0.120246	0.61358	0.168253	0.478273	0.149637	0.528912
EgTMT-3	chr6: 2472235	Intron	C	C	C	T	C	T	C	T	C	T	T	T	C	C	C	C	C	C	C	C	T	.480*	0.0322799	0.274541	0.241435	0.105554	0.657839	0.0426343	0.858354	0.288528	0.217316	0.275956	0.238919
EgTMT-3	chr6: 2472218	Intron	C	T	T	T	T	T	T	T	T	T	T	T	T	T	T	C	T	C	C	C	T	0.326292	0.160307	0.195757	0.408165	0.147742	0.534202	0.223531	0.343458	0.235551	0.317432	0.239968	0.308175
EgTMT-3	chr6: 2472205	Intron	G	C	C	C	C	G	G	G	G	G	G	G	C	G	G	G	C	G	G	G	G	0.0163417	0.945482	0.157851	0.506266	0.333951	0.150148	0.0350544	0.883354	0.223154	0.344294	0.208134	0.378551
EgTMT-3	chr6: 2471952	Intron	T	A	A	A	A	A	A	T	A	A	T	A	A	T	T	T	A	T	T	T	T	0.319038	0.170356	0.0966073	0.685351	0.212279	0.36891	0.111483	0.639837	0.025332	0.915574	0.0326094	0.891442
EgTMT-3	chr6: 2471879	Intron	A	G	G	G	G	G	G	G	G	G	G	A	G	G	G	A	G	A	G	A	G	0.012725	0.957536	0.0543986	0.819816	0.0595401	0.803092	0.125432	0.598249	0.0105461	0.964803	0.000208516	0.999304
EgTMT-3	chr6: 2471836	Intron	A	G	G	G	G	G	G	G	G	G	G	G	G	G	G	A	G	A	G	A	G	0.243649	0.300587	0.140934	0.553406	0.12607	0.596377	0.070759	0.766894	0.181291	0.444315	0.176811	0.455841
EgTMT-3	chr6: 2471816	Intron	C	T	T	C	T	C	T	C	T	C	C	C	T	T	T	C	T	C	T	C	C	0.283711	0.225436	0.161249	0.497038	0.0106607	0.964421	0.00986153	0.967086	0.14577	0.539733	0.136978	0.564707
EgTMT-3	chr6: 2471714	Intron	T	C	C	C	C	T	T	T	T	T	T	T	C	T	T	T	C	T	T	T	T	0.0163417	0.945482	0.157851	0.506266	0.333951	0.150148	0.0350544	0.883354	0.223154	0.344294	0.208134	0.378551
EgTMT-3	chr6: 2471687	Intron	A	A	A	G	A	G	A	A	G	G	G	G	A	A	A	A	A	A	A	A	G	.534*	0.0151996	0.32381	0.163698	0.0462319	0.846532	0.0380108	0.87359	0.294693	0.207205	0.275505	0.23972
EgTMT-3	chr6: 2471675	Intron	T	G	G	G	G	T	T	T	T	T	T	T	G	T	T	T	G	T	T	T	T	0.0163417	0.945482	0.157851	0.506266	0.333951	0.150148	0.0350544	0.883354	0.223154	0.344294	0.208134	0.378551
EgTMT-3	chr6: 2471550	Intron	G	A	A	A	A	A	G	G	A	A	A	G	A	G	G	G	A	G	G	G	G	0.321186	0.167337	0.131727	0.57986	0.144342	0.543753	0.0598873	0.801966	0.071561	0.764323	0.072283	0.762011
EgTMT-3	chr6: 2471435	Intron	A	G	G	G	G	G	A	A	G	G	G	A	G	A	A	A	G	A	A	A	A	0.321186	0.167337	0.131727	0.57986	0.144342	0.543753	0.0598873	0.801966	0.071561	0.764323	0.072283	0.762011
EgTMT-3	chr6: 2471383	Intron	T	C	C	T	C	T	T	T	T	T	T	T	C	T	T	T	C	T	T	T	T	0.140638	0.554248	0.204456	0.387221	0.273618	0.243085	0.12541	0.598315	0.247048	0.29368	0.223682	0.343122
EgTMT-3	chr6: 2471253	Intron	A	C	C	C	C	C	A	A	N	C	N	A	C	A	A	A	C	A	A	A	N	0.174901	0.501958	0.0916486	0.726465	0.302062	0.238658	0.027092	0.917794	0.139883	0.592328	0.133757	0.608794
EgTMT-3	chr6: 2470791	Intron	T	T	T	T	T	A	A	A	N	A	N	T	T	A	A	A	T	A	A	A	N	0.266042	0.302017	0.0592444	0.821308	0.279323	0.27759	0.163403	0.530891	0.0465442	0.859207	0.030173	0.90848
EgTMT-3	chr6: 2470740	Intron	T	T	T	T	T	A	A	A	N	A	N	T	T	A	A	A	T	A	A	A	N	0.266042	0.302017	0.0592444	0.821308	0.279323	0.27759	0.163403	0.530891	0.0465442	0.859207	0.030173	0.90848
EgTMT-3	chr6: 2470662	Intron	C	C	C	C	C	G	G	G	N	G	N	G	C	G	G	G	C	G	G	G	N	0.0513395	0.844859	0.139607	0.593066	0.342122	0.178901	0.00539927	0.983592	0.212415	0.413071	0.200146	0.441175
EgTMT-3	chr6: 2470655	Intron	T	T	T	T	T	A	A	A	N	A	N	T	T	A	A	A	T	A	A	A	N	0.266042	0.302017	0.0592444	0.821308	0.279323	0.27759	0.163403	0.530891	0.0465442	0.859207	0.030173	0.90848
EgTMT-3	chr6: 2470560	Intron	A	N	A	N	N	C	N	N	N	C	N	C	N	N	N	N	N	N	N	N	N	0.153825	0.846175	0.0409394	0.959061	0.4326	0.5674	0.755298	0.244702	0.169769	0.830231	0.101814	0.898186
EgTMT-3	chr6: 2470559	Intron	G	N	G	N	N	G	N	N	N	A	N	G	N	N	N	N	N	N	N	N	N	0.546666	0.453334	0.423433	0.576567	0.761291	0.238709	0.361953	0.638047	0.582914	0.417086	0.535044	0.464956
EgTMT-3	chr6: 2470558	Intron	C	N	C	N	N	G	N	N	N	A	N	A	N	N	N	N	N	N	N	N	N	0.620059	0.379941	0.455904	0.544096	0.802051	0.197949	0.411198	0.588802	0.631485	0.368515	0.578032	0.421968
EgTMT-3	chr6: 2470266	Intron	A	A	A	A	A	N	N	N	N	N	N	N	N	N	N	T	A	A	N	A	N	0.0746104	0.860624	0.499042	0.208043	0.258451	0.536552	0.239944	0.567074	0.355877	0.386929	0.356702	0.385749
EgTMT-3	chr6: 2470122	Intron	G	A	A	A	A	N	N	N	N	N	N	N	A	N	N	G	A	G	N	G	N	0.349283	0.356873	0.0622575	0.873579	0.156754	0.68713	0.100079	0.797814	0.0668647	0.864291	0.073759	0.850419
EgTMT-3	chr6: 2470045	Intron	C	T	T	T	T	N	N	N	N	N	C	T	T	N	N	C	T	C	N	C	N	0.217243	0.521092	0.0307717	0.928436	0.238362	0.480293	0.179528	0.597362	0.042992	0.900121	0.0228466	0.946841
EgTMT-3	chr6: 2469765	CDS	A	A	A	A	A	N	N	N	N	N	G	G	A	G	N	G	A	G	N	G	N	0.0107636	0.973516	0.169895	0.597578	0.3108	0.325473	0.0291955	0.928233	0.196386	0.540713	0.187439	0.55966
EgTMT-3	chr6: 2469760	CDS	C	C	C	C	C	N	N	N	N	N	T	T	C	C	N	C	C	C	N	C	N	.649*	0.0225323	.687*	0.0136706	.584*	0.0461927	0.297265	0.348071	.713**	0.0092592	.698*	0.0115626
EgTMT-3	chr6: 2469598	Intron	G	C	C	C	C	C	G	G	G	C	G	G	C	C	G	G	C	G	G	G	C	0.11697	0.623347	0.391759	0.08759	.461*	0.0408427	0.145576	0.540279	0.401345	0.0794467	0.390564	0.0886471
EgTMT-3	chr6: 2469586	Intron	A	C	C	C	C	C	A	A	A	C	C	C	C	C	A	A	C	A	A	A	C	0.145439	0.540662	0.126836	0.594127	0.346628	0.134335	0.004834	0.983863	0.172465	0.467164	0.16259	0.493415
EgTMT-3	chr6: 2469568	Intron	T	T	T	T	T	T	C	C	C	T	T	T	T	T	C	C	T	C	C	C	T	0.145439	0.540662	0.126836	0.594127	0.346628	0.134335	0.004834	0.983863	0.172465	0.467164	0.16259	0.493415
a SNP location on 16 of the chromosomes and scaffolds of oil palm genome
b Base on reference oil palm genome
