# Supplementary material for: Developing functional markers for vitamin E biosynthesis in oil palm
Source: PLoS One. 2021 Nov 19;16(11):e0259684. doi: 10.1371/journal.pone.0259684 (PMC8604351; doi:10.1371/journal.pone.0259684)
Supplement: S6 Table — (XLSX) [file pone.0259684.s007.xlsx]

## Sheet:  20 samples
S6 Table. The indels located in the 37 candidate genes involving vitamin E biosynthesis and the correlation coefficients with vitamin E content.
Gene name	Position in Genomea	Indel length	Location	Reference Genomeb	R01	R02	R03	R04	R05	R06	R07	R08	R09	R10	R11	R12	R13	R14	R15	R16	R17	R18	R19	R20	Correlation coefficient
																									δ-t3		γ-t3		α-t3		α-toco		total-t3		total
																									r	p	r	p	r	p	r	p	r	p	r	p
EgCMK-1	chr5: 38490190	1	Intron	C-	C-	C-	C-	C-	C-	CC	C-	C-	C-	C-	C-	CC	CC	CC	C-	C-	C-	C-	C-	C-	0.412274	0.0708633	0.211231	0.371335	0.18115	0.444676	0.0615076	0.796714	0.110119	0.643963	0.108845	0.647824
EgCMK-2	chr10: 11333809-11333811	1	UTR	AAA	NNN	---	NNN	AAG	AAG	AAG	AAA	AAG	AAA	AAG	AAA	NNN	AAA	NNN	AAG	AAG	AAA	AAG	AAG	AAA	0.0538976	0.842853	0.040351	0.88205	0.0788814	0.771523	0.161198	0.550901	0.0285809	0.91632	0.0138171	0.959495
EgHGGT	chr10: 21141157	1	Intron	A	A	A	A	A	A	-	-	A	-	-	-	A	-	-	-	A	A	A	A	N	0.256493	0.28915	0.280458	0.244821	0.419815	0.073545	0.175812	0.471552	0.381317	0.107217	0.374912	0.113745
EgHGGT	chr10: 21141156	1	Intron	T	-	-	-	-	-	T	T	-	T	T	T	-	T	T	T	-	-	-	-	N	0.256493	0.28915	0.280458	0.244821	0.419815	0.073545	0.175812	0.471552	0.381317	0.107217	0.374912	0.113745
EgHGGT	chr10: 21137726	1	Intron	A-	N	AG	AG	AG	AG	AG	AG	AG	AG	AG	AG	AG	AG	AG	AA	AA	AG	NN	AG	AG	0.182475	0.468626	0.381272	0.118495	0.300293	0.225987	0.39615	0.103641	0.341609	0.165309	0.352912	0.150862
EgHGGT	chr10: 21136837	1	Intron	T	N	-	T	T	N	T	T	T	T	T	T	-	T	-	T	T	-	N	-	T	0.447843	0.0714324	0.0221372	0.932793	0.196251	0.450299	0.359396	0.156536	0.0180428	0.945204	0.0111228	0.966205
EgHGGT	chr10: 21136690	1	Intron	A-	NN	A-	A-	A-	NN	AG	A-	A-	A-	A-	A-	A-	A-	AG	AG	AG	A-	NN	A-	AG	.515*	0.0345064	0.453191	0.0677118	0.0472474	0.8571	0.457913	0.0645475	0.339244	0.182823	0.355777	0.161055
EgHPPD	Scaffold_NW_011552212.1: 7016-7025	10	Intron	CAGAATGGAT	----------	CAGAATGGAT	CAGAATGGAT	NNNNNNNNNN	NNNNNNNNNN	NNNNNNNNNN	CAGAATGGAT	CAGAATGGAT	CAGAATGGAT	CAGAATGGAT	----------	CAGAATGGAT	CAGAATGGAT	CAGAATGGAT	NNNNNNNNNN	CAGAATGGAT	CAGAATGGAT	CAGAATGGAT	NNNNNNNNNN	CAGAATGGAT	0.109445	0.697811	0.123979	0.65978	0.04949	0.860961	0.310154	0.260573	0.0546302	0.84667	0.0762337	0.787137
EgHPPD	Scaffold_NW_011552212.1: 6934-6933	2	Intron	TG	--	TG	TG	NN	NN	NN	TG	NN	TG	TG	--	TG	TG	TG	NN	TG	TG	TG	NN	TG	0.158829	0.587585	0.165523	0.571725	0.0340955	0.907881	0.320535	0.263857	0.0896432	0.760552	0.110911	0.705825
EgHPPD	Scaffold_NW_011552212.1: 5850-5852	2	Intron	AAA--	AAGAA	AAGAA	AAGAA	NNNNN	AAGAA	AAGAA	NNNNN	AAGAA	AAGAA	AAGAA	AAGAA	AAGAA	AAGAA	AAGAA	AAGAA	AAGAA	AAGAA	--GAA	AAGAA	NNNNN	0.203264	0.433941	0.144597	0.579785	0.0661674	0.800801	0.321684	0.207991	0.145028	0.578641	0.162631	0.532861
EgHPPD	Scaffold_NW_011552212.1: 5353	1	Intron	C-	CC	CC	CC	NN	TC	CC	CC	CC	CC	CC	CC	CC	CC	CC	CC	CC	CC	TC	CC	NN	0.315157	0.20271	0.323631	0.190173	0.19721	0.432821	0.309369	0.211577	0.305914	0.21699	0.31377	0.204812
EgHPPD	Scaffold_NW_011552212.1: 5031	1	Intron	A	-	A	T	N	A	-	N	N	A	A	T	A	T	A	A	T	A	A	-	N	0.0539452	0.848572	0.00890837	0.974864	0.0797548	0.777529	0.0989891	0.725598	0.0576657	0.838251	0.0482161	0.864509
EgHPPD	Scaffold_NW_011552212.1: 3196	1	Intron	A	A	T	-	T	T	-	A	T	A	N	A	N	TT	A	A	A	A	N	N	T	0.00563712	0.98347	0.164353	0.543026	0.307675	0.246348	0.269299	0.313162	0.211802	0.431	0.221037	0.410692
EgHPT-1	chr6: 1323951-1323950	2	UTR	GG	GG	GG	GG	GG	GG	GG	GG	GG	GG	GG	GG	GG	--	GG	--	GG	GG	GG	GG	GG	0.191192	0.419396	0.386433	0.0923724	0.282893	0.226834	0.16496	0.487051	0.335807	0.147756	0.330149	0.155133
EgHPT-2	chr8: 30996968	1	Intron	C	C	-	C	C	C	C	C	C	C	C	C	N	C	C	C	C	C	C	C	C	0.0921282	0.707576	0.139085	0.570123	0.115126	0.638841	.517*	0.0234682	0.0233777	0.924318	0.0629103	0.798062
EgIDI	Scaffold_NW_011550919.1: 1160631-1160634	4	UTR	CT--	----	CTCT	----	----	NNNN	----	NNNN	----	NNNN	NNNN	----	----	NNNN	----	NNNN	----	CTCT	----	NNNN	NNNN	0.330736	0.320495	0.236609	0.483625	0.336039	0.312321	0.158641	0.641293	0.364967	0.269755	0.35442	0.284875
EgIDI	Scaffold_NW_011550919.1: 1160837-1160839	3	UTR	AAG	AAG	AAG	AAG	AAG	NNN	AAG	NNN	AAG	---	---	AAG	AAG	NNN	NNN	NNN	AAG	AAG	AAG	---	---	0.138488	0.62257	0.2351	0.398969	.520*	0.0470086	0.003986	0.988752	0.326252	0.235318	0.307182	0.265409
EgISPF-1	chr4: 37700094	1	intron	T-	TT	TT	TT	TT	TT	T-	TT	TT	T-	T-	T-	TT	TT	T-	T-	TT	NN	T-	NN	T-	0.0174634	0.945167	0.169366	0.501678	0.308402	0.213084	0.131357	0.603377	0.213959	0.393927	0.191733	0.445959
EgISPF-1	chr4: 37700271-37700278	8	intron	TTACTTTT	TTACTTTT	TTACTTTT	TTACTTTT	TTACTTTT	NNNNNNNN	--------	NNNNNNNN	--------	TTACTTTT	TTACTTTT	TTACTTTT	TTACTTTT	TTACTTTT	--------	TTACTTTT	NNNNNNNN	NNNNNNNN	--------	NNNNNNNN	TTACTTTT	0.182257	0.515614	0.156428	0.577713	0.455676	0.0878236	0.120735	0.668207	0.224778	0.420575	0.203563	0.466815
EgISPF-2	chr11: 17322393	2	UTR	T--	T--	TTT	T--	T--	T--	T--	T--	T--	TTT	TTT	NNN	TTT	T--	T--	NNN	T--	T--	TTT	T--	T--	0.213482	0.395007	0.213954	0.393937	0.0464467	0.854792	0.133895	0.596334	0.161255	0.522669	0.163256	0.517452
EgTAT-3	chr1: 32771913	1	UTR	G	G	G	-	G	G	G	G	G	G	G	G	G	N	G	G	G	G	G	G	N	0.233528	0.351009	0.0451618	0.85877	0.188652	0.45344	0.209578	0.40391	0.00908706	0.971453	0.0253381	0.920505
EgTAT-3	chr1: 32772125	1	UTR	G	G	G	G	G	N	N	G	G	G	G	G	G	N	G	-	G	G	G	G	N	0.122709	0.650737	0.381174	0.145202	0.265607	0.320097	0.21959	0.413839	0.312437	0.238734	0.313387	0.237233
EgTAT-3	chr1: 32772134	2	UTR	A--	AAA	NNN	AAA	NNN	NNN	NNN	AAA	NNN	NNN	NNN	NNN	NNN	NNN	NNN	---	AAA	---	NNN	AAA	NNN	0.436118	0.327976	0.562897	0.188293	0.536746	0.214164	0.334326	0.463612	0.584404	0.168229	0.574397	0.177428
EgTAT-3	chr1: 32772521-32772536	16	UTR	CTTCTTTCTCCCCTGT	----------------	----------------	----------------	CTTCTTTCTCCCCTGT	CTTCTTTCTCCCCTGT	----------------	----------------	----------------	----------------	----------------	NNNNNNNNNNNNNNNN	----------------	NNNNNNNNNNNNNNNN	----------------	----------------	----------------	----------------	----------------	----------------	NNNNNNNNNNNNNNNN	0.0354798	0.892465	0.208846	0.421146	0.1806	0.4879	0.0103629	0.968513	0.178747	0.492449	0.168855	0.51708
EgTAT-4	chr2: 8970032	8	UTR	G--------	GTAGGGAAG	GTAGGGAAG	GTAGGGAAG	GTAGGGAAG	GTAGGGAAG	GTAGGGAAG	GTAGGGAAG	GTAGGGAAG	GTAGGGAAG	GTAGGGAAG	G--------	G--------	GTAGGGAAG	GTAGGGAAG	GTAGGGAAG	GTAGGGAAG	GTAGGGAAG	GTAGGGAAG	GTAGGGAAG	GTAGGGAAG	0.109416	0.646091	0.0612523	0.797541	0.00017834	0.999405	0.17888	0.4505	0.0538342	0.821657	0.0647828	0.786124
EgTAT-4	chr2: 8967084	1	Intron	T-	AA	TN	AA	AA	NN	NN	TT	TA	TA	TA	NN	NN	AA	TN	TN	AA	NN	AA	NN	AA	.580*	0.0297642	0.403099	0.152967	0.246456	0.395661	0.000889106	0.997593	0.431606	0.12332	0.408865	0.146625
EgTAT-4	chr2: 8966527	1	Intron	C	-	C	C	C	C	-	C	C	C	C	C	C	C	-	-	C	-	-	-	C	.511*	0.0212524	0.156651	0.509545	0.0962857	0.686347	0.127102	0.593347	0.156339	0.5104	0.157618	0.506901
EgTAT-5	chr3: 15321739	1	Intron	G-	GN	GT	G-	GT	G-	GN	GN	GT	GN	G-	N-	GT	GT	GN	GN	G-	GN	G-	G-	GT	0.0524568	0.831111	0.127257	0.603648	0.213452	0.380256	0.162082	0.507369	0.138735	0.571103	0.119208	0.626912
EgTAT-5	chr3: 15322078	1	Intron	G-	G-	G-	NN	NN	NN	NN	NN	GG	G-	NN	G-	NN	NN	G-	NN	GG	NN	GG	G-	G-	0.0460747	0.899425	0.248713	0.488365	0.256218	0.474891	0.570527	0.0850177	0.239991	0.504226	0.276558	0.439216
EgTAT-5	chr3: 15322155	4	Intron	G----	NNNNN	GNNNN	NNNNN	NNNNN	NNNNN	NNNNN	NNNNN	GTATG	GTATG	NNNNN	NNNNN	NNNNN	NNNNN	GTATG	NNNNN	GTATG	NNNNN	G----	G----	GTATG	0.33481	0.462923	0.0722702	0.87763	0.0486964	0.917428	0.022	0.962661	0.141033	0.762949	0.133023	0.776165
EgTAT-7	chr3: 37746010	1	Intron	T	T	T	T	T	-	-	T	T	T	T	T	-	-	-	T	T	-	-	-	-	.757**	0.0001119	.475*	0.0341119	0.0497387	0.835039	0.336958	0.146285	0.416464	0.067764	0.419744	0.06541
EgTAT-7	chr3: 37747723	1	Intron	T	T	-	T	T	T	T	T	T	T	T	T	T	T	T	T	T	T	T	T	T	0.10149	0.670285	0.147579	0.534659	0.109286	0.646486	.519*	0.0190956	0.0335703	0.888263	0.072085	0.762645
EgTAT-7	chr3: 37747745	1	Intron	T-	T-	TT	T-	T-	T-	T-	T-	T-	T-	T-	T-	T-	T-	T-	T-	T-	T-	T-	T-	T-	0.10149	0.670285	0.147579	0.534659	0.109286	0.646486	.519*	0.0190956	0.0335703	0.888263	0.072085	0.762645
EgTAT-7	chr3: 37749426	1	Intron	T	T	-	T	T	T	T	T	T	T	T	T	T	T	T	T	T	T	T	T	T	0.10149	0.670285	0.147579	0.534659	0.109286	0.646486	.519*	0.0190956	0.0335703	0.888263	0.072085	0.762645
EgTAT-8	chr4: 37962938	1	Intron	A-	AA	A-	AA	AA	AA	A-	AA	AA	AA	A-	AA	AA	AA	A-	A-	A-	AA	A-	AA	A-	0.277968	0.235372	0.165806	0.484789	0.011957	0.960097	0.233663	0.321441	0.135282	0.569581	0.146013	0.539051
EgTAT-8	chr4: 37963836	1	Intron	A	N	-	A	A	A	A	A	A	A	A	N	A	N	A	A	N	A	A	A	A	0.105081	0.698531	0.149249	0.58117	0.141853	0.600245	.597*	0.0147007	0.0133083	0.960986	0.0583954	0.829911
EgTAT-9	chr7: 1460733	1	Intron	G	G	G	G	A	A	G	G	G	G	G	G	G	N	G	G	G	G	-	N	G	0.178418	0.478736	0.230367	0.357755	0.163248	0.517474	0.162333	0.519856	0.215292	0.390916	0.216134	0.38902
EgTAT-9	chr7: 1460732	1	Intron	T	T	T	T	T	T	T	T	T	T	T	T	T	N	T	T	T	T	-	N	T	0.221009	0.378147	0.142451	0.572845	0.063389	0.80268	0.294742	0.235103	0.146746	0.561204	0.162024	0.520662
EgTAT-9	chr7: 1449229-1449226	4	Intron	GAAA	NNNN	----	NNNN	NNNN	NNNN	NNNN	NNNN	----	GAAA	NNNN	NNNN	GAAA	NNNN	GAAA	NNNN	----	GAAA	GAAA	NNNN	GAAA	0.423884	0.255541	0.231118	0.549627	0.146596	0.706655	0.289115	0.450518	0.122581	0.753386	0.139633	0.720123
EgTAT-9	chr7: 1448907	1	Intron	T	T	T	T	T	T	T	T	T	T	T	T	-	T	T	T	T	T	T	T	T	0.225218	0.339731	0.246426	0.294937	0.0975168	0.682536	0.0999108	0.675146	0.203562	0.389345	0.200123	0.397577
EgTAT-12	chr11: 17979832-17979820	13	intron	AAAATTTTGGTCC	AAAATTTTGGTCC	-------------	AAAATTTTGGTCC	AAAATTTTGGTCC	AAAATTTTGGTCC	AAAATTTTGGTCC	AAAATTTTGGTCC	AAAATTTTGGTCC	AAAATTTTGGTCC	AAAATTTTGGTCC	AAAATTTTGGTCC	-------------	AAAATTTTGGTCC	-------------	AAAATTTTGGTCC	AAAATTTTGGTCC	AAAATTTTGGTCC	-------------	AAAATTTTGGTCC	AAAATTTTGGTCC	0.264926	0.258976	0.0232445	0.922511	0.224097	0.342205	0.226806	0.336246	0.0415641	0.861876	0.0569223	0.811598
EgTAT-12	chr11: 17979383	1	intron	G-	G-	G-	G-	G-	G-	G-	G-	G-	G-	G-	G-	G-	G-	G-	G-	G-	G-	G-	G-	GG	0.222486	0.345777	0.3305	0.154668	0.208574	0.377521	0.31755	0.17247	0.287739	0.218632	0.296597	0.204148
EgTAT-12	chr11: 17979378	1	intron	A-	AT	AT	AT	AT	AT	AN	AT	AT	AT	AT	AT	AT	AT	AT	AT	AT	AN	AT	AN	A-	0.396172	0.0837679	0.240075	0.307954	0.151709	0.523156	0.278487	0.234462	0.273866	0.242641	0.280452	0.231041
EgTAT-13	chr13: 1585638	5	UTR	C-----	CGCGCC	CGCGCC	CGCGCC	C-----	CGCGCC	C-----	CGCGCC	CGCGCC	CGCGCC	CGCGCC	CGCGCC	C-----	CGCGCC	C-----	CGCGCC	CGCGCC	C-----	CGCGCC	C-----	C-----	0.430707	0.0579862	0.167323	0.480744	0.12745	0.592328	0.100624	0.672948	0.123545	0.603811	0.124571	0.600785
EgTAT-13	chr13: 1585886	1	Intron	T-	TT	TT	TT	TT	TT	TT	TT	TT	TT	TT	TT	TT	TT	T-	TT	TT	TT	TT	TT	TT	0.16283	0.492772	0.269885	0.249831	.683**	0.000910024	0.291728	0.212029	0.381569	0.0969038	0.38325	0.0953194
EgTAT-14	chr13: 23867000	2	Intron	A--	ACA	ACA	ACA	ACA	A--	ACA	ACA	ACA	A--	ACA	ACA	ACA	ACA	ACA	A--	ACA	A--	ACA	ACA	A--	0.180026	0.447554	0.34681	0.134117	0.324672	0.162515	0.318182	0.171571	0.337101	0.146103	0.343286	0.138385
EgTAT-16	chr15: 14166694	1	Intron	C	N	C	C	C	C	C	C	C	C	C	C	-	C	C	C	N	C	N	C	C	0.272323	0.290308	0.290595	0.257835	0.123704	0.636201	0.150782	0.563496	0.247363	0.338462	0.245653	0.341921
EgTAT-16	chr15: 14164770	1	Intron	G-	GA	NN	G-	NN	NN	NN	NN	GA	GA	GA	NN	NN	NN	NN	NN	G-	G-	NN	NN	G-	0.55541	0.152952	.727*	0.0412006	.835**	0.00987872	.919**	0.00126687	.740*	0.0358478	.760*	0.0286873
EgTAT-16	chr15: 14162538	1	Intron	G	N	G	N	G	G	G	G	G	G	G	-	N	G	G	-	G	G	-	G	-	0.088071	0.73678	0.26069	0.31221	0.271809	0.291256	0.266206	0.301707	0.252878	0.327449	0.259098	0.31528
EgTAT-17	chr15: 19813867	4	Intron	T----	TACTT	NNNNN	TACTT	TACTT	TACTT	TACTT	NNNNN	NNNNN	TACTT	NNNNN	TACTT	NNNNN	NNNNN	TACTT	NNNNN	TACTT	TACTT	TACTT	TACTT	TACTT	/	/	/	/	/	/	/	/	/	/	/	/
EgMPBQ-MT	chr1: 40975583	2	intron	G--	CAT	CAT	CAT	G--	CAT	CAT	CAT	CAT	CAT	CAT	CAT	CAT	G--	CAT	CAT	CAT	CAT	CAT	CAT	CAT	0.02257	0.924753	0.167571	0.480085	0.153102	0.5193	0.0179656	0.940074	0.143308	0.546673	0.134021	0.573217
EgTC	chr3: 13879492	1	intron	A	A	A	A	A	A	A	A	A	-	A	A	A	A	A	A	A	A	A	A	A	0.401451	0.0793599	0.303416	0.193443	0.209114	0.376259	0.0654084	0.784105	0.326927	0.159447	0.314009	0.177572
EgTC	chr3: 13877590	1	intron	A-	A-	A-	A-	A-	A-	NN	AC	A-	A-	A-	A-	NN	AC	AC	A-	A-	AC	AC	AN	A-	0.397045	0.114556	0.0851208	0.745318	0.260692	0.312206	0.00499084	0.984833	0.0186469	0.943372	0.0180366	0.945222
EgTC	chr3: 13876211-13876198	14	intron	GGTCCTGTCCCAAC	GGTCCTGTCCCAAC	NNNNNNNNNNNNNN	GGTCCTGTCCCAAC	GGTCCTGTCCCAAC	-------------	-------------	-------------	GGTCCTGTCCCAAC	GGTCCTGTCCCAAC	GGTCCTGTCCCAAC	GGTCCTGTCCCAAC	-------------	-------------	-------------	NNNNNNNNNNNNNN	GGTCCTGTCCCAAC	-------------	-------------	-------------	-------------	.682**	0.00184041	0.455343	0.0575837	0.00254691	0.991998	0.168689	0.503413	0.365359	0.135984	0.357215	0.145597
EgTC	chr3: 13875703-13875702	2	intron	AA	AA	NN	AA	AA	AA	--	--	AA	AA	AA	AA	--	--	--	--	AA	--	--	--	AA	.480*	0.0373223	0.21687	0.37249	0.132079	0.589882	0.0105583	0.965782	0.153137	0.531379	0.145703	0.551723
EgTC	chr3: 13872483	14	intron	T--------------	TCTCCTCCTCTCTCT	TCTCCTCCTCTCTCT	TCTCCTCCTCTCTCT	TCTCCTCCTCTCTCT	TCTCCTCCTCTCTCT	TCTCCTCCTCTCTCT	T--------------	TCTCCTCCTCTCTCT	T--------------	T--------------	T--------------	NNNNNNNNNNNNNNN	T--------------	TCTCCTCCTCTCTCT	T--------------	TCTCCTCCTCTCTCT	NNNNNNNNNNNNNNN	NNNNNNNNNNNNNNN	TCTCCTCCTCTCTCT	TCTCCTCCTCTCTCT	0.184908	0.477402	0.088939	0.734273	0.11799	0.651981	0.0261267	0.920714	0.142091	0.586438	0.136475	0.601466
EgTC	chr3: 13872460-13872453	8	intron	CTTTCTTT	--------	--------	--------	--------	CTTTCTTT	CTTTCTTT	CTTTCTTT	--------	CTTTCTTT	CTTTCTTT	CTTTCTTT	NNNNNNNN	CTTTCTTT	CTTTCTTT	CTTTCTTT	--------	NNNNNNNN	NNNNNNNN	CTTTCTTT	CTTTCTTT	0.167283	0.521044	0.0178234	0.945869	0.312332	0.22227	0.033731	0.897739	0.0994585	0.704104	0.0914466	0.727046
EgTC	chr3: 13871961	1	intron	T	T	T	T	T	T	N	T	T	T	T	T	-	T	T	T	T	-	T	-	T	0.344767	0.13658	0.138576	0.560131	0.0595596	0.803029	0.03853	0.871876	0.176921	0.455555	0.170173	0.473193
EgTMT-1	Scaffold_NW_011551009.1: 60835	1	intron	T	T	-	-	T	T	N	T	T	T	T	T	-	N	T	T	T	T	T	T	T	0.0383368	0.879954	0.0604757	0.811591	0.256334	0.304541	0.122505	0.628199	0.136322	0.589628	0.119105	0.637838
EgTMT-1	Scaffold_NW_011551009.1: 60523	1	intron	C	C	-	-	C	C	C	C	C	C	N	C	N	N	C	C	C	C	C	C	C	0.254069	0.325099	0.159606	0.540609	0.212969	0.411825	0.238711	0.356164	0.0254378	0.922799	0.0438714	0.867222
EgTMT-1	Scaffold_NW_011551009.1: 60196	1	intron	A	-	-	A	A	A	-	A	A	A	N	A	N	-	-	-	-	-	A	-	-	.672**	0.00226403	0.443673	0.0651377	0.168544	0.503787	0.117416	0.642646	0.437025	0.0697575	0.420665	0.0821544
EgTMT-1	Scaffold_NW_011551009.1: 55154-54836	319	intron	TTTTGAGTATTATAAGTGATTTTGAATGGTCTGAATTGTGAAGAAAGAGAGTTGAGAATGAATTGCAATAGGAAGGGTTCAAAAATGACCATATTCGTAGATTTAAGTTGTTCGGCCTAGTTATTCATTTCCATGATGTGCTCACGCACACCACTAACCCCATCGTACTATTTGGTAGTCAAAATCGCCATGAGCATACATGCCAATGCCTTTTCATGTGCTTTTTTAGAAGCCTTGTATTGTTGATCTACAGCTTGCAGAAGTTCACATGCCTTGGATGATTCTGAAACAGATTTGTGAATGTTCTTCGCAATTTTAG	-------------------------------------------------------------------------------------------------------------------------------------------------------------------------------------------------------------------------------------------------------------------------------------------------------------------------------	NNNNNNNNNNNNNNNNNNNNNNNNNNNNNNNNNNNNNNNNNNNNNNNNNNNNNNNNNNNNNNNNNNNNNNNNNNNNNNNNNNNNNNNNNNNNNNNNNNNNNNNNNNNNNNNNNNNNNNNNNNNNNNNNNNNNNNNNNNNNNNNNNNNNNNNNNNNNNNNNNNNNNNNNNNNNNNNNNNNNNNNNNNNNNNNNNNNNNNNNNNNNNNNNNNNNNNNNNNNNNNNNNNNNNNNNNNNNNNNNNNNNNNNNNNNNNNNNNNNNNNNNNNNNNNNNNNNNNNNNNNNNNNNNNNNNNNNNNNNNNNNNNNNNNNNNNNNNNNN	TTTTGAGTATTATAAGTGATTTTGAATGGTCTGAATTGTGAAGAAAGAGAGTTGAGAATGAATTGCAATAGGAAGGGTTCAAAAATGACCATATTCGTAGATTTAAGTTGTTCGGCCTAGTTATTCATTTCCATGATGTGCTCACGCACACCACTAACCCCATCGTACTATTTGGTAGTCAAAATCGCCATGAGCATACATGCCAATGCCTTTTCATGTGCTTTTTTAGAAGCCTTGTATTGTTGATCTACAGCTTGCAGAAGTTCACATGCCTTGGATGATTCTGAAACAGATTTGTGAATGTTCTTCGCAATTTTAG	TTTTGAGTATTATAAGTGATTTTGAATGGTCTGAATTGTGAAGAAAGAGAGTTGAGAATGAATTGCAATAGGAAGGGTTCAAAAATGACCATATTCGTAGATTTAAGTTGTTCGGCCTAGTTATTCATTTCCATGATGTGCTCACGCACACCACTAACCCCATCGTACTATTTGGTAGTCAAAATCGCCATGAGCATACATGCCAATGCCTTTTCATGTGCTTTTTTAGAAGCCTTGTATTGTTGATCTACAGCTTGCAGAAGTTCACATGCCTTGGATGATTCTGAAACAGATTTGTGAATGTTCTTCGCAATTTTAG	TTTTGAGTATTATAAGTGATTTTGAATGGTCTGAATTGTGAAGAAAGAGAGTTGAGAATGAATTGCAATAGGAAGGGTTCAAAAATGACCATATTCGTAGATTTAAGTTGTTCGGCCTAGTTATTCATTTCCATGATGTGCTCACGCACACCACTAACCCCATCGTACTATTTGGTAGTCAAAATCGCCATGAGCATACATGCCAATGCCTTTTCATGTGCTTTTTTAGAAGCCTTGTATTGTTGATCTACAGCTTGCAGAAGTTCACATGCCTTGGATGATTCTGAAACAGATTTGTGAATGTTCTTCGCAATTTTAG	-------------------------------------------------------------------------------------------------------------------------------------------------------------------------------------------------------------------------------------------------------------------------------------------------------------------------------	TTTTGAGTATTATAAGTGATTTTGAATGGTCTGAATTGTGAAGAAAGAGAGTTGAGAATGAATTGCAATAGGAAGGGTTCAAAAATGACCATATTCGTAGATTTAAGTTGTTCGGCCTAGTTATTCATTTCCATGATGTGCTCACGCACACCACTAACCCCATCGTACTATTTGGTAGTCAAAATCGCCATGAGCATACATGCCAATGCCTTTTCATGTGCTTTTTTAGAAGCCTTGTATTGTTGATCTACAGCTTGCAGAAGTTCACATGCCTTGGATGATTCTGAAACAGATTTGTGAATGTTCTTCGCAATTTTAG	TTTTGAGTATTATAAGTGATTTTGAATGGTCTGAATTGTGAAGAAAGAGAGTTGAGAATGAATTGCAATAGGAAGGGTTCAAAAATGACCATATTCGTAGATTTAAGTTGTTCGGCCTAGTTATTCATTTCCATGATGTGCTCACGCACACCACTAACCCCATCGTACTATTTGGTAGTCAAAATCGCCATGAGCATACATGCCAATGCCTTTTCATGTGCTTTTTTAGAAGCCTTGTATTGTTGATCTACAGCTTGCAGAAGTTCACATGCCTTGGATGATTCTGAAACAGATTTGTGAATGTTCTTCGCAATTTTAG	TTTTGAGTATTATAAGTGATTTTGAATGGTCTGAATTGTGAAGAAAGAGAGTTGAGAATGAATTGCAATAGGAAGGGTTCAAAAATGACCATATTCGTAGATTTAAGTTGTTCGGCCTAGTTATTCATTTCCATGATGTGCTCACGCACACCACTAACCCCATCGTACTATTTGGTAGTCAAAATCGCCATGAGCATACATGCCAATGCCTTTTCATGTGCTTTTTTAGAAGCCTTGTATTGTTGATCTACAGCTTGCAGAAGTTCACATGCCTTGGATGATTCTGAAACAGATTTGTGAATGTTCTTCGCAATTTTAG	TTTTGAGTATTATAAGTGATTTTGAATGGTCTGAATTGTGAAGAAAGAGAGTTGAGAATGAATTGCAATAGGAAGGGTTCAAAAATGACCATATTCGTAGATTTAAGTTGTTCGGCCTAGTTATTCATTTCCATGATGTGCTCACGCACACCACTAACCCCATCGTACTATTTGGTAGTCAAAATCGCCATGAGCATACATGCCAATGCCTTTTCATGTGCTTTTTTAGAAGCCTTGTATTGTTGATCTACAGCTTGCAGAAGTTCACATGCCTTGGATGATTCTGAAACAGATTTGTGAATGTTCTTCGCAATTTTAG	TTTTGAGTATTATAAGTGATTTTGAATGGTCTGAATTGTGAAGAAAGAGAGTTGAGAATGAATTGCAATAGGAAGGGTTCAAAAATGACCATATTCGTAGATTTAAGTTGTTCGGCCTAGTTATTCATTTCCATGATGTGCTCACGCACACCACTAACCCCATCGTACTATTTGGTAGTCAAAATCGCCATGAGCATACATGCCAATGCCTTTTCATGTGCTTTTTTAGAAGCCTTGTATTGTTGATCTACAGCTTGCAGAAGTTCACATGCCTTGGATGATTCTGAAACAGATTTGTGAATGTTCTTCGCAATTTTAG	-------------------------------------------------------------------------------------------------------------------------------------------------------------------------------------------------------------------------------------------------------------------------------------------------------------------------------	-------------------------------------------------------------------------------------------------------------------------------------------------------------------------------------------------------------------------------------------------------------------------------------------------------------------------------	-------------------------------------------------------------------------------------------------------------------------------------------------------------------------------------------------------------------------------------------------------------------------------------------------------------------------------	-------------------------------------------------------------------------------------------------------------------------------------------------------------------------------------------------------------------------------------------------------------------------------------------------------------------------------	-------------------------------------------------------------------------------------------------------------------------------------------------------------------------------------------------------------------------------------------------------------------------------------------------------------------------------	-------------------------------------------------------------------------------------------------------------------------------------------------------------------------------------------------------------------------------------------------------------------------------------------------------------------------------	-------------------------------------------------------------------------------------------------------------------------------------------------------------------------------------------------------------------------------------------------------------------------------------------------------------------------------	-------------------------------------------------------------------------------------------------------------------------------------------------------------------------------------------------------------------------------------------------------------------------------------------------------------------------------	-------------------------------------------------------------------------------------------------------------------------------------------------------------------------------------------------------------------------------------------------------------------------------------------------------------------------------	.841**	6.45721e-07	.618**	0.00477356	0.236707	0.329214	0.428639	0.0670852	.579**	0.00938172	.577**	0.00971775
EgTMT-1	Scaffold_NW_011551009.1: 53165	1	intron	G-	GA	GA	G-	G-	GA	G-	G-	G-	G-	G-	G-	GA	GA	GA	GA	GA	GA	GA	GA	GA	.823**	8.50315e-07	.630**	0.00289045	0.297402	0.202864	0.196428	0.406527	.611**	0.00417982	.593**	0.00585623
EgTMT-1	Scaffold_NW_011551009.1: 52100	6	intron	A------	NNNNNNN	NNNNNNN	NNNNNNN	NNNNNNN	NNNNNNN	NNNNNNN	NNNNNNN	NNNNNNN	NNNNNNN	AATTGTT	NNNNNNN	A------	A------	A------	AATTGTT	A------	A------	A------	A------	A------	.797**	0.00574914	0.235533	0.512415	0.00941572	0.979405	0.0457859	0.900053	0.208263	0.563675	0.19977	0.580029
EgTMT-1	Scaffold_NW_011551009.1: 52096-52081	16	intron	ATGGTGCATCGCCAAC	NNNNNNNNNNNNNNNN	NNNNNNNNNNNNNNNN	NNNNNNNNNNNNNNNN	NNNNNNNNNNNNNNNN	NNNNNNNNNNNNNNNN	NNNNNNNNNNNNNNNN	NNNNNNNNNNNNNNNN	NNNNNNNNNNNNNNNN	NNNNNNNNNNNNNNNN	ATGGTGCATCACCAAC	NNNNNNNNNNNNNNNN	ATGGTGCATCGCCAAC	ATGGTGCATCGCCAAC	ATGGTGCATCGCCAAC	ATGGTGCATCTCCATC	ATGGTGCATCGCCAAC	ATGGTGCATCGCCAAC	ATGGTGCATCGCCAAC	----------------	----------------	0.345431	0.328262	0.14249	0.694555	0.0592815	0.870777	0.0931671	0.797957	0.141614	0.696359	0.139921	0.699846
EgTMT-1	Scaffold_NW_011551009.1: 51878	1	intron	C-	C-	CT	NN	NN	NN	NN	NN	NN	NN	CT	NN	CT	CT	CT	C-	C-	CT	CT	CT	CT	0.0450649	0.889398	0.346253	0.270228	0.320292	0.310119	0.255773	0.422329	0.324192	0.303928	0.326937	0.299613
EgTMT-1	Scaffold_NW_011551009.1: 51325	1	intron	T	N	N	N	N	N	N	N	N	-	-	N	-	N	T	N	N	N	N	T	T	0.596604	0.211271	0.144986	0.784044	0.261602	0.616548	0.163765	0.756548	0.0722391	0.89183	0.0588275	0.911861
EgTMT-1	Scaffold_NW_011551009.1: 47895	1	intron	A-	A-	NN	AT	A-	AT	AT	AT	AT	A-	NN	AT	AT	AT	A-	AT	AT	A-	A-	AT	AT	0.0710612	0.779326	0.186602	0.458453	0.21212	0.398101	0.147697	0.558641	0.152393	0.54606	0.154	0.541784
EgTMT-1	Scaffold_NW_011551009.1: 42946	1	intron	T-	TT	NN	TT	NN	NN	TT	NN	TT	TT	NN	TT	NN	NN	TT	TT	TT	TT	TT	TT	NN	/	/	/	/	/	/	/	/	/	/	/	/
EgTMT-1	Scaffold_NW_011551009.1: 42724	1	intron	A-	AG	NN	AG	NN	NN	AG	NN	AG	AG	NN	AG	NN	NN	AG	AG	AG	AG	AG	AG	AG	/	/	/	/	/	/	/	/	/	/	/	/
EgTMT-1	Scaffold_NW_011551009.1: 42472	1	intron	A-	AC	NN	NN	AC	NN	AC	AT	NN	AT	NN	NN	NN	NN	AC	AC	AC	AC	AC	AC	AC	.832**	0.000799876	.599*	0.0394287	0.36919	0.237587	0.414387	0.180472	.605*	0.0371362	.597*	0.0402127
EgTMT-1	Scaffold_NW_011551009.1: 42375-42374	6	intron	AT------	--------	NNNNNNNN	--------	--------	NNNNNNNN	--------	ATCTAAAG	ATCTAAAG	ATCTAAAG	NNNNNNNN	ATCTAAAG	NNNNNNNN	NNNNNNNN	--------	--------	--------	--------	--------	--------	--------	.818**	0.000195556	.710**	0.00300959	0.389673	0.15107	.550*	0.033671	.689**	0.00453684	.686**	0.00474062
EgTMT-1	Scaffold_NW_011551009.1: 42370-42368	3	intron	TAA	---	NNN	TAA	---	NNN	---	TAA	TAA	TAA	NNN	TAA	NNN	NNN	---	---	---	---	---	---	---	.900**	4.85224e-07	.699**	0.00376913	0.260789	0.347836	0.416438	0.122572	.643**	0.0097774	.633*	0.0112899
EgTMT-1	Scaffold_NW_011551009.1: 42086	1	intron	T-	TA	NN	TA	TA	NN	TA	TA	TA	TA	NN	TA	NN	TA	TA	TA	TA	TA	TA	TA	TA	/	/	/	/	/	/	/	/	/	/	/	/
EgTMT-1	Scaffold_NW_011551009.1: 41285	1	intron	A-	AG	AG	A-	AG	AG	AN	AG	AG	AG	AA	AG	NN	AG	AG	AG	AN	AG	AG	AG	AG	0.153808	0.529561	0.309177	0.197741	0.300582	0.211145	0.379682	0.108857	0.304849	0.204418	0.317853	0.184796
EgTMT-1	Scaffold_NW_011551009.1: 40937	1	intron	T	-	N	T	T	-	-	T	T	T	T	T	N	N	-	-	-	-	-	-	-	.953**	3.36582e-07	.729**	0.000897974	0.286367	0.26514	0.459687	0.0633873	.677**	0.0028351	.671**	0.00321279
EgTMT-1	Scaffold_NW_011551009.1: 40098	1	intron	T-	TC	TC	TT	TC	TT	TC	TC	TT	TC	TT	TT	TC	TC	TC	TC	TC	TC	TC	TC	TC	.499*	0.0252357	0.370314	0.10801	0.0506533	0.832046	0.0850393	0.721491	0.304885	0.191187	0.294709	0.20718
EgTMT-1	Scaffold_NW_011551009.1: 36464	1	intron	A-	AT	NN	A-	NN	NN	AT	NN	NN	NN	NN	NN	NN	NN	AT	AT	AT	AT	AT	AT	AT	.897**	0.000427007	0.285922	0.423218	0.150693	0.677743	0.103335	0.776353	0.170835	0.637015	0.151574	0.675945
EgTMT-3	chr6: 2479591	1	Intron	A	-	A	N	N	-	N	A	N	N	-	-	N	-	-	-	-	-	N	-	N	0.443841	0.148353	0.314895	0.318799	0.106924	0.740836	.589*	0.0437977	0.277978	0.38167	0.307795	0.33042
EgTMT-3	chr6: 2479590	1	Intron	T	T	-	N	N	T	N	-	N	N	T	T	N	T	T	T	T	T	N	T	N	0.443841	0.148353	0.314895	0.318799	0.106924	0.740836	.589*	0.0437977	0.277978	0.38167	0.307795	0.33042
EgTMT-3	chr6: 2478308	1	Intron	C	C	C	C	C	C	N	-	-	C	-	-	C	C	-	C	C	T	N	N	C	0.130152	0.618566	0.425031	0.0889971	0.377291	0.135452	0.23441	0.365153	0.376794	0.136009	0.374943	0.1381
EgTMT-3	chr6: 2474766	1	Intron	A	A	A	A	A	A	N	A	A	-	A	A	A	A	A	-	A	-	N	-	-	0.171069	0.497321	0.172112	0.494663	0.125413	0.620002	0.285385	0.250995	0.173055	0.492267	0.18516	0.461995
EgTMT-3	chr6: 2473416	2	Intron	G--	GTT	GTT	GTT	GTT	GTT	GTT	GTT	GTT	GTT	GTT	GTT	GTT	GTT	GTT	G--	GTT	G--	GTT	G--	GTT	0.243649	0.300587	0.140934	0.553406	0.12607	0.596377	0.070759	0.766894	0.181291	0.444315	0.176811	0.455841
EgTMT-3	chr6: 2470984-2470981	4	Intron	GCAC	----	----	----	----	GCAC	GCAC	GCAC	NNNN	GCAC	NNNN	GCAC	----	GCAC	GCAC	GCAC	----	GCAC	GCAC	GCAC	NNNN	0.0513395	0.844859	0.139607	0.593066	0.342122	0.178901	0.00539927	0.983592	0.212415	0.413071	0.200146	0.441175
EgTMT-3	chr6: 2470274	1	Intron	C-	C-	C-	C-	C-	NN	NN	NN	NN	NN	NN	NN	NN	NN	NN	CT	C-	CT	NN	CT	NN	0.488328	0.219533	0.181597	0.666918	0.164076	0.697835	0.140993	0.739121	0.148959	0.724805	0.154475	0.714933
a Intels location on 16 of the chromosomes and scaffolds of oil palm genome
bBases on reference oil palm genome
